# Supplementary material for: Physiological and transcriptome analysis of heteromorphic leaves and hydrophilic roots in response to soil drying in desert Populus euphratica
Source: Sci Rep. 2017 Sep 22;7:12188. doi: 10.1038/s41598-017-12091-2 (PMC5610244; doi:10.1038/s41598-017-12091-2)
Supplement: Supplementary file 3 — Table S3 [file 41598_2017_12091_MOESM3_ESM.xls]

## Sheet: Integrated_Function.annotation
Physiological and transcriptome analysis of heteromorphic leaves and hydrophilic roots in response to soil drying in desert Populus euphratica Arshad Iqbal a, Tianxiang Wang a, Guodong Wu a, Wensi Tang a, Chen Zhu a, Dapeng Wang a, Yi Li b, Huafang Wang a,* a College of Biological Sciences and Biotechnology, National Engineering Laboratory for Tree Breeding, Beijing Forestry University, Beijing 1…
Supplementary Table 3: Functional annotation of Microarray data.
#GeneID	COG_class	COG_class_annotation	GO_annotation	KEGG_annotation	Swissprot_annotation	nr_annotation
08032609-CHIP_SEQ08_33.PT_A05.seq	[P]	Inorganic ion transport and metabolism	--	K01673|1e-164|pop:POPTR_666464|hypothetical protein	Carbonic anhydrase 2, chloroplastic GN=T9L3_40 OS=Arabidopsis thaliana (Mouse-ear cress) PE=1 SV=2	predicted protein [Populus trichocarpa]
08050702-CHIP_SEQ13_43.PT_C06.seq	[P]	Inorganic ion transport and metabolism	Molecular Function: carbonate dehydratase activity (GO:0004089);; Molecular Function: zinc ion binding (GO:0008270);; Biological Process: carbon utilization (GO:0015976);;	K01673|1e-151|pop:POPTR_666464|hypothetical protein	Carbonic anhydrase 2, chloroplastic GN=T9L3_40 OS=Arabidopsis thaliana (Mouse-ear cress) PE=1 SV=2	predicted protein [Populus trichocarpa]
08032609-CHIP_SEQ_05_03.PT_C01.ab1	[M]	Cell wall/membrane/envelope biogenesis	Molecular Function: DNA binding (GO:0003677);; Cellular Component: vacuole (GO:0005773);; Cellular Component: plasma membrane (GO:0005886);; Biological Process: cell-cell signaling (GO:0007267);; Molecular Function: galacturonate binding (GO:0048032);;	--	Remorin OS=Solanum tuberosum (Potato) PE=1 SV=1	predicted protein [Populus trichocarpa]
08032609-CHIP_SEQ01_85.PT_E11.ab1	--	--	--	--	--	Remorin, putative [Ricinus communis]
08050702-CHIP_SEQ12_53.PT_E07.seq	[O]	Posttranslational modification, protein turnover, chaperones	Cellular Component: cytoplasm (GO:0005737);; Biological Process: response to stress (GO:0006950);;	K13993|1e-110|pop:POPTR_579131|hypothetical protein	18.5 kDa class I heat shock protein GN=HSP18.5-C OS=Glycine max (Soybean) PE=3 SV=1	predicted protein [Populus trichocarpa]
08032609-CHIP_SEQ01_37.PT_E05.ab1	--	--	--	--	--	predicted protein [Populus trichocarpa]
08050702-CHIP_SEQ13_14.PT_F02.seq	[I]	Lipid transport and metabolism	Molecular Function: inositol-3-phosphate synthase activity (GO:0004512);; Cellular Component: cytoplasm (GO:0005737);; Biological Process: inositol biosynthetic process (GO:0006021);; Biological Process: phosphatidylserine biosynthetic process (GO:0006659);; Biological Process: response to heat (GO:0009408);; Biological Process: response to high light intensity (GO:0009644);; Biological Process: …	K01858|6e-87|pop:POPTR_831371|inositol-3-phosphate synthase (EC:5.5.1.4)	Inositol-3-phosphate synthase OS=Sesamum indicum (Oriental sesame) PE=2 SV=1	myo-inositol-1 phosphate synthase [Hevea brasiliensis]
08032609-SEQ09_F3.PT.seq	--	--	Cellular Component: mitochondrial inner membrane (GO:0005743);; Biological Process: glycolysis (GO:0006096);; Biological Process: protein targeting to vacuole (GO:0006623);; Biological Process: mitochondrial pyruvate transport (GO:0006850);; Biological Process: aerobic respiration (GO:0009060);; Cellular Component: chloroplast (GO:0009507);; Biological Process: response to cadmium ion (GO:0046686…	--	--	predicted protein [Populus trichocarpa]
08032609-CHIP_SEQ_05_57.PT_A08.ab1	[O]	Posttranslational modification, protein turnover, chaperones	Molecular Function: ATP binding (GO:0005524);; Cellular Component: cell wall (GO:0005618);; Cellular Component: cytosol (GO:0005829);; Cellular Component: plasma membrane (GO:0005886);; Biological Process: protein folding (GO:0006457);; Cellular Component: chloroplast (GO:0009507);; Biological Process: response to high light intensity (GO:0009644);; Biological Process: heat acclimation (GO:001028…	--	Heat shock cognate 70 kDa protein GN=HSP70 OS=Petunia hybrida (Petunia) PE=2 SV=1	predicted protein [Populus trichocarpa]
08032609-SEQ07_H11.PT.seq	[O]	Posttranslational modification, protein turnover, chaperones	Molecular Function: ATP binding (GO:0005524);; Cellular Component: cell wall (GO:0005618);; Cellular Component: nucleolus (GO:0005730);; Cellular Component: mitochondrion (GO:0005739);; Cellular Component: cytosol (GO:0005829);; Cellular Component: plasma membrane (GO:0005886);; Biological Process: protein folding (GO:0006457);; Biological Process: response to water deprivation (GO:0009414);; Bio…	K04079|1e-89|pop:POPTR_592912|hypothetical protein	Heat shock protein 82 (Fragment) GN=HSP82 OS=Nicotiana tabacum (Common tobacco) PE=1 SV=1	predicted protein [Populus trichocarpa]
08032609-SEQ09_G7.PT.seq	--	--	Molecular Function: iron ion binding (GO:0005506);; Cellular Component: photosystem II (GO:0009523);; Cellular Component: chloroplast thylakoid membrane (GO:0009535);; Biological Process: response to herbicide (GO:0009635);; Biological Process: photosynthetic electron transport in photosystem II (GO:0009772);; Cellular Component: integral component of membrane (GO:0016021);; Molecular Function: o…	K02703|6e-85|pop:Poptr_cp001|psbA	Photosystem Q(B) protein (Precursor) GN=psbA OS=Populus trichocarpa (Western balsam poplar) PE=2 SV=1	PREDICTED: photosystem Q(B) protein-like [Brachypodium distachyon]
08050702-CHIP_SEQ12_21.PT_E03.seq	--	--	--	--	--	unknown [Populus trichocarpa x Populus deltoides]
08032609-CHIP_SEQ08_80.PT_H10.seq	--	--	Cellular Component: chloroplast thylakoid membrane (GO:0009535);; Cellular Component: chloroplast envelope (GO:0009941);; Cellular Component: plastoglobule (GO:0010287);;	--	Uncharacterized protein At4g01150, chloroplastic (Precursor) GN=At4g01150 OS=Arabidopsis thaliana (Mouse-ear cress) PE=1 SV=1	predicted protein [Populus trichocarpa]
08050702-CHIP_SEQ14_54.PT_F07.seq	[O]	Posttranslational modification, protein turnover, chaperones	Cellular Component: cytoplasm (GO:0005737);; Biological Process: response to high light intensity (GO:0009644);; Biological Process: response to hydrogen peroxide (GO:0042542);;	--	18.5 kDa class I heat shock protein GN=HSP18.5-C OS=Glycine max (Soybean) PE=3 SV=1	heat-shock protein, putative [Ricinus communis]
08050702-CHIP_SEQ14_84.PT_D11.seq	[O]	Posttranslational modification, protein turnover, chaperones	--	K13993|1e-130|pop:POPTR_823806|hypothetical protein	22.0 kDa class IV heat shock protein (Precursor) GN=HSP22.0 OS=Glycine max (Soybean) PE=3 SV=1	predicted protein [Populus trichocarpa]
08032609-CHIP_SEQ08_11.PT_C02.seq	[P]	Inorganic ion transport and metabolism	--	K01673|1e-172|pop:POPTR_575155|hypothetical protein	Carbonic anhydrase 2, chloroplastic GN=T9L3_40 OS=Arabidopsis thaliana (Mouse-ear cress) PE=1 SV=2	predicted protein [Populus trichocarpa]
08032609-CHIP_SEQ08_05.PT_E01.seq	[O]	Posttranslational modification, protein turnover, chaperones	--	K13993|2e-93|pop:POPTR_549610|hypothetical protein	17.8 kDa class I heat shock protein OS=Solanum lycopersicum (Tomato) PE=2 SV=1	predicted protein [Populus trichocarpa]
08032609-CHIP_SEQ_02_H7.PT.seq	--	--	Molecular Function: acidic amino acid transmembrane transporter activity (GO:0015172);; Molecular Function: neutral amino acid transmembrane transporter activity (GO:0015175);; Molecular Function: primary active transmembrane transporter activity (GO:0015399);; Biological Process: acidic amino acid transport (GO:0015800);; Biological Process: neutral amino acid transport (GO:0015804);; Cellular C…	--	Amino acid permease 3 GN=AAP3 OS=Arabidopsis thaliana (Mouse-ear cress) PE=1 SV=2	predicted protein [Populus trichocarpa]
08050702-CHIP_SEQ13_28.PT_D04.seq	[I]	Lipid transport and metabolism	Molecular Function: inositol-3-phosphate synthase activity (GO:0004512);; Cellular Component: cytoplasm (GO:0005737);; Biological Process: inositol biosynthetic process (GO:0006021);; Biological Process: phosphatidylserine biosynthetic process (GO:0006659);; Biological Process: response to heat (GO:0009408);; Biological Process: response to high light intensity (GO:0009644);; Biological Process: …	K01858|0.0|pop:POPTR_831371|inositol-3-phosphate synthase (EC:5.5.1.4)	Inositol-3-phosphate synthase GN=INPS1 OS=Nicotiana paniculata PE=2 SV=1	predicted protein [Populus trichocarpa]
08050702-CHIP_SEQ12_37.PT_E05.seq	[J]	Translation, ribosomal structure and biogenesis	Molecular Function: RNA binding (GO:0003723);; Molecular Function: structural constituent of ribosome (GO:0003735);; Cellular Component: cell wall (GO:0005618);; Cellular Component: nucleolus (GO:0005730);; Biological Process: translation (GO:0006412);; Cellular Component: membrane (GO:0016020);; Cellular Component: cytosolic small ribosomal subunit (GO:0022627);;	K02969|4e-79|pop:POPTR_834420|hypothetical protein	40S ribosomal protein S20-1 GN=RPS20C OS=Arabidopsis thaliana (Mouse-ear cress) PE=2 SV=2	predicted protein [Populus trichocarpa]
08032609-SEQ09_F9.PT.seq	--	--	Molecular Function: sequence-specific DNA binding transcription factor activity (GO:0003700);; Molecular Function: calmodulin binding (GO:0005516);; Cellular Component: nucleus (GO:0005634);; Biological Process: regulation of transcription, DNA-templated (GO:0006355);; Biological Process: response to xenobiotic stimulus (GO:0009410);; Biological Process: systemic acquired resistance, salicylic ac…	K14431|1e-114|pop:POPTR_1082653|hypothetical protein	Transcription factor TGA1 GN=MQN23.15 OS=Arabidopsis thaliana (Mouse-ear cress) PE=1 SV=2	predicted protein [Populus trichocarpa]
08032609-SEQ07_E2.PT.seq	[G]	Carbohydrate transport and metabolism	Molecular Function: copper ion binding (GO:0005507);; Biological Process: protein targeting to membrane (GO:0006612);; Biological Process: water transport (GO:0006833);; Biological Process: cellular copper ion homeostasis (GO:0006878);; Biological Process: pattern specification process (GO:0007389);; Biological Process: regulation of cell size (GO:0008361);; Biological Process: response to salt s…	--	Metallothionein-like protein type 3 OS=Carica papaya (Papaya) PE=3 SV=1	unknown [Populus trichocarpa x Populus deltoides]
08032609-CHIP_SEQ01_10.PT_B02.ab1	[O]	Posttranslational modification, protein turnover, chaperones	--	K13993|8e-16|zma:100282367|16.9 kDa class I heat shock protein 1	18.3 kDa class I heat shock protein GN=HSP18 OS=Chenopodium rubrum (Red goosefoot) PE=2 SV=1	hypothetical protein FOMPIDRAFT_1019821 [Fomitopsis pinicola FP-58527 SS1]
08050702-CHIP_SEQ12_55.PT_G07.seq	--	--	Cellular Component: nucleosome (GO:0000786);; Molecular Function: DNA binding (GO:0003677);; Cellular Component: nucleus (GO:0005634);; Biological Process: nucleosome assembly (GO:0006334);;	K11275|9e-49|pop:POPTR_679169|HON906	Histone H1 OS=Solanum pennellii (Tomato) PE=2 SV=1	histone H1 [Populus trichocarpa]
08032609-CHIP_SEQ01_31.PT_G04.ab1	[MG]	--	--	K13082|1e-149|pop:POPTR_206006|DFR2	Bifunctional dihydroflavonol 4-reductase/flavanone 4-reductase GN=DFR OS=Malus domestica (Apple) PE=1 SV=1	dihydroflavonol 4-reductase [Populus trichocarpa]
08032609-SEQ09_E1.PT.seq	[O]	Posttranslational modification, protein turnover, chaperones	Biological Process: protein folding (GO:0006457);; Biological Process: hyperosmotic response (GO:0006972);; Biological Process: response to heat (GO:0009408);; Biological Process: response to high light intensity (GO:0009644);; Biological Process: response to hydrogen peroxide (GO:0042542);; Molecular Function: unfolded protein binding (GO:0051082);;	--	17.9 kDa class II heat shock protein GN=HSP17.9-D OS=Glycine max (Soybean) PE=3 SV=1	predicted protein [Populus trichocarpa]
08032609-CHIP_SEQ_05_88.PT_H11.ab1	[G]	Carbohydrate transport and metabolism	Molecular Function: serine-type endopeptidase inhibitor activity (GO:0004867);; Biological Process: response to wounding (GO:0009611);;	--	Inhibitor of trypsin and hageman factor OS=Cucurbita maxima (Pumpkin) PE=1 SV=1	predicted protein [Populus trichocarpa]
08032609-SEQ09_A12.PT.seq	--	--	Biological Process: protein folding (GO:0006457);; Biological Process: response to heat (GO:0009408);; Biological Process: response to high light intensity (GO:0009644);; Biological Process: response to hydrogen peroxide (GO:0042542);;	--	--	predicted protein [Populus trichocarpa]
08050702-CHIP_SEQ15_B03.PT_F02.seq	--	--	--	--	--	predicted protein [Populus trichocarpa]
08050702-CHIP_SEQ12_67.PT_C09.seq	--	--	Biological Process: protein folding (GO:0006457);; Biological Process: response to heat (GO:0009408);; Biological Process: response to high light intensity (GO:0009644);; Biological Process: response to hydrogen peroxide (GO:0042542);;	--	--	predicted protein [Populus trichocarpa]
08032609-CHIP_SEQ06_79.PT_G10.seq	[O]	Posttranslational modification, protein turnover, chaperones	--	--	17.9 kDa class II heat shock protein GN=HSP17.9-D OS=Glycine max (Soybean) PE=3 SV=1	predicted protein [Populus trichocarpa]
08050702-CHIP_SEQ12_11.PT_C02.seq	--	--	Cellular Component: intracellular (GO:0005622);;	--	30S ribosomal protein S12, chloroplastic GN=rps12-B OS=Populus alba (White poplar) PE=3 SV=1	ribosomal protein S12 (chloroplast) [Datura stramonium]
08032609-CHIP_SEQ08_93.PT_E12.seq	--	--	Molecular Function: monooxygenase activity (GO:0004497);; Molecular Function: copper ion binding (GO:0005507);; Cellular Component: cell wall (GO:0005618);; Biological Process: response to cold (GO:0009409);; Cellular Component: chloroplast thylakoid membrane (GO:0009535);; Cellular Component: chloroplast stroma (GO:0009570);; Biological Process: response to blue light (GO:0009637);; Biological P…	K01602|1e-123|pop:POPTR_580797|ribulose-bisphosphate carboxylase small chain (EC:4.1.1.39)	Ribulose bisphosphate carboxylase small chain, chloroplastic (Precursor) GN=RBCS OS=Pyrus pyrifolia (Chinese pear) PE=2 SV=1	unknown [Populus trichocarpa x Populus deltoides]
08050702-CHIP_SEQ15_A12.PT_D02.seq	--	--	--	--	Wound-responsive protein GWIN3 (Precursor) GN=GWIN3 OS=Populus sp. (Poplar) PE=2 SV=1	kunitz trypsin inhibitor TI3 [Populus tremula]
08050702-CHIP_SEQ12_85.PT_E11.seq	--	--	Cellular Component: cytosol (GO:0005829);; Biological Process: metabolic process (GO:0008152);; Molecular Function: zinc ion binding (GO:0008270);; Molecular Function: hydrolase activity (GO:0016787);;	--	tRNA(adenine(34)) deaminase, chloroplastic (Precursor) GN=TADA OS=Arabidopsis thaliana (Mouse-ear cress) PE=1 SV=1	predicted protein [Populus trichocarpa]
08032609-SEQ10_E2.PT.seq	[O]	Posttranslational modification, protein turnover, chaperones	Molecular Function: ATP binding (GO:0005524);; Biological Process: response to stress (GO:0006950);; Molecular Function: 2-alkenal reductase [NAD(P)] activity (GO:0032440);; Biological Process: oxidation-reduction process (GO:0055114);;	K03283|1e-145|pop:POPTR_822482|hypothetical protein	Heat shock cognate 70 kDa protein GN=HSP70 OS=Petunia hybrida (Petunia) PE=2 SV=1	predicted protein [Populus trichocarpa]
08050702-CHIP_SEQ15_C02.PT_A04.seq	[O]	Posttranslational modification, protein turnover, chaperones	--	K13993|1e-101|pop:POPTR_679803|hypothetical protein	18.5 kDa class I heat shock protein GN=HSP18.5-C OS=Glycine max (Soybean) PE=3 SV=1	predicted protein [Populus trichocarpa]
08050702-CHIP_SEQ11_46.PT_F06.seq	[G]	Carbohydrate transport and metabolism	Molecular Function: protein binding (GO:0005515);; Cellular Component: nucleus (GO:0005634);; Cellular Component: vacuole (GO:0005773);; Cellular Component: plasmodesma (GO:0009506);; Biological Process: response to abscisic acid (GO:0009737);; Molecular Function: water channel activity (GO:0015250);; Cellular Component: integral component of membrane (GO:0016021);; Biological Process: single-org…	--	Aquaporin PIP2-7 GN=M4E13.150 OS=Arabidopsis thaliana (Mouse-ear cress) PE=1 SV=2	aquaporin, MIP family, PIP subfamily [Populus trichocarpa]
08032609-SEQ09_B10.PT.seq	--	--	Cellular Component: chloroplast (GO:0009507);; Biological Process: photosynthetic electron transport in photosystem II (GO:0009772);; Molecular Function: electron transporter, transferring electrons within the cyclic electron transport pathway of photosynthesis activity (GO:0045156);;	K02703|7e-41|pop:Poptr_cp001|psbA	Photosystem Q(B) protein (Precursor) GN=psbA OS=Populus trichocarpa (Western balsam poplar) PE=2 SV=1	PSII 32 kDa protein [Populus tomentosa]
08032609-CHIP_SEQ06_06.PT_F01.seq	[O]	Posttranslational modification, protein turnover, chaperones	--	--	17.9 kDa class II heat shock protein GN=HSP17.9-D OS=Glycine max (Soybean) PE=3 SV=1	predicted protein [Populus trichocarpa]
08050702-CHIP_SEQ13_94.PT_F12.seq	[O]	Posttranslational modification, protein turnover, chaperones	Cellular Component: cytoplasm (GO:0005737);; Biological Process: response to high light intensity (GO:0009644);; Biological Process: response to hydrogen peroxide (GO:0042542);;	K13993|1e-102|pop:POPTR_723183|hypothetical protein	18.5 kDa class I heat shock protein GN=HSP18.5-C OS=Glycine max (Soybean) PE=3 SV=1	predicted protein [Populus trichocarpa]
08050702-CHIP_SEQ13_93.PT_E12.seq	--	--	Biological Process: cellular metabolic process (GO:0044237);;	K02703|1e-55|osa:3131409|psbA, OrsajCp002	Photosystem Q(B) protein (Precursor) GN=psbA OS=Vigna unguiculata (Cowpea) PE=3 SV=1	photosystem II D1 protein, partial (chloroplast) [Limnophyton sp. 1 LYC-2011]
08032609-CHIP_SEQ06_76.PT_D10.seq	[OC]	--	--	--	Thioredoxin H8 GN=TRX8 OS=Arabidopsis thaliana (Mouse-ear cress) PE=2 SV=1	thioredoxin H [Populus tremula x Populus tremuloides]
08050702-CHIP_SEQ12_07.PT_G01.seq	[G]	Carbohydrate transport and metabolism	Molecular Function: fructose-bisphosphate aldolase activity (GO:0004332);; Biological Process: glycolysis (GO:0006096);; Biological Process: response to abscisic acid (GO:0009737);; Cellular Component: chloroplast envelope (GO:0009941);; Cellular Component: plastoglobule (GO:0010287);; Cellular Component: membrane (GO:0016020);; Cellular Component: cytosolic ribosome (GO:0022626);; Cellular Compo…	K01623|1e-142|pop:POPTR_713130|hypothetical protein	Fructose-bisphosphate aldolase, chloroplastic (Precursor) OS=Spinacia oleracea (Spinach) PE=1 SV=3	predicted protein [Populus trichocarpa]
08032609-CHIP_SEQ_05_35.PT_C05.ab1	[I]	Lipid transport and metabolism	Molecular Function: inositol-3-phosphate synthase activity (GO:0004512);; Cellular Component: cytoplasm (GO:0005737);; Biological Process: inositol biosynthetic process (GO:0006021);; Biological Process: phosphatidylserine biosynthetic process (GO:0006659);; Biological Process: response to heat (GO:0009408);; Biological Process: response to high light intensity (GO:0009644);; Biological Process: …	K01858|1e-123|pop:POPTR_831371|inositol-3-phosphate synthase (EC:5.5.1.4)	Inositol-3-phosphate synthase GN=INPS1 OS=Nicotiana paniculata PE=2 SV=1	predicted protein [Populus trichocarpa]
08050702-CHIP_SEQ14_10.PT_B02.seq	[O]	Posttranslational modification, protein turnover, chaperones	Molecular Function: electron carrier activity (GO:0009055);; Molecular Function: protein disulfide oxidoreductase activity (GO:0015035);; Biological Process: cell redox homeostasis (GO:0045454);;	--	Monothiol glutaredoxin-S2 GN=T28N17.80 OS=Arabidopsis thaliana (Mouse-ear cress) PE=3 SV=1	glutaredoxin [Populus trichocarpa]
08050702-CHIP_SEQ12_84.PT_D11.seq	[O]	Posttranslational modification, protein turnover, chaperones	Biological Process: protein folding (GO:0006457);; Biological Process: hyperosmotic response (GO:0006972);; Biological Process: response to heat (GO:0009408);; Biological Process: response to high light intensity (GO:0009644);; Biological Process: response to hydrogen peroxide (GO:0042542);; Molecular Function: unfolded protein binding (GO:0051082);;	--	17.9 kDa class II heat shock protein GN=HSP17.9-D OS=Glycine max (Soybean) PE=3 SV=1	predicted protein [Populus trichocarpa]
08032609-CHIP_SEQ08_02.PT_B01.seq	[O]	Posttranslational modification, protein turnover, chaperones	--	K13993|5e-94|pop:POPTR_721475|hypothetical protein	17.3 kDa class I heat shock protein GN=HSP17.3-B OS=Glycine max (Soybean) PE=3 SV=1	predicted protein [Populus trichocarpa]
08032609-CHIP_SEQ_03_60.PT_D08.seq	[K]	Transcription	Molecular Function: transcription regulatory region sequence-specific DNA binding (GO:0000976);; Molecular Function: sequence-specific DNA binding transcription factor activity (GO:0003700);; Cellular Component: nucleus (GO:0005634);; Biological Process: regulation of transcription, DNA-templated (GO:0006355);;	--	Homeobox-leucine zipper protein ATHB-7 GN=ATHB-7 OS=Arabidopsis thaliana (Mouse-ear cress) PE=2 SV=2	predicted protein [Populus trichocarpa]
08032609-CHIP_SEQ08_31.PT_G04.seq	--	--	--	K00430|2e-85|pop:POPTR_647567|hypothetical protein	Peroxidase 42 (Precursor) OS=Arabidopsis thaliana (Mouse-ear cress) PE=1 SV=2	predicted protein [Populus trichocarpa]
08032609-CHIP_SEQ08_07.PT_G01.seq	--	--	--	--	--	predicted protein [Populus trichocarpa]
08032609-CHIP_SEQ08_88.PT_H11.seq	[RTKL]	--	Biological Process: maltose metabolic process (GO:0000023);; Biological Process: activation of MAPK activity (GO:0000187);; Biological Process: response to molecule of bacterial origin (GO:0002237);; Biological Process: respiratory burst involved in defense response (GO:0002679);; Molecular Function: protein serine/threonine kinase activity (GO:0004674);; Molecular Function: MAP kinase kinase act…	K04368|1e-100|pop:POPTR_577971|hypothetical protein	Mitogen-activated protein kinase kinase 2 GN=F27B13.50 OS=Arabidopsis thaliana (Mouse-ear cress) PE=1 SV=2	predicted protein [Populus trichocarpa]
08032609-CHIP_SEQ06_17.PT_A03.seq	[G]	Carbohydrate transport and metabolism	--	K01835|1e-124|pop:POPTR_832763|phosphoglucomutase (EC:5.4.2.2)	Phosphoglucomutase, cytoplasmic GN=PGM1 OS=Populus tremula (European aspen) PE=2 SV=1	RecName: Full=Phosphoglucomutase, cytoplasmic; Short=PGM; AltName: Full=Glucose phosphomutase
08032609-CHIP_SEQ06_48.PT_H06.seq	[TZDR]	--	--	K13448|1e-105|pop:POPTR_648111|hypothetical protein	Calcium-binding protein CML24 GN=K22F20.1 OS=Arabidopsis thaliana (Mouse-ear cress) PE=2 SV=2	predicted protein [Populus trichocarpa]
08050702-CHIP_SEQ13_03.PT_C01.seq	[O]	Posttranslational modification, protein turnover, chaperones	Biological Process: protein folding (GO:0006457);; Biological Process: hyperosmotic response (GO:0006972);; Biological Process: response to heat (GO:0009408);; Biological Process: response to high light intensity (GO:0009644);; Biological Process: response to hydrogen peroxide (GO:0042542);; Molecular Function: unfolded protein binding (GO:0051082);;	--	17.9 kDa class II heat shock protein GN=HSP17.9-D OS=Glycine max (Soybean) PE=3 SV=1	predicted protein [Populus trichocarpa]
08050702-CHIP_SEQ12_94.PT_F12.seq	--	--	Cellular Component: plastid (GO:0009536);;	--	Uncharacterized protein ORF91 OS=Phalaenopsis aphrodite subsp. formosana (Moth orchid) PE=4 SV=1	hypothetical protein (mitochondrion) [Vicia faba]
08032609-CHIP_SEQ_05_56.PT_H07.ab1	[I]	Lipid transport and metabolism	Molecular Function: inositol-3-phosphate synthase activity (GO:0004512);; Cellular Component: cytoplasm (GO:0005737);; Biological Process: inositol biosynthetic process (GO:0006021);; Biological Process: phosphatidylserine biosynthetic process (GO:0006659);; Biological Process: response to heat (GO:0009408);; Biological Process: response to high light intensity (GO:0009644);; Biological Process: …	K01858|1e-179|pop:POPTR_831371|inositol-3-phosphate synthase (EC:5.5.1.4)	Inositol-3-phosphate synthase GN=INPS1 OS=Nicotiana paniculata PE=2 SV=1	predicted protein [Populus trichocarpa]
08032609-CHIP_SEQ08_96.PT_H12.seq	[G]	Carbohydrate transport and metabolism	--	--	--	putative puroindoline b protein [Triticum macha]
08032609-CHIP_SEQ_03_46.PT_F06.seq	[O]	Posttranslational modification, protein turnover, chaperones	Molecular Function: protein binding (GO:0005515);; Molecular Function: ATP binding (GO:0005524);; Biological Process: ATP catabolic process (GO:0006200);; Biological Process: protein folding (GO:0006457);; Cellular Component: chloroplast stroma (GO:0009570);; Biological Process: response to high light intensity (GO:0009644);; Cellular Component: chloroplast envelope (GO:0009941);; Biological Proc…	--	Chaperone protein ClpB1 GN=F1O17.2 OS=Arabidopsis thaliana (Mouse-ear cress) PE=1 SV=2	predicted protein [Populus trichocarpa]
08050702-CHIP_SEQ14_55.PT_G07.seq	--	--	Biological Process: defense response (GO:0006952);; Biological Process: response to biotic stimulus (GO:0009607);;	--	Major allergen Pru ar 1 OS=Prunus armeniaca (Apricot) PE=1 SV=1	predicted protein [Populus trichocarpa]
08050702-CHIP_SEQ13_33.PT_A05.seq	--	--	Molecular Function: acidic amino acid transmembrane transporter activity (GO:0015172);; Molecular Function: neutral amino acid transmembrane transporter activity (GO:0015175);; Molecular Function: primary active transmembrane transporter activity (GO:0015399);; Biological Process: acidic amino acid transport (GO:0015800);; Biological Process: neutral amino acid transport (GO:0015804);; Cellular C…	--	Amino acid permease 3 GN=AAP3 OS=Arabidopsis thaliana (Mouse-ear cress) PE=1 SV=2	amino acid permease [Populus trichocarpa]
08050702-CHIP_SEQ12_74.PT_B10.seq	--	--	Biological Process: water transport (GO:0006833);; Molecular Function: urea transmembrane transporter activity (GO:0015204);; Molecular Function: water channel activity (GO:0015250);; Cellular Component: integral component of membrane (GO:0016021);; Biological Process: urea transmembrane transport (GO:0071918);;	--	Probable aquaporin TIP1-2 OS=Oryza sativa subsp. japonica (Rice) PE=2 SV=1	aquaporin, MIP family, TIP subfamily [Populus trichocarpa]
08032609-CHIP_SEQ06_22.PT_F03.seq	[I]	Lipid transport and metabolism	--	K01858|1e-142|pop:POPTR_831371|inositol-3-phosphate synthase (EC:5.5.1.4)	Inositol-3-phosphate synthase GN=INPS1 OS=Nicotiana paniculata PE=2 SV=1	predicted protein [Populus trichocarpa]
08032609-CHIP_SEQ_05_51.PT_C07.ab1	--	--	Biological Process: response to wounding (GO:0009611);; Biological Process: jasmonic acid biosynthetic process (GO:0009695);; Biological Process: jasmonic acid mediated signaling pathway (GO:0009867);; Molecular Function: hydroxyjasmonate sulfotransferase activity (GO:0080131);;	--	Cytosolic sulfotransferase 15 GN=MOJ9.18 OS=Arabidopsis thaliana (Mouse-ear cress) PE=1 SV=1	predicted protein [Populus trichocarpa]
08032609-CHIP_SEQ06_31.PT_G04.seq	[G]	Carbohydrate transport and metabolism	--	--	17.3 kDa class II heat shock protein OS=Solanum peruvianum (Peruvian tomato) PE=1 SV=1	predicted protein [Populus trichocarpa]
08050702-CHIP_SEQ11_77.PT_E10.seq	[I]	Lipid transport and metabolism	Molecular Function: inositol-3-phosphate synthase activity (GO:0004512);; Cellular Component: cytoplasm (GO:0005737);; Biological Process: inositol biosynthetic process (GO:0006021);; Biological Process: phosphatidylserine biosynthetic process (GO:0006659);; Biological Process: response to heat (GO:0009408);; Biological Process: response to high light intensity (GO:0009644);; Biological Process: …	K01858|1e-165|pop:POPTR_831371|inositol-3-phosphate synthase (EC:5.5.1.4)	Inositol-3-phosphate synthase OS=Nicotiana tabacum (Common tobacco) PE=2 SV=1	predicted protein [Populus trichocarpa]
08032609-CHIP_SEQ08_09.PT_A02.seq	--	--	--	--	--	predicted protein [Populus trichocarpa]
08032609-CHIP_SEQ06_75.PT_C10.seq	[O]	Posttranslational modification, protein turnover, chaperones	--	--	23.6 kDa heat shock protein, mitochondrial (Precursor) GN=HSP23.6 OS=Arabidopsis thaliana (Mouse-ear cress) PE=2 SV=1	predicted protein [Populus trichocarpa]
08032609-CHIP_SEQ01_68.PT_D09.ab1	[O]	Posttranslational modification, protein turnover, chaperones	--	--	17.9 kDa class II heat shock protein GN=HSP17.9-D OS=Glycine max (Soybean) PE=3 SV=1	predicted protein [Populus trichocarpa]
08050702-CHIP_SEQ13_59.PT_C08.seq	[G]	Carbohydrate transport and metabolism	Cellular Component: photosystem I (GO:0009522);; Cellular Component: chloroplast thylakoid membrane (GO:0009535);; Biological Process: photosynthesis (GO:0015979);; Molecular Function: chlorophyll binding (GO:0016168);; Biological Process: cysteine biosynthetic process (GO:0019344);; Biological Process: cellular cation homeostasis (GO:0030003);; Biological Process: divalent metal ion transport (G…	K02698|1e-80|pop:POPTR_802453|photosystem I reaction center subunit X (PsaK)	Photosystem I reaction center subunit psaK, chloroplastic (Precursor) GN=PSAK OS=Arabidopsis thaliana (Mouse-ear cress) PE=2 SV=2	predicted protein [Populus trichocarpa]
08050702-CHIP_SEQ15_A11.PT_C02.seq	[R]	General function prediction only	--	--	Endochitinase WIN8 (Precursor) GN=WIN8 OS=Populus trichocarpa (Western balsam poplar) PE=2 SV=1	predicted protein [Populus trichocarpa]
08032609-CHIP_SEQ08_89.PT_A12.seq	[OC]	--	Biological Process: glycerol ether metabolic process (GO:0006662);; Molecular Function: electron carrier activity (GO:0009055);; Cellular Component: chloroplast stroma (GO:0009570);; Molecular Function: protein disulfide oxidoreductase activity (GO:0015035);; Molecular Function: oxidoreductase activity, acting on a sulfur group of donors, disulfide as acceptor (GO:0016671);; Cellular Component: c…	--	Thioredoxin-like 1-1, chloroplastic (Precursor) GN=At1g08570 OS=Arabidopsis thaliana (Mouse-ear cress) PE=2 SV=1	predicted protein [Populus trichocarpa]
08032609-CHIP_SEQ_05_84.PT_D11.ab1	[G]	Carbohydrate transport and metabolism	--	--	--	putative puroindoline b protein [Triticum macha]
08032609-CHIP_SEQ_04_H5.PT_A01.ab1	[I]	Lipid transport and metabolism	Molecular Function: inositol-3-phosphate synthase activity (GO:0004512);; Cellular Component: cytoplasm (GO:0005737);; Biological Process: inositol biosynthetic process (GO:0006021);; Biological Process: phosphatidylserine biosynthetic process (GO:0006659);; Biological Process: response to heat (GO:0009408);; Biological Process: response to high light intensity (GO:0009644);; Biological Process: …	K01858|1e-158|pop:POPTR_831371|inositol-3-phosphate synthase (EC:5.5.1.4)	Inositol-3-phosphate synthase GN=INPS1 OS=Nicotiana paniculata PE=2 SV=1	predicted protein [Populus trichocarpa]
08032609-SEQ09_A6.PT.seq	[O]	Posttranslational modification, protein turnover, chaperones	--	K13113|1e-45|pop:POPTR_680026|hypothetical protein	Ubiquitin-like protein 5 GN=UBL5 OS=Arabidopsis thaliana (Mouse-ear cress) PE=1 SV=1	predicted protein [Populus trichocarpa]
08050702-CHIP_SEQ13_71.PT_G09.seq	--	--	Molecular Function: iron ion binding (GO:0005506);; Cellular Component: photosystem II (GO:0009523);; Cellular Component: chloroplast thylakoid membrane (GO:0009535);; Biological Process: response to herbicide (GO:0009635);; Biological Process: photosynthetic electron transport in photosystem II (GO:0009772);; Cellular Component: integral component of membrane (GO:0016021);; Molecular Function: o…	K02703|3e-85|pop:Poptr_cp001|psbA	Photosystem Q(B) protein (Precursor) GN=psbA OS=Populus trichocarpa (Western balsam poplar) PE=2 SV=1	PREDICTED: photosystem Q(B) protein-like [Brachypodium distachyon]
08050702-CHIP_SEQ11_45.PT_E06.seq	--	--	Molecular Function: ATP binding (GO:0005524);; Cellular Component: cell wall (GO:0005618);; Cellular Component: nucleus (GO:0005634);; Biological Process: response to cold (GO:0009409);; Biological Process: response to light stimulus (GO:0009416);; Cellular Component: chloroplast thylakoid membrane (GO:0009535);; Cellular Component: chloroplast envelope (GO:0009941);; Cellular Component: plastogl…	--	Ribulose bisphosphate carboxylase/oxygenase activase, chloroplastic (Precursor) GN=RCA OS=Malus domestica (Apple) PE=2 SV=1	unknown [Populus trichocarpa x Populus deltoides]
08050702-CHIP_SEQ14_32.PT_H04.seq	--	--	Cellular Component: nucleus (GO:0005634);; Biological Process: defense response (GO:0006952);; Cellular Component: chloroplast (GO:0009507);; Biological Process: response to biotic stimulus (GO:0009607);; Biological Process: cellular cation homeostasis (GO:0030003);; Biological Process: divalent metal ion transport (GO:0070838);;	--	MLP-like protein 31 GN=MLP31 OS=Arabidopsis thaliana (Mouse-ear cress) PE=2 SV=2	predicted protein [Populus trichocarpa]
08032609-CHIP_SEQ_05_85.PT_E11.ab1	--	--	Biological Process: anion transport (GO:0006820);; Cellular Component: intracellular membrane-bounded organelle (GO:0043231);; Cellular Component: cytoplasmic part (GO:0044444);; Biological Process: intracellular transport (GO:0046907);; Biological Process: regulation of biological process (GO:0050789);; Biological Process: response to stimulus (GO:0050896);; Biological Process: organic substance…	--	Synaptotagmin-4 GN=T5K6.90 OS=Arabidopsis thaliana (Mouse-ear cress) PE=2 SV=1	predicted protein [Populus trichocarpa]
08032609-CHIP_SEQ_03_71.PT_G09.seq	[P]	Inorganic ion transport and metabolism	Molecular Function: carbonate dehydratase activity (GO:0004089);; Molecular Function: zinc ion binding (GO:0008270);; Biological Process: carbon utilization (GO:0015976);; Cellular Component: membrane (GO:0016020);; Cellular Component: cytoplasmic part (GO:0044444);;	K01673|3e-94|pop:POPTR_666464|hypothetical protein	Carbonic anhydrase, chloroplastic (Precursor) OS=Spinacia oleracea (Spinach) PE=1 SV=2	predicted protein [Populus trichocarpa]
08050702-CHIP_SEQ12_90.PT_B12.seq	--	--	Cellular Component: cytoplasm (GO:0005737);; Biological Process: response to stress (GO:0006950);;	--	18.5 kDa class I heat shock protein GN=HSP18.5-C OS=Glycine max (Soybean) PE=3 SV=1	predicted protein [Populus trichocarpa]
08032609-CHIP_SEQ_02_H1.PT.seq	--	--	Molecular Function: iron ion binding (GO:0005506);; Cellular Component: photosystem II (GO:0009523);; Cellular Component: chloroplast thylakoid membrane (GO:0009535);; Biological Process: response to herbicide (GO:0009635);; Biological Process: photosynthetic electron transport in photosystem II (GO:0009772);; Cellular Component: integral component of membrane (GO:0016021);; Molecular Function: o…	K02703|2e-70|pop:Poptr_cp001|psbA	Photosystem Q(B) protein (Precursor) GN=psbA OS=Populus trichocarpa (Western balsam poplar) PE=2 SV=1	photosystem II protein D1 [Notholithocarpus densiflorus]
08032609-CHIP_SEQ08_90.PT_B12.seq	--	--	Molecular Function: endopeptidase inhibitor activity (GO:0004866);; Biological Process: proteolysis (GO:0006508);; Molecular Function: peptidase activity (GO:0008233);; Biological Process: negative regulation of endopeptidase activity (GO:0010951);;	--	Wound-responsive protein GWIN3 (Precursor) GN=GWIN3 OS=Populus sp. (Poplar) PE=2 SV=1	kunitz trypsin inhibitor TI3 [Populus tremula]
08032609-CHIP_SEQ01_57.PT_A08.ab1	[O]	Posttranslational modification, protein turnover, chaperones	--	--	17.9 kDa class II heat shock protein GN=HSP17.9-D OS=Glycine max (Soybean) PE=3 SV=1	predicted protein [Populus trichocarpa]
08032609-SEQ10_C12.PT.seq	--	--	Molecular Function: iron ion binding (GO:0005506);; Molecular Function: protein binding (GO:0005515);; Biological Process: DNA-templated transcription, elongation (GO:0006354);; Cellular Component: photosystem II (GO:0009523);; Cellular Component: chloroplast thylakoid membrane (GO:0009535);; Biological Process: response to herbicide (GO:0009635);; Biological Process: photosynthetic electron tran…	K02703|1e-161|pop:Poptr_cp001|psbA	Photosystem Q(B) protein (Precursor) GN=psbA OS=Populus trichocarpa (Western balsam poplar) PE=2 SV=1	PsbA (chloroplast) [Magnolia denudata]
08050702-CHIP_SEQ12_60.PT_D08.seq	--	--	--	--	--	predicted protein [Populus trichocarpa]
08050702-CHIP_SEQ13_20.PT_D03.seq	[O]	Posttranslational modification, protein turnover, chaperones	Biological Process: protein folding (GO:0006457);; Biological Process: hyperosmotic response (GO:0006972);; Biological Process: response to heat (GO:0009408);; Biological Process: response to high light intensity (GO:0009644);; Biological Process: response to hydrogen peroxide (GO:0042542);; Molecular Function: unfolded protein binding (GO:0051082);;	--	17.9 kDa class II heat shock protein GN=HSP17.9-D OS=Glycine max (Soybean) PE=3 SV=1	predicted protein [Populus trichocarpa]
08032609-CHIP_SEQ_05_92.PT_D12.ab1	[G]	Carbohydrate transport and metabolism	Cellular Component: cell wall (GO:0005618);; Biological Process: cellular glucan metabolic process (GO:0006073);; Biological Process: response to water deprivation (GO:0009414);; Molecular Function: xyloglucan:xyloglucosyl transferase activity (GO:0016762);; Molecular Function: xyloglucan-specific endo-beta-1,4-glucanase activity (GO:0033946);; Cellular Component: apoplast (GO:0048046);;	K08235|2e-62|pop:POPTR_718004|hypothetical protein	Probable xyloglucan endotransglucosylase/hydrolase protein 7 (Precursor) GN=T28I19.80 OS=Arabidopsis thaliana (Mouse-ear cress) PE=2 SV=2	predicted protein [Populus trichocarpa]
08050702-CHIP_SEQ14_81.PT_A11.seq	--	--	--	--	--	predicted protein [Populus trichocarpa]
08050702-CHIP_SEQ12_68.PT_D09.seq	--	--	Biological Process: proteolysis (GO:0006508);; Molecular Function: peptidase activity (GO:0008233);;	--	--	predicted protein [Populus trichocarpa]
08050702-CHIP_SEQ14_40.PT_H05.seq	[G]	Carbohydrate transport and metabolism	--	--	--	Uncharacterized protein isoform 1 [Theobroma cacao]
08032609-CHIP_SEQ_05_33.PT_A05.ab1	--	--	Molecular Function: catechol oxidase activity (GO:0004097);; Biological Process: pigment biosynthetic process (GO:0046148);; Molecular Function: metal ion binding (GO:0046872);; Molecular Function: hydroquinone:oxygen oxidoreductase activity (GO:0052716);; Biological Process: oxidation-reduction process (GO:0055114);;	--	Polyphenol oxidase, chloroplastic (Precursor) OS=Malus domestica (Apple) PE=2 SV=1	polyphenol oxidase [Populus trichocarpa]
08032609-CHIP_SEQ08_71.PT_G09.seq	[G]	Carbohydrate transport and metabolism	Molecular Function: copper ion binding (GO:0005507);;	--	Metallothionein-like protein type 2 GN=MTI OS=Ricinus communis (Castor bean) PE=3 SV=1	metallothionein 2a [Populus trichocarpa x Populus deltoides]
08050702-CHIP_SEQ13_48.PT_H06.seq	[G]	Carbohydrate transport and metabolism	Cellular Component: mitochondrial proton-transporting ATP synthase, catalytic core (GO:0005754);; Biological Process: photorespiration (GO:0009853);; Biological Process: ATP synthesis coupled proton transport (GO:0015986);; Molecular Function: proton-transporting ATP synthase activity, rotational mechanism (GO:0046933);; Molecular Function: proton-transporting ATPase activity, rotational mechanis…	K02135|4e-42|pop:POPTR_660066|hypothetical protein	ATP synthase subunit epsilon, mitochondrial OS=Ipomoea batatas (Sweet potato) PE=1 SV=2	predicted protein [Populus trichocarpa]
08032609-CHIP_SEQ06_26.PT_B04.seq	[O]	Posttranslational modification, protein turnover, chaperones	--	--	18.5 kDa class I heat shock protein GN=HSP18.5-C OS=Glycine max (Soybean) PE=3 SV=1	heat-shock protein, putative [Ricinus communis]
08032609-CHIP_SEQ_02_C6.PT.seq	[F]	Nucleotide transport and metabolism	Molecular Function: catalytic activity (GO:0003824);; Biological Process: nucleoside metabolic process (GO:0009116);;	--	Bark storage protein A (Precursor) GN=BSPA OS=Populus deltoides (Eastern poplar) PE=2 SV=1	predicted protein [Populus trichocarpa]
08032609-CHIP_SEQ01_93.PT_E12.ab1	--	--	--	K02703|0.0|osa:3131409|psbA, OrsajCp002	Photosystem Q(B) protein (Precursor) GN=psbA OS=Nicotiana tabacum (Common tobacco) PE=3 SV=2	photosystem II protein D1 [Populus alba]
08032609-CHIP_SEQ01_44.PT_D06.ab1	[Q]	Secondary metabolites biosynthesis, transport and catabolism	--	--	Secologanin synthase GN=CYP72A1 OS=Catharanthus roseus (Madagascar periwinkle) PE=2 SV=1	cytochrome P450 [Populus trichocarpa]
08032609-CHIP_SEQ01_66.PT_B09.ab1	[G]	Carbohydrate transport and metabolism	--	K02698|2e-80|pop:POPTR_802453|photosystem I reaction center subunit X (PsaK)	Photosystem I reaction center subunit psaK, chloroplastic (Precursor) GN=PSAK OS=Arabidopsis thaliana (Mouse-ear cress) PE=2 SV=2	predicted protein [Populus trichocarpa]
08032609-SEQ10_B4.PT.seq	[O]	Posttranslational modification, protein turnover, chaperones	Biological Process: protein peptidyl-prolyl isomerization (GO:0000413);; Molecular Function: peptidyl-prolyl cis-trans isomerase activity (GO:0003755);; Cellular Component: vacuole (GO:0005773);; Biological Process: protein folding (GO:0006457);;	K09571|1e-163|pop:POPTR_824273|hypothetical protein	Peptidyl-prolyl cis-trans isomerase FKBP65 GN=K15N18.12 OS=Arabidopsis thaliana (Mouse-ear cress) PE=1 SV=1	predicted protein [Populus trichocarpa]
08032609-CHIP_SEQ_05_76.PT_D10.ab1	--	--	Cellular Component: cytoplasmic membrane-bounded vesicle (GO:0016023);;	--	--	predicted protein [Populus trichocarpa]
08050702-CHIP_SEQ12_62.PT_F08.seq	--	--	--	--	--	predicted protein [Populus trichocarpa]
08032609-CHIP_SEQ_03_92.PT_D12.seq	[G]	Carbohydrate transport and metabolism	Molecular Function: serine-type endopeptidase inhibitor activity (GO:0004867);; Biological Process: proteolysis (GO:0006508);; Molecular Function: peptidase activity (GO:0008233);; Biological Process: response to wounding (GO:0009611);;	--	Glu S.griseus protease inhibitor OS=Momordica charantia (Bitter gourd) PE=1 SV=1	predicted protein [Populus trichocarpa]
08032609-CHIP_SEQ06_47.PT_G06.seq	[Q]	Secondary metabolites biosynthesis, transport and catabolism	--	--	Flavonoid 3&apos;,5&apos;-hydroxylase GN=CYP75A7 OS=Eustoma exaltatum subsp. russellianum (Bluebells) PE=2 SV=1	cytochrome P450 [Populus trichocarpa]
08032609-CHIP_SEQ_05_52.PT_D07.ab1	[P]	Inorganic ion transport and metabolism	Molecular Function: carbonate dehydratase activity (GO:0004089);; Molecular Function: zinc ion binding (GO:0008270);; Biological Process: carbon utilization (GO:0015976);;	K01673|1e-173|pop:POPTR_666464|hypothetical protein	Carbonic anhydrase 2, chloroplastic GN=T9L3_40 OS=Arabidopsis thaliana (Mouse-ear cress) PE=1 SV=2	predicted protein [Populus trichocarpa]
08032609-SEQ07_D9.PT.seq	[O]	Posttranslational modification, protein turnover, chaperones	Cellular Component: cytoplasm (GO:0005737);; Biological Process: response to high light intensity (GO:0009644);; Biological Process: response to hydrogen peroxide (GO:0042542);;	K13993|2e-82|pop:POPTR_723183|hypothetical protein	18.5 kDa class I heat shock protein GN=HSP18.5-C OS=Glycine max (Soybean) PE=3 SV=1	predicted protein [Populus trichocarpa]
08032609-CHIP_SEQ_03_65.PT_A09.seq	[O]	Posttranslational modification, protein turnover, chaperones	Biological Process: protein peptidyl-prolyl isomerization (GO:0000413);; Molecular Function: peptidyl-prolyl cis-trans isomerase activity (GO:0003755);; Cellular Component: plasma membrane (GO:0005886);; Biological Process: protein folding (GO:0006457);; Biological Process: response to cadmium ion (GO:0046686);; Cellular Component: apoplast (GO:0048046);;	--	Peptidyl-prolyl cis-trans isomerase GN=CYP OS=Allium cepa (Onion) PE=2 SV=1	predicted protein [Populus trichocarpa]
08050702-CHIP_SEQ11_47.PT_G06.seq	[O]	Posttranslational modification, protein turnover, chaperones	Biological Process: protein folding (GO:0006457);; Biological Process: hyperosmotic response (GO:0006972);; Biological Process: response to heat (GO:0009408);; Biological Process: response to high light intensity (GO:0009644);; Biological Process: response to hydrogen peroxide (GO:0042542);; Molecular Function: unfolded protein binding (GO:0051082);;	--	17.9 kDa class II heat shock protein GN=HSP17.9-D OS=Glycine max (Soybean) PE=3 SV=1	predicted protein [Populus trichocarpa]
08050702-CHIP_SEQ13_38.PT_F05.seq	--	--	Molecular Function: triglyceride lipase activity (GO:0004806);; Biological Process: lipid metabolic process (GO:0006629);;	--	Phospholipase A1-IIgamma GN=DSEL OS=Arabidopsis thaliana (Mouse-ear cress) PE=1 SV=1	predicted protein [Populus trichocarpa]
08032609-CHIP_SEQ_03_19.PT_C03.seq	--	--	--	--	17.1 kDa class II heat shock protein GN=HSP17.7 OS=Pisum sativum (Garden pea) PE=2 SV=1	hypothetical protein VITISV_043275 [Vitis vinifera]
08050702-CHIP_SEQ14_19.PT_C03.seq	[G]	Carbohydrate transport and metabolism	Cellular Component: photosystem I (GO:0009522);; Cellular Component: chloroplast thylakoid membrane (GO:0009535);; Biological Process: photosynthesis (GO:0015979);; Cellular Component: integral component of membrane (GO:0016021);;	--	Photosystem I assembly protein Ycf4 GN=ycf4 OS=Populus trichocarpa (Western balsam poplar) PE=3 SV=1	ycf4-protein [Petrocoptis pyrenaica]
08032609-CHIP_SEQ08_84.PT_D11.seq	[O]	Posttranslational modification, protein turnover, chaperones	Biological Process: protein folding (GO:0006457);; Biological Process: hyperosmotic response (GO:0006972);; Biological Process: response to heat (GO:0009408);; Biological Process: response to high light intensity (GO:0009644);; Biological Process: response to hydrogen peroxide (GO:0042542);; Molecular Function: unfolded protein binding (GO:0051082);;	--	17.9 kDa class II heat shock protein GN=HSP17.9-D OS=Glycine max (Soybean) PE=3 SV=1	predicted protein [Populus trichocarpa]
08050702-CHIP_SEQ13_51.PT_C07.seq	[R]	General function prediction only	Biological Process: polysaccharide catabolic process (GO:0000272);; Molecular Function: chitinase activity (GO:0004568);; Biological Process: chitin catabolic process (GO:0006032);; Biological Process: defense response (GO:0006952);; Molecular Function: chitin binding (GO:0008061);; Cellular Component: cytoplasmic membrane-bounded vesicle (GO:0016023);; Biological Process: cell wall macromolecule…	--	Endochitinase WIN8 (Precursor) GN=WIN8 OS=Populus trichocarpa (Western balsam poplar) PE=2 SV=1	chitinase [Populus szechuanica]
08032609-CHIP_SEQ01_47.PT_G06.ab1	[G]	Carbohydrate transport and metabolism	--	--	Aquaporin TIP1-3 GN=TIP1-3 OS=Arabidopsis thaliana (Mouse-ear cress) PE=1 SV=1	aquaporin, MIP family, TIP subfamily [Populus trichocarpa]
08032609-CHIP_SEQ01_20.PT_D03.ab1	[G]	Carbohydrate transport and metabolism	--	--	--	putative puroindoline b protein [Triticum macha]
08032609-CHIP_SEQ08_44.PT_D06.seq	--	--	--	--	Metallothionein-like protein type 2 GN=MTI OS=Ricinus communis (Castor bean) PE=3 SV=1	metallothionein 2a [Populus trichocarpa x Populus deltoides]
08050702-CHIP_SEQ14_38.PT_F05.seq	[G]	Carbohydrate transport and metabolism	Biological Process: lipid transport (GO:0006869);; Molecular Function: lipid binding (GO:0008289);; Cellular Component: cell part (GO:0044464);;	--	Non-specific lipid-transfer protein (Precursor) OS=Prunus avium (Cherry) PE=1 SV=1	predicted protein [Populus trichocarpa]
08050702-CHIP_SEQ11_25.PT_A04.seq	--	--	Molecular Function: ATP binding (GO:0005524);; Cellular Component: cell wall (GO:0005618);; Cellular Component: nucleus (GO:0005634);; Biological Process: response to cold (GO:0009409);; Biological Process: response to light stimulus (GO:0009416);; Cellular Component: chloroplast thylakoid membrane (GO:0009535);; Cellular Component: chloroplast envelope (GO:0009941);; Cellular Component: plastogl…	--	Ribulose bisphosphate carboxylase/oxygenase activase, chloroplastic (Precursor) GN=RCA OS=Malus domestica (Apple) PE=2 SV=1	unknown [Populus trichocarpa x Populus deltoides]
08050702-CHIP_SEQ14_90.PT_B12.seq	[C]	Energy production and conversion	--	K02638|1e-104|pop:POPTR_652151|hypothetical protein	Plastocyanin A, chloroplastic (Precursor) GN=PETE OS=Populus nigra (Lombardy poplar) PE=1 SV=2	predicted protein [Populus trichocarpa]
08032609-CHIP_SEQ01_52.PT_D07.ab1	[G]	Carbohydrate transport and metabolism	--	--	Probable aquaporin TIP1-2 OS=Oryza sativa subsp. japonica (Rice) PE=2 SV=1	aquaporin, MIP family, TIP subfamily [Populus trichocarpa]
08032609-SEQ10_E12.PT.seq	[O]	Posttranslational modification, protein turnover, chaperones	Biological Process: protein folding (GO:0006457);; Biological Process: hyperosmotic response (GO:0006972);; Biological Process: response to heat (GO:0009408);; Biological Process: response to high light intensity (GO:0009644);; Biological Process: response to hydrogen peroxide (GO:0042542);; Molecular Function: unfolded protein binding (GO:0051082);;	--	17.9 kDa class II heat shock protein GN=HSP17.9-D OS=Glycine max (Soybean) PE=3 SV=1	predicted protein [Populus trichocarpa]
08032609-SEQ10_A4.PT.seq	--	--	Molecular Function: AMP-activated protein kinase activity (GO:0004679);; Molecular Function: protein binding (GO:0005515);; Cellular Component: cytoplasm (GO:0005737);; Biological Process: phosphorylation (GO:0016310);;	K07199|1e-100|pop:POPTR_652366|hypothetical protein	SNF1-related protein kinase regulatory subunit beta-2 GN=KINB2 OS=Arabidopsis thaliana (Mouse-ear cress) PE=1 SV=1	predicted protein [Populus trichocarpa]
08032609-CHIP_SEQ_05_14.PT_F02.ab1	--	--	Cellular Component: chloroplast thylakoid membrane (GO:0009535);; Biological Process: response to blue light (GO:0009637);; Biological Process: response to high light intensity (GO:0009644);; Cellular Component: photosystem II oxygen evolving complex (GO:0009654);; Biological Process: response to sucrose (GO:0009744);; Biological Process: response to red light (GO:0010114);; Biological Process: r…	K03541|6e-92|pop:POPTR_661166|photosystem II subunit R (PsbR)	Photosystem II 10 kDa polypeptide, chloroplastic (Precursor) GN=PSBR OS=Nicotiana tabacum (Common tobacco) PE=2 SV=1	predicted protein [Populus trichocarpa]
08050702-CHIP_SEQ12_25.PT_A04.seq	--	--	Molecular Function: copper ion binding (GO:0005507);; Biological Process: protein targeting to membrane (GO:0006612);; Biological Process: water transport (GO:0006833);; Biological Process: cellular copper ion homeostasis (GO:0006878);; Biological Process: pattern specification process (GO:0007389);; Biological Process: regulation of cell size (GO:0008361);; Biological Process: response to salt s…	--	Metallothionein-like protein type 3 OS=Carica papaya (Papaya) PE=3 SV=1	unknown [Populus trichocarpa x Populus deltoides]
08032609-CHIP_SEQ_02_D10.PT.seq	[G]	Carbohydrate transport and metabolism	Cellular Component: chloroplast thylakoid membrane (GO:0009535);; Biological Process: response to blue light (GO:0009637);; Biological Process: response to high light intensity (GO:0009644);; Cellular Component: photosystem II oxygen evolving complex (GO:0009654);; Biological Process: response to sucrose (GO:0009744);; Biological Process: response to red light (GO:0010114);; Biological Process: r…	K03541|1e-91|pop:POPTR_661166|photosystem II subunit R (PsbR)	Photosystem II 10 kDa polypeptide, chloroplastic (Precursor) GN=PSBR OS=Nicotiana tabacum (Common tobacco) PE=2 SV=1	predicted protein [Populus trichocarpa]
08050702-CHIP_SEQ12_03.PT_C01.seq	--	--	Molecular Function: endopeptidase inhibitor activity (GO:0004866);; Biological Process: proteolysis (GO:0006508);; Molecular Function: peptidase activity (GO:0008233);; Biological Process: negative regulation of endopeptidase activity (GO:0010951);;	--	Wound-responsive protein GWIN3 (Precursor) GN=GWIN3 OS=Populus sp. (Poplar) PE=2 SV=1	kunitz trypsin inhibitor 3 [Populus balsamifera]
08032609-CHIP_SEQ01_38.PT_F05.ab1	--	--	--	--	Metallothionein-like protein type 3 OS=Carica papaya (Papaya) PE=3 SV=1	unknown [Populus trichocarpa x Populus deltoides]
08050702-CHIP_SEQ13_86.PT_F11.seq	[G]	Carbohydrate transport and metabolism	Molecular Function: peroxidase activity (GO:0004601);; Cellular Component: extracellular region (GO:0005576);; Biological Process: polyamine catabolic process (GO:0006598);; Biological Process: response to oxidative stress (GO:0006979);; Biological Process: phenylpropanoid metabolic process (GO:0009698);; Biological Process: response to nitrate (GO:0010167);; Biological Process: nitrate transport…	--	Peroxidase 47 (Precursor) GN=F17M5.180 OS=Arabidopsis thaliana (Mouse-ear cress) PE=2 SV=2	predicted protein [Populus trichocarpa]
08032609-CHIP_SEQ08_55.PT_G07.seq	--	--	Biological Process: protein targeting to membrane (GO:0006612);; Biological Process: calcium ion transport (GO:0006816);; Biological Process: manganese ion transport (GO:0006828);; Biological Process: nucleotide transport (GO:0006862);; Biological Process: cellular zinc ion homeostasis (GO:0006882);; Biological Process: ER to Golgi vesicle-mediated transport (GO:0006888);; Biological Process: res…	--	Vacuolar cation/proton exchanger 2 GN=CAX2 OS=Arabidopsis thaliana (Mouse-ear cress) PE=1 SV=2	Vacuolar cation/proton exchanger, putative [Ricinus communis]
08032609-SEQ07_C6.PT.seq	[O]	Posttranslational modification, protein turnover, chaperones	Molecular Function: ATP binding (GO:0005524);; Cellular Component: cell wall (GO:0005618);; Cellular Component: nucleolus (GO:0005730);; Cellular Component: mitochondrion (GO:0005739);; Cellular Component: cytosol (GO:0005829);; Cellular Component: plasma membrane (GO:0005886);; Biological Process: protein folding (GO:0006457);; Biological Process: response to water deprivation (GO:0009414);; Bio…	K04079|4e-89|pop:POPTR_592912|hypothetical protein	Heat shock protein 82 (Fragment) GN=HSP82 OS=Nicotiana tabacum (Common tobacco) PE=1 SV=1	predicted protein [Populus trichocarpa]
08032609-CHIP_SEQ_05_68.PT_D09.ab1	--	--	Molecular Function: iron ion binding (GO:0005506);; Cellular Component: photosystem II (GO:0009523);; Cellular Component: chloroplast thylakoid membrane (GO:0009535);; Biological Process: response to herbicide (GO:0009635);; Biological Process: photosynthetic electron transport in photosystem II (GO:0009772);; Cellular Component: integral component of membrane (GO:0016021);; Molecular Function: o…	K02703|0.0|osa:3131409|psbA, OrsajCp002	Photosystem Q(B) protein (Precursor) GN=psbA OS=Nicotiana tabacum (Common tobacco) PE=3 SV=2	photosystem II protein D1 [Populus alba]
08032609-CHIP_SEQ06_73.PT_A10.seq	[G]	Carbohydrate transport and metabolism	--	--	--	Uncharacterized protein isoform 1 [Theobroma cacao]
08050702-CHIP_SEQ14_23.PT_G03.seq	[TZDR]	--	Molecular Function: calcium ion binding (GO:0005509);; Cellular Component: plasma membrane (GO:0005886);; Biological Process: response to heat (GO:0009408);; Biological Process: response to cold (GO:0009409);; Biological Process: response to wounding (GO:0009611);; Biological Process: response to mechanical stimulus (GO:0009612);; Biological Process: response to absence of light (GO:0009646);; Bi…	K13448|2e-78|pop:POPTR_648111|hypothetical protein	Calcium-binding protein CML24 GN=K22F20.1 OS=Arabidopsis thaliana (Mouse-ear cress) PE=2 SV=2	predicted protein [Populus trichocarpa]
08050702-CHIP_SEQ13_04.PT_D01.seq	--	--	Cellular Component: nucleus (GO:0005634);; Cellular Component: cytoplasm (GO:0005737);;	--	DeSI-like protein At4g17486 GN=At4g17486 OS=Arabidopsis thaliana (Mouse-ear cress) PE=2 SV=1	predicted protein [Populus trichocarpa]
08050702-CHIP_SEQ11_20.PT_D03.seq	--	--	Molecular Function: copper ion binding (GO:0005507);;	--	Metallothionein-like protein type 2 GN=MTI OS=Ricinus communis (Castor bean) PE=3 SV=1	metallothionein 2a [Populus trichocarpa x Populus deltoides]
08050702-CHIP_SEQ13_15.PT_G02.seq	[O]	Posttranslational modification, protein turnover, chaperones	Biological Process: protein folding (GO:0006457);; Biological Process: hyperosmotic response (GO:0006972);; Biological Process: response to heat (GO:0009408);; Biological Process: response to high light intensity (GO:0009644);; Biological Process: response to hydrogen peroxide (GO:0042542);; Molecular Function: unfolded protein binding (GO:0051082);;	--	17.9 kDa class II heat shock protein GN=HSP17.9-D OS=Glycine max (Soybean) PE=3 SV=1	predicted protein [Populus trichocarpa]
08032609-CHIP_SEQ06_44.PT_D06.seq	[P]	Inorganic ion transport and metabolism	--	K01673|1e-119|pop:POPTR_575155|hypothetical protein	Carbonic anhydrase 2, chloroplastic GN=T9L3_40 OS=Arabidopsis thaliana (Mouse-ear cress) PE=1 SV=2	predicted protein [Populus trichocarpa]
08032609-CHIP_SEQ08_16.PT_H02.seq	--	--	--	K12861|1e-130|pop:POPTR_574967|hypothetical protein	Pre-mRNA-splicing factor SPF27 homolog GN=MRC8.16 OS=Arabidopsis thaliana (Mouse-ear cress) PE=1 SV=1	predicted protein [Populus trichocarpa]
08050702-CHIP_SEQ15_A10.PT_B02.seq	[O]	Posttranslational modification, protein turnover, chaperones	--	--	17.9 kDa class II heat shock protein GN=HSP17.9-D OS=Glycine max (Soybean) PE=3 SV=1	predicted protein [Populus trichocarpa]
08032609-CHIP_SEQ01_19.PT_C03.ab1	[I]	Lipid transport and metabolism	--	K01858|1e-156|pop:POPTR_831371|inositol-3-phosphate synthase (EC:5.5.1.4)	Inositol-3-phosphate synthase GN=INPS1 OS=Nicotiana paniculata PE=2 SV=1	predicted protein [Populus trichocarpa]
08050702-CHIP_SEQ14_17.PT_A03.seq	--	--	Cellular Component: nucleus (GO:0005634);;	--	GDSL esterase/lipase At4g10955 GN=At4g10955 OS=Arabidopsis thaliana (Mouse-ear cress) PE=2 SV=1	predicted protein [Populus trichocarpa]
08050702-CHIP_SEQ11_68.PT_D09.seq	[O]	Posttranslational modification, protein turnover, chaperones	Molecular Function: ATP binding (GO:0005524);; Biological Process: response to stress (GO:0006950);; Cellular Component: membrane (GO:0016020);; Molecular Function: oxidoreductase activity (GO:0016491);; Cellular Component: cell periphery (GO:0071944);;	--	Heat shock cognate 70 kDa protein GN=HSP70 OS=Petunia hybrida (Petunia) PE=2 SV=1	hypothetical protein PRUPE_ppa002591mg [Prunus persica]
08032609-CHIP_SEQ08_66.PT_B09.seq	--	--	Biological Process: defense response (GO:0006952);; Biological Process: response to karrikin (GO:0080167);;	--	--	predicted protein [Populus trichocarpa]
08032609-CHIP_SEQ08_17.PT_A03.seq	[O]	Posttranslational modification, protein turnover, chaperones	--	--	17.3 kDa class II heat shock protein OS=Solanum peruvianum (Peruvian tomato) PE=1 SV=1	predicted protein [Populus trichocarpa]
08032609-CHIP_SEQ_05_78.PT_F10.ab1	[G]	Carbohydrate transport and metabolism	Biological Process: response to hypoxia (GO:0001666);; Molecular Function: protein binding (GO:0005515);; Cellular Component: nucleus (GO:0005634);; Cellular Component: cytosol (GO:0005829);; Cellular Component: plasma membrane (GO:0005886);; Cellular Component: plasmodesma (GO:0009506);; Biological Process: systemic acquired resistance, salicylic acid mediated signaling pathway (GO:0009862);; Bi…	--	--	predicted protein [Populus trichocarpa]
08050702-CHIP_SEQ13_05.PT_E01.seq	--	--	Cellular Component: chloroplast (GO:0009507);;	--	--	predicted protein [Populus trichocarpa]
08032609-CHIP_SEQ01_48.PT_H06.ab1	[O]	Posttranslational modification, protein turnover, chaperones	--	--	17.9 kDa class II heat shock protein GN=HSP17.9-D OS=Glycine max (Soybean) PE=3 SV=1	predicted protein [Populus trichocarpa]
08032609-CHIP_SEQ06_87.PT_G11.seq	--	--	--	--	NAC domain-containing protein 72 GN=F27G19.10 OS=Arabidopsis thaliana (Mouse-ear cress) PE=2 SV=1	NAC domain protein, IPR003441 [Populus trichocarpa]
08050702-CHIP_SEQ14_52.PT_D07.seq	[G]	Carbohydrate transport and metabolism	Cellular Component: mitochondrion (GO:0005739);;	--	Uncharacterized mitochondrial protein AtMg00030 GN=AtMg00030 OS=Arabidopsis thaliana (Mouse-ear cress) PE=4 SV=1	hypothetical protein NitaMp027 [Nicotiana tabacum]
08050702-CHIP_SEQ15_A08.PT_H01.seq	--	--	--	--	Metallothionein-like protein type 3 OS=Carica papaya (Papaya) PE=3 SV=1	unknown [Populus trichocarpa]
08050702-CHIP_SEQ13_06.PT_F01.seq	--	--	Molecular Function: binding (GO:0005488);; Cellular Component: chloroplast (GO:0009507);; Cellular Component: thylakoid (GO:0009579);; Cellular Component: membrane (GO:0016020);;	K03798|1e-09|pop:POPTR_552657|hypothetical protein	Probable inositol 3-phosphate synthase isozyme 3 GN=At5g10170 OS=Arabidopsis thaliana (Mouse-ear cress) PE=2 SV=1	predicted protein [Populus trichocarpa]
08050702-CHIP_SEQ11_14.PT_F02.seq	--	--	Molecular Function: endopeptidase inhibitor activity (GO:0004866);; Biological Process: proteolysis (GO:0006508);; Molecular Function: peptidase activity (GO:0008233);; Biological Process: negative regulation of endopeptidase activity (GO:0010951);;	--	Wound-responsive protein GWIN3 (Precursor) GN=GWIN3 OS=Populus sp. (Poplar) PE=2 SV=1	Kunitz-type protease inhibitor KPI-C1 [Populus trichocarpa x Populus deltoides]
08032609-SEQ07_H7.PT.seq	[O]	Posttranslational modification, protein turnover, chaperones	Molecular Function: ATP binding (GO:0005524);; Cellular Component: cell wall (GO:0005618);; Cellular Component: nucleolus (GO:0005730);; Cellular Component: mitochondrion (GO:0005739);; Cellular Component: cytosol (GO:0005829);; Cellular Component: plasma membrane (GO:0005886);; Biological Process: protein folding (GO:0006457);; Biological Process: response to water deprivation (GO:0009414);; Bio…	K04079|1e-89|pop:POPTR_592912|hypothetical protein	Heat shock protein 82 (Fragment) GN=HSP82 OS=Nicotiana tabacum (Common tobacco) PE=1 SV=1	predicted protein [Populus trichocarpa]
08032609-CHIP_SEQ_05_27.PT_C04.ab1	[O]	Posttranslational modification, protein turnover, chaperones	Molecular Function: ATP binding (GO:0005524);; Cellular Component: cell wall (GO:0005618);; Cellular Component: cytosol (GO:0005829);; Cellular Component: plasma membrane (GO:0005886);; Biological Process: protein folding (GO:0006457);; Biological Process: response to heat (GO:0009408);; Biological Process: response to high light intensity (GO:0009644);; Biological Process: defense response to ba…	K04079|1e-141|pop:POPTR_592912|hypothetical protein	Heat shock protein 83 GN=HSP83A OS=Ipomoea nil (Japanese morning glory) PE=2 SV=1	predicted protein [Populus trichocarpa]
08032609-CHIP_SEQ08_22.PT_F03.seq	[G]	Carbohydrate transport and metabolism	--	--	Metallothionein-like protein type 2 GN=pKIWI504 OS=Actinidia deliciosa (Kiwi) PE=2 SV=1	metallothionein 1b [Populus trichocarpa x Populus deltoides]
08050702-CHIP_SEQ14_85.PT_E11.seq	[M]	Cell wall/membrane/envelope biogenesis	--	--	Remorin OS=Solanum tuberosum (Potato) PE=1 SV=1	predicted protein [Populus trichocarpa]
08032609-CHIP_SEQ06_85.PT_E11.seq	[O]	Posttranslational modification, protein turnover, chaperones	--	--	17.9 kDa class II heat shock protein GN=HSP17.9-D OS=Glycine max (Soybean) PE=3 SV=1	predicted protein [Populus trichocarpa]
08032609-CHIP_SEQ_05_95.PT_G12.ab1	--	--	Molecular Function: structural constituent of ribosome (GO:0003735);; Cellular Component: nucleolus (GO:0005730);; Cellular Component: plasma membrane (GO:0005886);; Biological Process: translation (GO:0006412);; Cellular Component: cytosolic large ribosomal subunit (GO:0022625);;	K02891|4e-77|pop:POPTR_240547|hypothetical protein	60S ribosomal protein L22-2 GN=RPL22B OS=Arabidopsis thaliana (Mouse-ear cress) PE=2 SV=1	unknown [Populus trichocarpa]
08032609-CHIP_SEQ_02_C10.PT.seq	[O]	Posttranslational modification, protein turnover, chaperones	Biological Process: response to stress (GO:0006950);;	K13993|1e-103|pop:POPTR_679803|hypothetical protein	18.5 kDa class I heat shock protein GN=HSP18.5-C OS=Glycine max (Soybean) PE=3 SV=1	predicted protein [Populus trichocarpa]
08050702-CHIP_SEQ11_15.PT_G02.seq	--	--	--	--	--	hypothetical protein [Populus euphratica]
08032609-CHIP_SEQ_03_24.PT_H03.seq	[O]	Posttranslational modification, protein turnover, chaperones	Cellular Component: cytoplasm (GO:0005737);; Biological Process: response to stress (GO:0006950);;	K13993|1e-107|pop:POPTR_579131|hypothetical protein	18.5 kDa class I heat shock protein GN=HSP18.5-C OS=Glycine max (Soybean) PE=3 SV=1	predicted protein [Populus trichocarpa]
08050702-CHIP_SEQ14_94.PT_F12.seq	--	--	--	K14709|1e-168|pop:POPTR_776479|ZIP transporter	Fe(2+) transport protein 1 (Precursor) GN=IRT1 OS=Arabidopsis thaliana (Mouse-ear cress) PE=1 SV=2	ZIP transporter [Populus trichocarpa]
08032609-CHIP_SEQ01_43.PT_C06.ab1	[G]	Carbohydrate transport and metabolism	--	--	Probable aquaporin TIP-type GN=DIP OS=Antirrhinum majus (Garden snapdragon) PE=2 SV=1	aquaporin, MIP family, TIP subfamily [Populus trichocarpa]
08050702-CHIP_SEQ14_89.PT_A12.seq	[IQ]	--	--	K03955|2e-81|pop:POPTR_814510|hypothetical protein	Acyl carrier protein 2, mitochondrial (Precursor) GN=MTACP2 OS=Arabidopsis thaliana (Mouse-ear cress) PE=1 SV=1	predicted protein [Populus trichocarpa]
08050702-CHIP_SEQ13_81.PT_A11.seq	[I]	Lipid transport and metabolism	Biological Process: defense response (GO:0006952);; Biological Process: phospholipid biosynthetic process (GO:0008654);; Biological Process: response to abiotic stimulus (GO:0009628);; Molecular Function: isomerase activity (GO:0016853);; Biological Process: polyol biosynthetic process (GO:0046173);; Biological Process: response to other organism (GO:0051707);;	K01858|1e-151|pop:POPTR_831371|inositol-3-phosphate synthase (EC:5.5.1.4)	Inositol-3-phosphate synthase GN=INPS1 OS=Nicotiana paniculata PE=2 SV=1	predicted protein [Populus trichocarpa]
08050702-CHIP_SEQ13_26.PT_B04.seq	[O]	Posttranslational modification, protein turnover, chaperones	Cellular Component: cytoplasm (GO:0005737);; Biological Process: response to stress (GO:0006950);;	--	17.5 kDa class I heat shock protein GN=HSP17.5-E OS=Glycine max (Soybean) PE=3 SV=1	predicted protein [Populus trichocarpa]
08050702-CHIP_SEQ11_57.PT_A08.seq	--	--	Molecular Function: endopeptidase inhibitor activity (GO:0004866);; Biological Process: proteolysis (GO:0006508);; Molecular Function: peptidase activity (GO:0008233);; Biological Process: negative regulation of endopeptidase activity (GO:0010951);;	--	21 kDa seed protein (Precursor) GN=ASP OS=Theobroma cacao (Cacao) PE=2 SV=1	predicted protein [Populus trichocarpa]
08032609-SEQ10_D9.PT.seq	[I]	Lipid transport and metabolism	Molecular Function: inositol-3-phosphate synthase activity (GO:0004512);; Cellular Component: cytoplasm (GO:0005737);; Biological Process: inositol biosynthetic process (GO:0006021);; Biological Process: phosphatidylserine biosynthetic process (GO:0006659);; Biological Process: response to heat (GO:0009408);; Biological Process: response to high light intensity (GO:0009644);; Biological Process: …	K01858|1e-135|pop:POPTR_831371|inositol-3-phosphate synthase (EC:5.5.1.4)	Inositol-3-phosphate synthase GN=INPS1 OS=Nicotiana paniculata PE=2 SV=1	predicted protein [Populus trichocarpa]
08032609-SEQ09_E3.PT.seq	[M]	Cell wall/membrane/envelope biogenesis	Molecular Function: DNA binding (GO:0003677);; Cellular Component: vacuole (GO:0005773);; Cellular Component: plasma membrane (GO:0005886);; Biological Process: cell-cell signaling (GO:0007267);; Molecular Function: galacturonate binding (GO:0048032);;	--	Remorin OS=Solanum tuberosum (Potato) PE=1 SV=1	predicted protein [Populus trichocarpa]
08050702-CHIP_SEQ12_82.PT_B11.seq	--	--	Biological Process: response to high light intensity (GO:0009644);; Biological Process: response to hydrogen peroxide (GO:0042542);;	K13993|3e-50|pop:POPTR_679803|hypothetical protein	18.1 kDa class I heat shock protein GN=HSP18.1 OS=Pisum sativum (Garden pea) PE=2 SV=1	predicted protein [Populus trichocarpa]
08032609-CHIP_SEQ_04_H7.PT_A02.ab1	[R]	General function prediction only	Biological Process: DNA-templated transcription, elongation (GO:0006354);; Cellular Component: chloroplast thylakoid membrane (GO:0009535);; Biological Process: photosystem I assembly (GO:0048564);; Molecular Function: unfolded protein binding (GO:0051082);;	--	Photosystem I assembly protein ycf3 GN=ycf3 OS=Spinacia oleracea (Spinach) PE=3 SV=1	photosystem I assembly protein Ycf3 [Lactuca sativa]
08050702-CHIP_SEQ13_67.PT_C09.seq	[O]	Posttranslational modification, protein turnover, chaperones	Cellular Component: cytoplasm (GO:0005737);; Biological Process: response to high light intensity (GO:0009644);; Biological Process: response to hydrogen peroxide (GO:0042542);;	K13993|1e-103|pop:POPTR_723183|hypothetical protein	18.5 kDa class I heat shock protein GN=HSP18.5-C OS=Glycine max (Soybean) PE=3 SV=1	predicted protein [Populus trichocarpa]
08032609-SEQ10_D2.PT.seq	[G]	Carbohydrate transport and metabolism	Biological Process: response to oxidative stress (GO:0006979);;	--	--	predicted protein [Populus trichocarpa]
08032609-CHIP_SEQ08_74.PT_B10.seq	[O]	Posttranslational modification, protein turnover, chaperones	Cellular Component: cytoplasm (GO:0005737);; Biological Process: response to high light intensity (GO:0009644);; Biological Process: response to hydrogen peroxide (GO:0042542);;	K13993|1e-103|pop:POPTR_723183|hypothetical protein	18.5 kDa class I heat shock protein GN=HSP18.5-C OS=Glycine max (Soybean) PE=3 SV=1	predicted protein [Populus trichocarpa]
08050702-CHIP_SEQ11_58.PT_B08.seq	[O]	Posttranslational modification, protein turnover, chaperones	Cellular Component: cytoplasm (GO:0005737);; Biological Process: response to stress (GO:0006950);;	K13993|1e-107|pop:POPTR_679803|hypothetical protein	18.1 kDa class I heat shock protein GN=HSP18.1 OS=Pisum sativum (Garden pea) PE=2 SV=1	predicted protein [Populus trichocarpa]
08032609-CHIP_SEQ_05_82.PT_B11.ab1	[G]	Carbohydrate transport and metabolism	Biological Process: protein folding (GO:0006457);; Biological Process: hyperosmotic response (GO:0006972);; Biological Process: response to heat (GO:0009408);; Biological Process: response to high light intensity (GO:0009644);; Biological Process: response to hydrogen peroxide (GO:0042542);; Molecular Function: unfolded protein binding (GO:0051082);;	--	17.3 kDa class II heat shock protein OS=Solanum peruvianum (Peruvian tomato) PE=1 SV=1	putative puroindoline b protein [Triticum macha]
08032609-CHIP_SEQ06_40.PT_H05.seq	--	--	--	K02703|5e-99|pop:Poptr_cp001|psbA	Photosystem Q(B) protein (Precursor) GN=psbA OS=Populus trichocarpa (Western balsam poplar) PE=2 SV=1	PREDICTED: photosystem Q(B) protein-like [Brachypodium distachyon]
08032609-CHIP_SEQ_03_01.PT_A01.seq	--	--	Biological Process: single-organism cellular process (GO:0044763);;	--	Protein RALF-like 27 (Precursor) GN=RALFL27 OS=Arabidopsis thaliana (Mouse-ear cress) PE=2 SV=1	predicted protein [Populus trichocarpa]
08050702-CHIP_SEQ15_A01.PT_A01.seq	[O]	Posttranslational modification, protein turnover, chaperones	--	--	17.9 kDa class II heat shock protein GN=HSP17.9-D OS=Glycine max (Soybean) PE=3 SV=1	predicted protein [Populus trichocarpa]
08050702-CHIP_SEQ12_36.PT_D05.seq	[G]	Carbohydrate transport and metabolism	Cellular Component: chloroplast thylakoid membrane (GO:0009535);; Biological Process: response to blue light (GO:0009637);; Biological Process: response to high light intensity (GO:0009644);; Cellular Component: photosystem II oxygen evolving complex (GO:0009654);; Biological Process: response to sucrose (GO:0009744);; Biological Process: response to red light (GO:0010114);; Biological Process: r…	K03541|4e-29|pop:POPTR_661166|photosystem II subunit R (PsbR)	Photosystem II 10 kDa polypeptide, chloroplastic (Precursor) GN=PSBR OS=Spinacia oleracea (Spinach) PE=2 SV=1	predicted protein [Populus trichocarpa]
08032609-CHIP_SEQ_05_28.PT_D04.ab1	--	--	Molecular Function: iron ion binding (GO:0005506);; Molecular Function: protein binding (GO:0005515);; Biological Process: DNA-templated transcription, elongation (GO:0006354);; Cellular Component: photosystem II (GO:0009523);; Cellular Component: chloroplast thylakoid membrane (GO:0009535);; Biological Process: response to herbicide (GO:0009635);; Biological Process: photosynthetic electron tran…	K02703|1e-161|pop:Poptr_cp001|psbA	Photosystem Q(B) protein (Precursor) GN=psbA OS=Populus trichocarpa (Western balsam poplar) PE=2 SV=1	PsbA (chloroplast) [Magnolia denudata]
08050702-CHIP_SEQ14_11.PT_C02.seq	[R]	General function prediction only	Biological Process: MAPK cascade (GO:0000165);; Biological Process: response to hypoxia (GO:0001666);; Cellular Component: cytoplasm (GO:0005737);; Biological Process: protein targeting to membrane (GO:0006612);; Biological Process: detection of biotic stimulus (GO:0009595);; Biological Process: salicylic acid biosynthetic process (GO:0009697);; Biological Process: flavonoid biosynthetic process …	--	Gibberellin 20 oxidase 2 OS=Oryza sativa subsp. japonica (Rice) PE=1 SV=1	predicted protein [Populus trichocarpa]
08050702-CHIP_SEQ13_91.PT_C12.seq	[O]	Posttranslational modification, protein turnover, chaperones	Biological Process: response to stress (GO:0006950);;	K13993|1e-105|pop:POPTR_679803|hypothetical protein	18.5 kDa class I heat shock protein GN=HSP18.5-C OS=Glycine max (Soybean) PE=3 SV=1	predicted protein [Populus trichocarpa]
08050702-CHIP_SEQ12_89.PT_A12.seq	--	--	Cellular Component: cytoplasm (GO:0005737);; Biological Process: response to high light intensity (GO:0009644);; Biological Process: response to hydrogen peroxide (GO:0042542);;	K13993|4e-34|pop:POPTR_723183|hypothetical protein	18.2 kDa class I heat shock protein GN=HSP18.2 OS=Medicago sativa (Alfalfa) PE=2 SV=1	predicted protein [Populus trichocarpa]
08032609-CHIP_SEQ_03_04.PT_D01.seq	--	--	Molecular Function: endopeptidase inhibitor activity (GO:0004866);; Biological Process: proteolysis (GO:0006508);; Molecular Function: peptidase activity (GO:0008233);; Biological Process: negative regulation of endopeptidase activity (GO:0010951);;	--	Miraculin (Precursor) OS=Synsepalum dulcificum (Miracle fruit) PE=1 SV=3	Kunitz trypsin inhibitor [Populus nigra]
08032609-CHIP_SEQ_02_D4.PT.seq	--	--	Molecular Function: calcium ion binding (GO:0005509);; Cellular Component: chloroplast thylakoid lumen (GO:0009543);; Cellular Component: chloroplast stroma (GO:0009570);; Cellular Component: photosystem II oxygen evolving complex (GO:0009654);; Biological Process: photorespiration (GO:0009853);; Biological Process: photosynthesis (GO:0015979);; Cellular Component: extrinsic component of membrane…	K08901|9e-43|pop:POPTR_831063|hypothetical protein	Oxygen-evolving enhancer protein 3, chloroplastic (Precursor) GN=PSBQ OS=Spinacia oleracea (Spinach) PE=1 SV=1	hypothetical protein POPTRDRAFT_831063 [Populus trichocarpa]
08032609-CHIP_SEQ08_36.PT_D05.seq	[G]	Carbohydrate transport and metabolism	--	--	Probable aquaporin TIP-type GN=DIP OS=Antirrhinum majus (Garden snapdragon) PE=2 SV=1	aquaporin, MIP family, TIP subfamily [Populus trichocarpa]
08050702-CHIP_SEQ14_25.PT_A04.seq	[R]	General function prediction only	Biological Process: MAPK cascade (GO:0000165);; Biological Process: response to hypoxia (GO:0001666);; Cellular Component: cytoplasm (GO:0005737);; Biological Process: protein targeting to membrane (GO:0006612);; Biological Process: detection of biotic stimulus (GO:0009595);; Biological Process: salicylic acid biosynthetic process (GO:0009697);; Biological Process: flavonoid biosynthetic process …	--	Probable 2-oxoglutarate/Fe(II)-dependent dioxygenase GN=DIOX2 OS=Papaver somniferum (Opium poppy) PE=2 SV=1	predicted protein [Populus trichocarpa]
08032609-SEQ09_B2.PT.seq	[R]	General function prediction only	Cellular Component: chloroplast thylakoid membrane (GO:0009535);; Biological Process: photosynthesis (GO:0015979);;	--	Photosystem I assembly protein ycf3 GN=ycf3 OS=Populus trichocarpa (Western balsam poplar) PE=3 SV=1	conserved hypothetical protein [Ricinus communis]
08032609-CHIP_SEQ08_87.PT_G11.seq	--	--	Molecular Function: nutrient reservoir activity (GO:0045735);;	--	13S globulin seed storage protein 2 basic chain (Precursor) GN=FA18 OS=Fagopyrum esculentum (Common buckwheat) PE=2 SV=1	predicted protein [Populus trichocarpa]
08032609-CHIP_SEQ06_55.PT_G07.seq	[I]	Lipid transport and metabolism	--	K01858|1e-152|pop:POPTR_831371|inositol-3-phosphate synthase (EC:5.5.1.4)	Inositol-3-phosphate synthase GN=INPS1 OS=Nicotiana paniculata PE=2 SV=1	predicted protein [Populus trichocarpa]
08032609-CHIP_SEQ01_53.PT_E07.ab1	--	--	--	--	Defensin-like protein (Precursor) OS=Glycine max (Soybean) PE=3 SV=1	predicted protein [Populus trichocarpa]
08032609-CHIP_SEQ08_01.PT_A01.seq	[P]	Inorganic ion transport and metabolism	--	K01673|1e-166|pop:POPTR_575155|hypothetical protein	Carbonic anhydrase 2, chloroplastic GN=T9L3_40 OS=Arabidopsis thaliana (Mouse-ear cress) PE=1 SV=2	predicted protein [Populus trichocarpa]
08032609-CHIP_SEQ_05_36.PT_D05.ab1	[G]	Carbohydrate transport and metabolism	Molecular Function: peroxidase activity (GO:0004601);; Cellular Component: plant-type cell wall (GO:0009505);; Cellular Component: chloroplast stroma (GO:0009570);; Cellular Component: thylakoid (GO:0009579);; Cellular Component: chloroplast envelope (GO:0009941);; Biological Process: defense response to bacterium (GO:0042742);; Molecular Function: peroxiredoxin activity (GO:0051920);; Biological…	--	Peroxiredoxin-2E-1, chloroplastic (Precursor) OS=Oryza sativa subsp. japonica (Rice) PE=2 SV=1	putative puroindoline b protein [Triticum macha]
08032609-CHIP_SEQ08_64.PT_H08.seq	[E]	Amino acid transport and metabolism	Molecular Function: glutamate-ammonia ligase activity (GO:0004356);; Molecular Function: ATP binding (GO:0005524);; Cellular Component: cytoplasm (GO:0005737);; Biological Process: glutamine biosynthetic process (GO:0006542);; Biological Process: nitrogen fixation (GO:0009399);;	K01915|1e-160|pop:POPTR_831163|glutamine synthetase (EC:6.3.1.2)	Glutamine synthetase cytosolic isozyme 1 GN=GS1-1 OS=Vitis vinifera (Grape) PE=2 SV=1	predicted protein [Populus trichocarpa]
08032609-CHIP_SEQ06_05.PT_E01.seq	[O]	Posttranslational modification, protein turnover, chaperones	--	K13993|1e-104|pop:POPTR_723183|hypothetical protein	18.5 kDa class I heat shock protein GN=HSP18.5-C OS=Glycine max (Soybean) PE=3 SV=1	predicted protein [Populus trichocarpa]
08032609-CHIP_SEQ_03_83.PT_C11.seq	[P]	Inorganic ion transport and metabolism	Molecular Function: carbonate dehydratase activity (GO:0004089);; Molecular Function: zinc ion binding (GO:0008270);; Biological Process: carbon utilization (GO:0015976);;	K01673|1e-152|pop:POPTR_666464|hypothetical protein	Carbonic anhydrase 2, chloroplastic GN=T9L3_40 OS=Arabidopsis thaliana (Mouse-ear cress) PE=1 SV=2	predicted protein [Populus trichocarpa]
08050702-CHIP_SEQ11_44.PT_D06.seq	--	--	Molecular Function: catalytic activity (GO:0003824);; Biological Process: nucleoside metabolic process (GO:0009116);;	--	Bark storage protein B (Precursor) GN=BSP OS=Populus deltoides (Eastern poplar) PE=1 SV=1	unknown [Populus trichocarpa x Populus deltoides]
08050702-CHIP_SEQ13_34.PT_B05.seq	[O]	Posttranslational modification, protein turnover, chaperones	Biological Process: protein peptidyl-prolyl isomerization (GO:0000413);; Molecular Function: peptidyl-prolyl cis-trans isomerase activity (GO:0003755);; Cellular Component: vacuole (GO:0005773);; Biological Process: protein folding (GO:0006457);;	K09571|1e-166|pop:POPTR_824273|hypothetical protein	Peptidyl-prolyl cis-trans isomerase FKBP65 GN=K15N18.12 OS=Arabidopsis thaliana (Mouse-ear cress) PE=1 SV=1	predicted protein [Populus trichocarpa]
08050702-CHIP_SEQ14_01.PT_A01.seq	[O]	Posttranslational modification, protein turnover, chaperones	Molecular Function: ATP binding (GO:0005524);; Cellular Component: cell wall (GO:0005618);; Cellular Component: plasma membrane (GO:0005886);; Biological Process: response to heat (GO:0009408);; Cellular Component: chloroplast (GO:0009507);; Biological Process: cellular process (GO:0009987);; Molecular Function: 2-alkenal reductase [NAD(P)] activity (GO:0032440);; Biological Process: oxidation-re…	--	Heat shock 70 kDa protein GN=HSP70 OS=Daucus carota (Carrot) PE=3 SV=1	predicted protein [Populus trichocarpa]
08032609-SEQ09_F8.PT.seq	--	--	Biological Process: pollen tube growth (GO:0009860);; Molecular Function: oxidoreductase activity (GO:0016491);; Biological Process: intracellular signal transduction (GO:0035556);; Molecular Function: metal ion binding (GO:0046872);;	--	Probable nucleoredoxin 2 OS=Oryza sativa subsp. japonica (Rice) PE=2 SV=1	predicted protein [Populus trichocarpa]
08032609-SEQ09_D7.PT.seq	--	--	--	--	--	predicted protein [Populus trichocarpa]
08050702-CHIP_SEQ14_22.PT_F03.seq	[G]	Carbohydrate transport and metabolism	--	--	--	predicted protein [Populus trichocarpa]
08032609-CHIP_SEQ08_92.PT_D12.seq	[G]	Carbohydrate transport and metabolism	Biological Process: water transport (GO:0006833);; Molecular Function: urea transmembrane transporter activity (GO:0015204);; Molecular Function: water channel activity (GO:0015250);; Cellular Component: integral component of membrane (GO:0016021);; Biological Process: urea transmembrane transport (GO:0071918);;	--	Aquaporin TIP1-3 GN=TIP1-3 OS=Arabidopsis thaliana (Mouse-ear cress) PE=1 SV=1	aquaporin, MIP family, TIP subfamily [Populus trichocarpa]
08032609-CHIP_SEQ_05_25.PT_A04.ab1	[G]	Carbohydrate transport and metabolism	Molecular Function: copper ion binding (GO:0005507);; Biological Process: protein targeting to membrane (GO:0006612);; Biological Process: water transport (GO:0006833);; Biological Process: cellular copper ion homeostasis (GO:0006878);; Biological Process: pattern specification process (GO:0007389);; Biological Process: regulation of cell size (GO:0008361);; Biological Process: response to salt s…	--	Metallothionein-like protein type 3 OS=Carica papaya (Papaya) PE=3 SV=1	unknown [Populus trichocarpa x Populus deltoides]
08032609-CHIP_SEQ08_46.PT_F06.seq	[P]	Inorganic ion transport and metabolism	--	K01673|1e-149|pop:POPTR_666464|hypothetical protein	Carbonic anhydrase 2, chloroplastic GN=T9L3_40 OS=Arabidopsis thaliana (Mouse-ear cress) PE=1 SV=2	predicted protein [Populus trichocarpa]
08050702-CHIP_SEQ12_58.PT_B08.seq	--	--	Cellular Component: cytoplasm (GO:0005737);; Biological Process: response to stress (GO:0006950);;	--	18.2 kDa class I heat shock protein GN=HSP18.2 OS=Medicago sativa (Alfalfa) PE=2 SV=1	predicted protein [Populus trichocarpa]
08032609-CHIP_SEQ01_65.PT_A09.ab1	[G]	Carbohydrate transport and metabolism	--	--	--	predicted protein [Populus trichocarpa]
08050702-CHIP_SEQ15_B10.PT_E03.seq	[G]	Carbohydrate transport and metabolism	--	--	--	predicted protein [Populus trichocarpa]
08050702-CHIP_SEQ12_13.PT_E02.seq	[J]	Translation, ribosomal structure and biogenesis	Biological Process: RNA methylation (GO:0001510);; Molecular Function: structural constituent of ribosome (GO:0003735);; Biological Process: translation (GO:0006412);; Cellular Component: membrane (GO:0016020);; Cellular Component: cytosolic large ribosomal subunit (GO:0022625);;	K02901|4e-93|pop:POPTR_706822|hypothetical protein	60S ribosomal protein L27-3 GN=RPL27C OS=Arabidopsis thaliana (Mouse-ear cress) PE=2 SV=2	predicted protein [Populus trichocarpa]
08032609-CHIP_SEQ_05_44.PT_D06.ab1	[P]	Inorganic ion transport and metabolism	Molecular Function: protein binding (GO:0005515);; Biological Process: aging (GO:0007568);; Biological Process: response to sucrose (GO:0009744);; Biological Process: response to fructose (GO:0009750);;	--	Rhodanese-like domain-containing protein 15, chloroplastic (Precursor) OS=Arabidopsis thaliana (Mouse-ear cress) PE=2 SV=1	predicted protein [Populus trichocarpa]
08032609-SEQ07_E12.PT.seq	[O]	Posttranslational modification, protein turnover, chaperones	Biological Process: protein folding (GO:0006457);; Biological Process: hyperosmotic response (GO:0006972);; Biological Process: response to heat (GO:0009408);; Biological Process: response to high light intensity (GO:0009644);; Biological Process: response to hydrogen peroxide (GO:0042542);; Molecular Function: unfolded protein binding (GO:0051082);;	--	17.9 kDa class II heat shock protein GN=HSP17.9-D OS=Glycine max (Soybean) PE=3 SV=1	predicted protein [Populus trichocarpa]
08032609-CHIP_SEQ08_38.PT_F05.seq	[G]	Carbohydrate transport and metabolism	--	K03541|5e-91|pop:POPTR_661166|photosystem II subunit R (PsbR)	Photosystem II 10 kDa polypeptide, chloroplastic (Precursor) GN=PSBR OS=Nicotiana tabacum (Common tobacco) PE=2 SV=1	predicted protein [Populus trichocarpa]
08032609-CHIP_SEQ06_42.PT_B06.seq	--	--	--	--	--	predicted protein [Populus trichocarpa]
08032609-CHIP_SEQ_05_81.PT_A11.ab1	[G]	Carbohydrate transport and metabolism	--	--	--	predicted protein [Populus trichocarpa]
08050702-CHIP_SEQ11_32.PT_H04.seq	[J]	Translation, ribosomal structure and biogenesis	Molecular Function: translation initiation factor activity (GO:0003743);; Biological Process: translational initiation (GO:0006413);;	K03113|3e-67|pop:POPTR_723991|hypothetical protein	Protein translation factor SUI1 homolog 2 GN=At1g54290 OS=Arabidopsis thaliana (Mouse-ear cress) PE=3 SV=1	predicted protein [Populus trichocarpa]
08032609-CHIP_SEQ_03_52.PT_D07.seq	[O]	Posttranslational modification, protein turnover, chaperones	Cellular Component: cytoplasm (GO:0005737);; Biological Process: response to stress (GO:0006950);;	--	18.5 kDa class I heat shock protein GN=HSP18.5-C OS=Glycine max (Soybean) PE=3 SV=1	predicted protein [Populus trichocarpa]
08032609-CHIP_SEQ_03_80.PT_H10.seq	--	--	Molecular Function: endopeptidase inhibitor activity (GO:0004866);; Biological Process: proteolysis (GO:0006508);; Molecular Function: peptidase activity (GO:0008233);; Biological Process: negative regulation of endopeptidase activity (GO:0010951);;	--	Wound-responsive protein GWIN3 (Precursor) GN=GWIN3 OS=Populus sp. (Poplar) PE=2 SV=1	kunitz trypsin inhibitor TI3 [Populus tremula]
08032609-CHIP_SEQ01_28.PT_D04.ab1	[O]	Posttranslational modification, protein turnover, chaperones	--	K13993|1e-109|pop:POPTR_579131|hypothetical protein	18.5 kDa class I heat shock protein GN=HSP18.5-C OS=Glycine max (Soybean) PE=3 SV=1	predicted protein [Populus trichocarpa]
08032609-CHIP_SEQ_03_93.PT_E12.seq	--	--	Molecular Function: endopeptidase inhibitor activity (GO:0004866);; Biological Process: proteolysis (GO:0006508);; Molecular Function: peptidase activity (GO:0008233);; Biological Process: negative regulation of endopeptidase activity (GO:0010951);;	--	Endogenous alpha-amylase/subtilisin inhibitor OS=Triticum aestivum (Wheat) PE=1 SV=1	Kunitz-type protease inhibitor KPI-F9 [Populus trichocarpa x Populus deltoides]
08032609-CHIP_SEQ06_50.PT_B07.seq	[G]	Carbohydrate transport and metabolism	--	--	Metallothionein-like protein type 3 OS=Carica papaya (Papaya) PE=3 SV=1	unknown [Populus trichocarpa x Populus deltoides]
08032609-CHIP_SEQ01_06.PT_F01.ab1	[O]	Posttranslational modification, protein turnover, chaperones	--	--	17.5 kDa class I heat shock protein GN=HSP17.5-E OS=Glycine max (Soybean) PE=3 SV=1	predicted protein [Populus trichocarpa]
08032609-SEQ07_G8.PT.seq	[O]	Posttranslational modification, protein turnover, chaperones	Biological Process: protein folding (GO:0006457);; Biological Process: hyperosmotic response (GO:0006972);; Biological Process: response to heat (GO:0009408);; Biological Process: response to high light intensity (GO:0009644);; Biological Process: response to hydrogen peroxide (GO:0042542);; Molecular Function: unfolded protein binding (GO:0051082);;	--	17.9 kDa class II heat shock protein GN=HSP17.9-D OS=Glycine max (Soybean) PE=3 SV=1	predicted protein [Populus trichocarpa]
08050702-CHIP_SEQ13_10.PT_B02.seq	[O]	Posttranslational modification, protein turnover, chaperones	Biological Process: protein folding (GO:0006457);; Biological Process: hyperosmotic response (GO:0006972);; Biological Process: response to heat (GO:0009408);; Biological Process: response to high light intensity (GO:0009644);; Biological Process: response to hydrogen peroxide (GO:0042542);; Molecular Function: unfolded protein binding (GO:0051082);;	--	17.9 kDa class II heat shock protein GN=HSP17.9-D OS=Glycine max (Soybean) PE=3 SV=1	predicted protein [Populus trichocarpa]
08032609-CHIP_SEQ_03_28.PT_D04.seq	[T]	Signal transduction mechanisms	Molecular Function: catalytic activity (GO:0003824);; Biological Process: metabolic process (GO:0008152);;	--	Probable protein phosphatase 2C 80 GN=At5g66720 OS=Arabidopsis thaliana (Mouse-ear cress) PE=2 SV=1	predicted protein [Populus trichocarpa]
08050702-CHIP_SEQ14_45.PT_E06.seq	--	--	--	--	Remorin OS=Solanum tuberosum (Potato) PE=1 SV=1	Remorin, putative [Ricinus communis]
08032609-CHIP_SEQ08_35.PT_C05.seq	[G]	Carbohydrate transport and metabolism	--	--	Protein RALF-like 27 (Precursor) GN=RALFL27 OS=Arabidopsis thaliana (Mouse-ear cress) PE=2 SV=1	predicted protein [Populus trichocarpa]
08050702-CHIP_SEQ11_66.PT_B09.seq	[O]	Posttranslational modification, protein turnover, chaperones	Molecular Function: glutathione transferase activity (GO:0004364);; Cellular Component: cytoplasm (GO:0005737);; Biological Process: toxin catabolic process (GO:0009407);;	K00799|1e-150|pop:POPTR_835035|hypothetical protein	Glutathione S-transferase F13 GN=GSTF13 OS=Arabidopsis thaliana (Mouse-ear cress) PE=3 SV=1	predicted protein [Populus trichocarpa]
08050702-CHIP_SEQ14_46.PT_F06.seq	[O]	Posttranslational modification, protein turnover, chaperones	Biological Process: response to stress (GO:0006950);;	K13993|1e-107|pop:POPTR_679803|hypothetical protein	18.5 kDa class I heat shock protein GN=HSP18.5-C OS=Glycine max (Soybean) PE=3 SV=1	predicted protein [Populus trichocarpa]
08050702-CHIP_SEQ13_90.PT_B12.seq	[O]	Posttranslational modification, protein turnover, chaperones	Molecular Function: ATP binding (GO:0005524);; Biological Process: response to stress (GO:0006950);; Molecular Function: 2-alkenal reductase [NAD(P)] activity (GO:0032440);; Biological Process: oxidation-reduction process (GO:0055114);;	K03283|0.0|pop:POPTR_822482|hypothetical protein	Heat shock cognate 70 kDa protein GN=HSP70 OS=Petunia hybrida (Petunia) PE=2 SV=1	predicted protein [Populus trichocarpa]
08032609-SEQ09_A4.PT.seq	[O]	Posttranslational modification, protein turnover, chaperones	Cellular Component: cytoplasm (GO:0005737);; Biological Process: response to stress (GO:0006950);;	K13993|1e-108|pop:POPTR_579131|hypothetical protein	18.5 kDa class I heat shock protein GN=HSP18.5-C OS=Glycine max (Soybean) PE=3 SV=1	predicted protein [Populus trichocarpa]
08050702-CHIP_SEQ14_60.PT_D08.seq	--	--	--	--	--	predicted protein [Populus trichocarpa]
08032609-CHIP_SEQ_03_75.PT_C10.seq	[O]	Posttranslational modification, protein turnover, chaperones	Biological Process: protein folding (GO:0006457);; Biological Process: hyperosmotic response (GO:0006972);; Biological Process: response to heat (GO:0009408);; Biological Process: response to high light intensity (GO:0009644);; Biological Process: response to hydrogen peroxide (GO:0042542);; Molecular Function: unfolded protein binding (GO:0051082);;	--	17.9 kDa class II heat shock protein GN=HSP17.9-D OS=Glycine max (Soybean) PE=3 SV=1	predicted protein [Populus trichocarpa]
08032609-CHIP_SEQ01_29.PT_E04.ab1	[C]	Energy production and conversion	--	K02638|1e-107|pop:POPTR_652151|hypothetical protein	Plastocyanin A, chloroplastic (Precursor) GN=PETE OS=Populus nigra (Lombardy poplar) PE=1 SV=2	predicted protein [Populus trichocarpa]
08050702-CHIP_SEQ13_87.PT_G11.seq	[T]	Signal transduction mechanisms	Molecular Function: protein serine/threonine phosphatase activity (GO:0004722);; Molecular Function: protein binding (GO:0005515);; Cellular Component: nucleus (GO:0005634);; Cellular Component: cytosol (GO:0005829);; Biological Process: protein dephosphorylation (GO:0006470);; Biological Process: response to cold (GO:0009409);; Biological Process: response to water deprivation (GO:0009414);; Bio…	K14497|0.0|pop:POPTR_719969|hypothetical protein	Protein phosphatase 2C 37 GN=F24K9.8 OS=Arabidopsis thaliana (Mouse-ear cress) PE=1 SV=1	unknown [Populus trichocarpa]
08032609-CHIP_SEQ06_77.PT_E10.seq	--	--	--	--	Probable inactive purple acid phosphatase 9 (Precursor) GN=PAP9 OS=Arabidopsis thaliana (Mouse-ear cress) PE=2 SV=1	predicted protein [Populus trichocarpa]
08032609-CHIP_SEQ01_41.PT_A06.ab1	--	--	--	--	Wound-responsive protein GWIN3 (Precursor) GN=GWIN3 OS=Populus sp. (Poplar) PE=2 SV=1	kunitz trypsin inhibitor TI3 [Populus tremula]
08050702-CHIP_SEQ14_68.PT_D09.seq	[I]	Lipid transport and metabolism	--	K01858|0.0|pop:POPTR_831371|inositol-3-phosphate synthase (EC:5.5.1.4)	Inositol-3-phosphate synthase GN=INPS1 OS=Nicotiana paniculata PE=2 SV=1	predicted protein [Populus trichocarpa]
08032609-CHIP_SEQ_05_19.PT_C03.ab1	[G]	Carbohydrate transport and metabolism	Molecular Function: copper ion binding (GO:0005507);; Biological Process: protein targeting to membrane (GO:0006612);; Biological Process: water transport (GO:0006833);; Biological Process: cellular copper ion homeostasis (GO:0006878);; Biological Process: pattern specification process (GO:0007389);; Biological Process: regulation of cell size (GO:0008361);; Biological Process: response to salt s…	--	Metallothionein-like protein type 3 OS=Carica papaya (Papaya) PE=3 SV=1	unknown [Populus trichocarpa x Populus deltoides]
08032609-CHIP_SEQ_03_84.PT_D11.seq	[O]	Posttranslational modification, protein turnover, chaperones	Biological Process: protein folding (GO:0006457);; Biological Process: hyperosmotic response (GO:0006972);; Biological Process: response to heat (GO:0009408);; Biological Process: response to high light intensity (GO:0009644);; Biological Process: response to hydrogen peroxide (GO:0042542);; Molecular Function: unfolded protein binding (GO:0051082);;	--	17.9 kDa class II heat shock protein GN=HSP17.9-D OS=Glycine max (Soybean) PE=3 SV=1	predicted protein [Populus trichocarpa]
08032609-CHIP_SEQ_05_17.PT_A03.ab1	[G]	Carbohydrate transport and metabolism	Biological Process: polysaccharide catabolic process (GO:0000272);; Molecular Function: chitinase activity (GO:0004568);; Biological Process: chitin catabolic process (GO:0006032);; Biological Process: defense response (GO:0006952);; Molecular Function: chitin binding (GO:0008061);; Biological Process: cell wall macromolecule catabolic process (GO:0016998);;	--	Endochitinase WIN8 (Precursor) GN=WIN8 OS=Populus trichocarpa (Western balsam poplar) PE=2 SV=1	predicted protein [Populus trichocarpa]
08032609-CHIP_SEQ_05_90.PT_B12.ab1	[O]	Posttranslational modification, protein turnover, chaperones	Molecular Function: ubiquitin-protein ligase activity (GO:0004842);; Cellular Component: cytoplasm (GO:0005737);; Biological Process: embryo development ending in seed dormancy (GO:0009793);; Biological Process: protein ubiquitination (GO:0016567);; Cellular Component: SCF ubiquitin ligase complex (GO:0019005);; Biological Process: DNA endoreduplication (GO:0042023);; Biological Process: regulati…	--	SKP1-like protein 1B GN=MJC20.30 OS=Arabidopsis thaliana (Mouse-ear cress) PE=1 SV=1	unknown [Populus trichocarpa]
08050702-CHIP_SEQ14_91.PT_C12.seq	[G]	Carbohydrate transport and metabolism	--	K03541|4e-91|pop:POPTR_661166|photosystem II subunit R (PsbR)	Photosystem II 10 kDa polypeptide, chloroplastic (Precursor) GN=PSBR OS=Nicotiana tabacum (Common tobacco) PE=2 SV=1	predicted protein [Populus trichocarpa]
08032609-CHIP_SEQ_05_89.PT_A12.ab1	--	--	Biological Process: MAPK cascade (GO:0000165);; Biological Process: response to reactive oxygen species (GO:0000302);; Biological Process: protein targeting to membrane (GO:0006612);; Biological Process: response to cold (GO:0009409);; Cellular Component: chloroplast (GO:0009507);; Biological Process: response to wounding (GO:0009611);; Biological Process: abscisic acid-activated signaling pathwa…	--	Indole-3-acetic acid-induced protein ARG2 GN=ARG2 OS=Vigna radiata var. radiata (Mung bean) PE=2 SV=1	late embryogenesis abundant protein 5 [Populus suaveolens]
08032609-SEQ07_C1.PT.seq	[O]	Posttranslational modification, protein turnover, chaperones	Molecular Function: copper ion binding (GO:0005507);; Molecular Function: ATP binding (GO:0005524);; Cellular Component: mitochondrial matrix (GO:0005759);; Cellular Component: plasma membrane (GO:0005886);; Biological Process: response to heat (GO:0009408);; Cellular Component: chloroplast (GO:0009507);; Cellular Component: cytosolic ribosome (GO:0022626);; Biological Process: protein refolding …	K04077|1e-115|pop:POPTR_829355|hypothetical protein	Chaperonin CPN60-2, mitochondrial (Precursor) GN=CPN60-2 OS=Cucurbita maxima (Pumpkin) PE=1 SV=1	unknown [Populus trichocarpa]
08050702-CHIP_SEQ14_69.PT_E09.seq	--	--	--	--	Cell wall / vacuolar inhibitor of fructosidase 1 (Precursor) GN=T2J15.13 OS=Arabidopsis thaliana (Mouse-ear cress) PE=1 SV=1	predicted protein [Populus trichocarpa]
08032609-CHIP_SEQ01_64.PT_H08.ab1	[I]	Lipid transport and metabolism	--	K01858|1e-160|pop:POPTR_831371|inositol-3-phosphate synthase (EC:5.5.1.4)	Inositol-3-phosphate synthase GN=INPS1 OS=Nicotiana paniculata PE=2 SV=1	predicted protein [Populus trichocarpa]
08032609-CHIP_SEQ06_41.PT_A06.seq	[J]	Translation, ribosomal structure and biogenesis	--	K03113|2e-66|pop:POPTR_723991|hypothetical protein	Protein translation factor SUI1 homolog 2 GN=At1g54290 OS=Arabidopsis thaliana (Mouse-ear cress) PE=3 SV=1	predicted protein [Populus trichocarpa]
08032609-CHIP_SEQ01_75.PT_C10.ab1	[I]	Lipid transport and metabolism	--	K01858|1e-159|pop:POPTR_831371|inositol-3-phosphate synthase (EC:5.5.1.4)	Inositol-3-phosphate synthase GN=INPS1 OS=Nicotiana paniculata PE=2 SV=1	predicted protein [Populus trichocarpa]
08050702-CHIP_SEQ13_84.PT_D11.seq	[G]	Carbohydrate transport and metabolism	Molecular Function: serine-type endopeptidase inhibitor activity (GO:0004867);; Biological Process: proteolysis (GO:0006508);; Molecular Function: peptidase activity (GO:0008233);; Biological Process: response to wounding (GO:0009611);;	--	Inhibitor of trypsin and hageman factor OS=Cucurbita maxima (Pumpkin) PE=1 SV=1	potato inhibitor I family protein [Populus alba x Populus glandulosa]
08050702-CHIP_SEQ13_44.PT_D06.seq	[O]	Posttranslational modification, protein turnover, chaperones	Biological Process: protein folding (GO:0006457);; Biological Process: hyperosmotic response (GO:0006972);; Biological Process: response to heat (GO:0009408);; Biological Process: response to high light intensity (GO:0009644);; Biological Process: response to hydrogen peroxide (GO:0042542);; Molecular Function: unfolded protein binding (GO:0051082);;	--	17.9 kDa class II heat shock protein GN=HSP17.9-D OS=Glycine max (Soybean) PE=3 SV=1	predicted protein [Populus trichocarpa]
08050702-CHIP_SEQ13_77.PT_E10.seq	[O]	Posttranslational modification, protein turnover, chaperones	Molecular Function: ATP binding (GO:0005524);; Cellular Component: cell wall (GO:0005618);; Cellular Component: cytosol (GO:0005829);; Cellular Component: plasma membrane (GO:0005886);; Biological Process: protein folding (GO:0006457);; Cellular Component: chloroplast (GO:0009507);; Biological Process: response to high light intensity (GO:0009644);; Biological Process: heat acclimation (GO:001028…	--	Heat shock 70 kDa protein GN=HSP70 OS=Daucus carota (Carrot) PE=3 SV=1	predicted protein [Populus trichocarpa]
08032609-CHIP_SEQ01_73.PT_A10.ab1	--	--	--	--	17.9 kDa class II heat shock protein GN=HSP17.9-D OS=Glycine max (Soybean) PE=3 SV=1	predicted protein [Populus trichocarpa]
08050702-CHIP_SEQ13_42.PT_B06.seq	--	--	Molecular Function: serine-type endopeptidase inhibitor activity (GO:0004867);; Biological Process: response to wounding (GO:0009611);;	--	Glu S.griseus protease inhibitor OS=Momordica charantia (Bitter gourd) PE=1 SV=1	predicted protein [Populus trichocarpa]
08050702-CHIP_SEQ11_26.PT_B04.seq	[C]	Energy production and conversion	Cellular Component: mitochondrion (GO:0005739);; Biological Process: metabolic process (GO:0008152);; Molecular Function: transferase activity (GO:0016740);;	K00627|1e-38|osa:4328010|Os02g0105200	Dihydrolipoyllysine-residue acetyltransferase component 3 of pyruvate dehydrogenase complex, mitochondrial (Precursor) GN=At1g54220 OS=Arabidopsis thaliana (Mouse-ear cress) PE=1 SV=1	Piso0_000781 [Millerozyma farinosa CBS 7064]
08032609-CHIP_SEQ_02_A3.PT.seq	--	--	Molecular Function: adenosylmethionine decarboxylase activity (GO:0004014);; Biological Process: spermine biosynthetic process (GO:0006597);; Biological Process: spermidine biosynthetic process (GO:0008295);;	K01611|3e-66|vvi:100254666|hypothetical protein LOC100254666	S-adenosylmethionine decarboxylase beta chain (Precursor) GN=SAMDC1 OS=Nicotiana sylvestris (Wood tobacco) PE=2 SV=1	S-adenosylmethionine decarboxylase [Prunus persica]
08050702-CHIP_SEQ14_86.PT_F11.seq	[G]	Carbohydrate transport and metabolism	--	--	--	putative puroindoline b protein [Triticum macha]
08050702-CHIP_SEQ11_71.PT_G09.seq	--	--	Cellular Component: chloroplast (GO:0009507);; Molecular Function: phenylpyruvate tautomerase activity (GO:0050178);;	--	--	predicted protein [Populus trichocarpa]
08032609-CHIP_SEQ_02_D12.PT.seq	[G]	Carbohydrate transport and metabolism	Biological Process: water transport (GO:0006833);; Molecular Function: urea transmembrane transporter activity (GO:0015204);; Molecular Function: water channel activity (GO:0015250);; Cellular Component: integral component of membrane (GO:0016021);; Biological Process: urea transmembrane transport (GO:0071918);;	--	Aquaporin TIP1-3 GN=TIP1-3 OS=Arabidopsis thaliana (Mouse-ear cress) PE=1 SV=1	aquaporin, MIP family, TIP subfamily [Populus trichocarpa]
08032609-CHIP_SEQ08_78.PT_F10.seq	--	--	Cellular Component: chloroplast (GO:0009507);; Molecular Function: phenylpyruvate tautomerase activity (GO:0050178);;	--	--	predicted protein [Populus trichocarpa]
08032609-CHIP_SEQ_02_G5.PT.seq	[O]	Posttranslational modification, protein turnover, chaperones	Cellular Component: mitochondrion (GO:0005739);; Biological Process: protein folding (GO:0006457);; Biological Process: response to heat (GO:0009408);; Biological Process: response to high light intensity (GO:0009644);; Biological Process: response to endoplasmic reticulum stress (GO:0034976);; Biological Process: response to hydrogen peroxide (GO:0042542);; Biological Process: response to cadmiu…	--	23.6 kDa heat shock protein, mitochondrial (Precursor) GN=HSP23.6 OS=Arabidopsis thaliana (Mouse-ear cress) PE=2 SV=1	predicted protein [Populus trichocarpa]
08050702-CHIP_SEQ14_29.PT_E04.seq	[G]	Carbohydrate transport and metabolism	Molecular Function: copper ion binding (GO:0005507);; Biological Process: protein targeting to membrane (GO:0006612);; Biological Process: water transport (GO:0006833);; Biological Process: cellular copper ion homeostasis (GO:0006878);; Biological Process: pattern specification process (GO:0007389);; Biological Process: regulation of cell size (GO:0008361);; Biological Process: response to salt s…	--	Metallothionein-like protein type 3 OS=Carica papaya (Papaya) PE=3 SV=1	unknown [Populus trichocarpa x Populus deltoides]
08032609-CHIP_SEQ_03_36.PT_D05.seq	[O]	Posttranslational modification, protein turnover, chaperones	--	--	Probable mediator of RNA polymerase II transcription subunit 37c GN=At3g12580 OS=Arabidopsis thaliana (Mouse-ear cress) PE=1 SV=1	hypothetical protein PRUPE_ppa002598mg [Prunus persica]
08050702-CHIP_SEQ14_51.PT_C07.seq	[O]	Posttranslational modification, protein turnover, chaperones	Biological Process: protein folding (GO:0006457);; Biological Process: hyperosmotic response (GO:0006972);; Biological Process: response to heat (GO:0009408);; Biological Process: response to high light intensity (GO:0009644);; Biological Process: response to hydrogen peroxide (GO:0042542);; Molecular Function: unfolded protein binding (GO:0051082);;	--	17.9 kDa class II heat shock protein GN=HSP17.9-D OS=Glycine max (Soybean) PE=3 SV=1	predicted protein [Populus trichocarpa]
08050702-CHIP_SEQ12_91.PT_C12.seq	[O]	Posttranslational modification, protein turnover, chaperones	Biological Process: protein folding (GO:0006457);; Biological Process: hyperosmotic response (GO:0006972);; Biological Process: response to heat (GO:0009408);; Biological Process: response to high light intensity (GO:0009644);; Biological Process: response to hydrogen peroxide (GO:0042542);; Molecular Function: unfolded protein binding (GO:0051082);;	--	17.9 kDa class II heat shock protein GN=HSP17.9-D OS=Glycine max (Soybean) PE=3 SV=1	predicted protein [Populus trichocarpa]
08050702-CHIP_SEQ12_75.PT_C10.seq	[I]	Lipid transport and metabolism	Cellular Component: mitochondrion (GO:0005739);; Biological Process: pentose-phosphate shunt (GO:0006098);; Biological Process: rRNA processing (GO:0006364);; Biological Process: unsaturated fatty acid biosynthetic process (GO:0006636);; Biological Process: phosphatidylglycerol biosynthetic process (GO:0006655);; Biological Process: ubiquinone biosynthetic process (GO:0006744);; Molecular Functio…	K01770|8e-79|pop:POPTR_1074087|2-C-methyl-D-erythritol 2,4-cyclodiphosphate synthase (EC:4.6.1.12)	2-C-methyl-D-erythritol 2,4-cyclodiphosphate synthase, chloroplastic (Precursor) OS=Arabidopsis thaliana (Mouse-ear cress) PE=1 SV=1	predicted protein [Populus trichocarpa]
08032609-CHIP_SEQ08_47.PT_G06.seq	[P]	Inorganic ion transport and metabolism	--	K00430|1e-170|pop:POPTR_647567|hypothetical protein	Peroxidase 42 (Precursor) OS=Arabidopsis thaliana (Mouse-ear cress) PE=1 SV=2	predicted protein [Populus trichocarpa]
08032609-SEQ09_D5.PT.seq	[O]	Posttranslational modification, protein turnover, chaperones	Biological Process: protein folding (GO:0006457);; Biological Process: hyperosmotic response (GO:0006972);; Biological Process: response to heat (GO:0009408);; Biological Process: response to high light intensity (GO:0009644);; Biological Process: response to hydrogen peroxide (GO:0042542);; Molecular Function: unfolded protein binding (GO:0051082);;	--	17.9 kDa class II heat shock protein GN=HSP17.9-D OS=Glycine max (Soybean) PE=3 SV=1	predicted protein [Populus trichocarpa]
08032609-CHIP_SEQ08_19.PT_C03.seq	[P]	Inorganic ion transport and metabolism	--	K01673|1e-169|pop:POPTR_666464|hypothetical protein	Carbonic anhydrase 2, chloroplastic GN=T9L3_40 OS=Arabidopsis thaliana (Mouse-ear cress) PE=1 SV=2	predicted protein [Populus trichocarpa]
08032609-CHIP_SEQ08_51.PT_C07.seq	[O]	Posttranslational modification, protein turnover, chaperones	Biological Process: protein folding (GO:0006457);; Biological Process: hyperosmotic response (GO:0006972);; Biological Process: response to heat (GO:0009408);; Biological Process: response to high light intensity (GO:0009644);; Biological Process: response to hydrogen peroxide (GO:0042542);; Molecular Function: unfolded protein binding (GO:0051082);;	--	17.9 kDa class II heat shock protein GN=HSP17.9-D OS=Glycine max (Soybean) PE=3 SV=1	predicted protein [Populus trichocarpa]
08032609-CHIP_SEQ01_04.PT_D01.ab1	--	--	--	--	Polyphenol oxidase, chloroplastic (Precursor) OS=Malus domestica (Apple) PE=2 SV=1	polyphenol oxidase [Populus trichocarpa]
08032609-CHIP_SEQ01_07.PT_G01.ab1	--	--	--	--	Wound-responsive protein GWIN3 (Precursor) GN=GWIN3 OS=Populus sp. (Poplar) PE=2 SV=1	kunitz trypsin inhibitor TI3 [Populus tremula]
08032609-CHIP_SEQ_02_E11.PT.seq	[I]	Lipid transport and metabolism	Biological Process: response to reactive oxygen species (GO:0000302);; Molecular Function: inositol-3-phosphate synthase activity (GO:0004512);; Cellular Component: cytoplasm (GO:0005737);; Biological Process: inositol biosynthetic process (GO:0006021);; Biological Process: defense response (GO:0006952);; Biological Process: phospholipid biosynthetic process (GO:0008654);; Biological Process: res…	K01858|1e-124|pop:POPTR_831371|inositol-3-phosphate synthase (EC:5.5.1.4)	Inositol-3-phosphate synthase GN=INPS1 OS=Nicotiana paniculata PE=2 SV=1	predicted protein [Populus trichocarpa]
08032609-CHIP_SEQ01_72.PT_H09.ab1	[H]	Coenzyme transport and metabolism	--	K06215|1e-143|pop:POPTR_548840|hypothetical protein	Probable pyridoxal biosynthesis protein PDX1.2 GN=MSL1.3 OS=Arabidopsis thaliana (Mouse-ear cress) PE=1 SV=1	predicted protein [Populus trichocarpa]
08032609-SEQ10_F2.PT.seq	--	--	Molecular Function: endopeptidase inhibitor activity (GO:0004866);; Biological Process: proteolysis (GO:0006508);; Molecular Function: peptidase activity (GO:0008233);; Biological Process: negative regulation of endopeptidase activity (GO:0010951);;	--	Miraculin (Precursor) OS=Synsepalum dulcificum (Miracle fruit) PE=1 SV=3	Kunitz-type protease inhibitor KPI-D2.3 [Populus trichocarpa]
08032609-CHIP_SEQ01_05.PT_E01.ab1	--	--	--	--	Peroxisomal membrane protein PMP22 GN=PMP22 OS=Arabidopsis thaliana (Mouse-ear cress) PE=1 SV=1	predicted protein [Populus trichocarpa]
08050702-CHIP_SEQ14_31.PT_G04.seq	[O]	Posttranslational modification, protein turnover, chaperones	Biological Process: protein folding (GO:0006457);; Biological Process: hyperosmotic response (GO:0006972);; Biological Process: response to heat (GO:0009408);; Biological Process: response to high light intensity (GO:0009644);; Biological Process: response to hydrogen peroxide (GO:0042542);; Molecular Function: unfolded protein binding (GO:0051082);;	--	17.9 kDa class II heat shock protein GN=HSP17.9-D OS=Glycine max (Soybean) PE=3 SV=1	predicted protein [Populus trichocarpa]
08050702-CHIP_SEQ14_95.PT_G12.seq	[I]	Lipid transport and metabolism	--	K01858|1e-164|pop:POPTR_831371|inositol-3-phosphate synthase (EC:5.5.1.4)	Inositol-3-phosphate synthase GN=INPS1 OS=Nicotiana paniculata PE=2 SV=1	predicted protein [Populus trichocarpa]
08032609-CHIP_SEQ08_79.PT_G10.seq	[G]	Carbohydrate transport and metabolism	Molecular Function: fructose-bisphosphate aldolase activity (GO:0004332);; Biological Process: glycolysis (GO:0006096);; Biological Process: response to abscisic acid (GO:0009737);; Cellular Component: chloroplast envelope (GO:0009941);; Cellular Component: plastoglobule (GO:0010287);; Cellular Component: membrane (GO:0016020);; Cellular Component: cytosolic ribosome (GO:0022626);; Cellular Compo…	K01623|1e-162|pop:POPTR_713130|hypothetical protein	Probable fructose-bisphosphate aldolase 2, chloroplastic (Precursor) GN=FBA2 OS=Arabidopsis thaliana (Mouse-ear cress) PE=1 SV=2	predicted protein [Populus trichocarpa]
08050702-CHIP_SEQ11_94.PT_F12.seq	[O]	Posttranslational modification, protein turnover, chaperones	--	K13113|7e-46|pop:POPTR_680026|hypothetical protein	Ubiquitin-like protein 5 GN=UBL5 OS=Arabidopsis thaliana (Mouse-ear cress) PE=1 SV=1	predicted protein [Populus trichocarpa]
08050702-CHIP_SEQ14_03.PT_C01.seq	[P]	Inorganic ion transport and metabolism	Molecular Function: carbonate dehydratase activity (GO:0004089);; Molecular Function: zinc ion binding (GO:0008270);; Biological Process: carbon utilization (GO:0015976);;	K01673|1e-169|pop:POPTR_666464|hypothetical protein	Carbonic anhydrase 2, chloroplastic GN=T9L3_40 OS=Arabidopsis thaliana (Mouse-ear cress) PE=1 SV=2	predicted protein [Populus trichocarpa]
08032609-CHIP_SEQ06_78.PT_F10.seq	[O]	Posttranslational modification, protein turnover, chaperones	--	K13993|1e-106|pop:POPTR_679803|hypothetical protein	18.1 kDa class I heat shock protein GN=HSP18.1 OS=Pisum sativum (Garden pea) PE=2 SV=1	predicted protein [Populus trichocarpa]
08050702-CHIP_SEQ14_04.PT_D01.seq	[O]	Posttranslational modification, protein turnover, chaperones	Cellular Component: cytoplasm (GO:0005737);; Biological Process: response to high light intensity (GO:0009644);; Biological Process: response to hydrogen peroxide (GO:0042542);;	K13993|1e-101|pop:POPTR_723183|hypothetical protein	18.5 kDa class I heat shock protein GN=HSP18.5-C OS=Glycine max (Soybean) PE=3 SV=1	predicted protein [Populus trichocarpa]
08050702-CHIP_SEQ13_60.PT_D08.seq	[G]	Carbohydrate transport and metabolism	Molecular Function: serine-type endopeptidase inhibitor activity (GO:0004867);; Biological Process: proteolysis (GO:0006508);; Molecular Function: peptidase activity (GO:0008233);; Biological Process: response to wounding (GO:0009611);;	--	Glu S.griseus protease inhibitor OS=Momordica charantia (Bitter gourd) PE=1 SV=1	predicted protein [Populus trichocarpa]
08050702-CHIP_SEQ12_87.PT_G11.seq	--	--	--	--	Major latex allergen Hev b 5 OS=Hevea brasiliensis (Para rubber tree) PE=1 SV=3	predicted protein [Populus trichocarpa]
08050702-CHIP_SEQ13_45.PT_E06.seq	[G]	Carbohydrate transport and metabolism	Molecular Function: monooxygenase activity (GO:0004497);; Molecular Function: iron ion binding (GO:0005506);; Cellular Component: extracellular region (GO:0005576);; Biological Process: lipid transport (GO:0006869);; Molecular Function: lipid binding (GO:0008289);; Molecular Function: electron carrier activity (GO:0009055);; Molecular Function: oxidoreductase activity, acting on paired donors, wi…	--	Non-specific lipid-transfer protein 8 (Precursor) GN=LTP8 OS=Arabidopsis thaliana (Mouse-ear cress) PE=3 SV=1	predicted protein [Populus trichocarpa]
08032609-CHIP_SEQ08_75.PT_C10.seq	[O]	Posttranslational modification, protein turnover, chaperones	Biological Process: protein folding (GO:0006457);; Biological Process: hyperosmotic response (GO:0006972);; Biological Process: response to heat (GO:0009408);; Biological Process: response to high light intensity (GO:0009644);; Biological Process: response to hydrogen peroxide (GO:0042542);; Molecular Function: unfolded protein binding (GO:0051082);;	--	17.9 kDa class II heat shock protein GN=HSP17.9-D OS=Glycine max (Soybean) PE=3 SV=1	predicted protein [Populus trichocarpa]
08050702-CHIP_SEQ12_08.PT_H01.seq	[G]	Carbohydrate transport and metabolism	Biological Process: defense response (GO:0006952);;	--	Defensin-like protein (Precursor) OS=Nelumbo nucifera (Sacred lotus) PE=3 SV=1	predicted protein [Populus trichocarpa]
08050702-CHIP_SEQ13_66.PT_B09.seq	[G]	Carbohydrate transport and metabolism	Molecular Function: methyltransferase activity (GO:0008168);; Biological Process: methylation (GO:0032259);; Biological Process: Golgi vesicle transport (GO:0048193);;	--	--	predicted protein [Populus trichocarpa]
08050702-CHIP_SEQ11_23.PT_G03.seq	--	--	Biological Process: defense response (GO:0006952);; Biological Process: response to biotic stimulus (GO:0009607);;	--	Major allergen Pru ar 1 OS=Prunus armeniaca (Apricot) PE=1 SV=1	predicted protein [Populus trichocarpa]
08032609-CHIP_SEQ_05_93.PT_E12.ab1	--	--	Cellular Component: cell wall (GO:0005618);; Biological Process: cellular glucan metabolic process (GO:0006073);; Biological Process: response to water deprivation (GO:0009414);; Molecular Function: xyloglucan:xyloglucosyl transferase activity (GO:0016762);; Molecular Function: xyloglucan-specific endo-beta-1,4-glucanase activity (GO:0033946);; Cellular Component: apoplast (GO:0048046);;	K08235|0.0|pop:POPTR_718004|hypothetical protein	Probable xyloglucan endotransglucosylase/hydrolase protein 6 (Precursor) GN=MPA24.8 OS=Arabidopsis thaliana (Mouse-ear cress) PE=2 SV=2	predicted protein [Populus trichocarpa]
08050702-CHIP_SEQ12_56.PT_H07.seq	--	--	Molecular Function: catechol oxidase activity (GO:0004097);; Biological Process: pigment biosynthetic process (GO:0046148);; Molecular Function: metal ion binding (GO:0046872);; Molecular Function: hydroquinone:oxygen oxidoreductase activity (GO:0052716);; Biological Process: oxidation-reduction process (GO:0055114);;	--	Polyphenol oxidase, chloroplastic (Precursor) OS=Malus domestica (Apple) PE=2 SV=1	polyphenol oxidase [Populus trichocarpa]
08032609-CHIP_SEQ06_65.PT_A09.seq	[O]	Posttranslational modification, protein turnover, chaperones	--	--	Probable glutathione S-transferase OS=Nicotiana tabacum (Common tobacco) PE=2 SV=1	predicted protein [Populus trichocarpa]
08032609-CHIP_SEQ_05_47.PT_G06.ab1	--	--	Cellular Component: extracellular region (GO:0005576);; Biological Process: response to salt stress (GO:0009651);; Biological Process: defense response to bacterium, incompatible interaction (GO:0009816);; Biological Process: defense response to fungus, incompatible interaction (GO:0009817);;	--	Osmotin-like protein OSM34 (Precursor) GN=OSM34 OS=Arabidopsis thaliana (Mouse-ear cress) PE=2 SV=2	pathogenesis-related thaumatin, partial [Populus deltoides]
08050702-CHIP_SEQ14_21.PT_E03.seq	[G]	Carbohydrate transport and metabolism	Biological Process: carbohydrate metabolic process (GO:0005975);; Molecular Function: beta-glucosidase activity (GO:0008422);; Cellular Component: plant-type cell wall (GO:0009505);; Biological Process: seed coat development (GO:0010214);; Molecular Function: alpha-N-arabinofuranosidase activity (GO:0046556);; Cellular Component: apoplast (GO:0048046);;	--	Putative beta-D-xylosidase (Fragment) OS=Prunus persica (Peach) PE=2 SV=1	predicted protein [Populus trichocarpa]
08032609-SEQ10_A1.PT.seq	[O]	Posttranslational modification, protein turnover, chaperones	Molecular Function: ATP binding (GO:0005524);; Biological Process: response to stress (GO:0006950);; Molecular Function: 2-alkenal reductase [NAD(P)] activity (GO:0032440);; Biological Process: oxidation-reduction process (GO:0055114);;	K03283|1e-133|pop:POPTR_822482|hypothetical protein	Heat shock cognate 70 kDa protein GN=HSP70 OS=Petunia hybrida (Petunia) PE=2 SV=1	predicted protein [Populus trichocarpa]
08032609-CHIP_SEQ_03_31.PT_G04.seq	[G]	Carbohydrate transport and metabolism	Cellular Component: photosystem I (GO:0009522);; Cellular Component: chloroplast thylakoid membrane (GO:0009535);; Biological Process: photosynthesis (GO:0015979);; Molecular Function: chlorophyll binding (GO:0016168);; Biological Process: cysteine biosynthetic process (GO:0019344);; Biological Process: cellular cation homeostasis (GO:0030003);; Biological Process: divalent metal ion transport (G…	K02698|2e-81|pop:POPTR_802453|photosystem I reaction center subunit X (PsaK)	Photosystem I reaction center subunit psaK, chloroplastic (Precursor) GN=PSAK OS=Arabidopsis thaliana (Mouse-ear cress) PE=2 SV=2	predicted protein [Populus trichocarpa]
08032609-CHIP_SEQ_05_22.PT_F03.ab1	[O]	Posttranslational modification, protein turnover, chaperones	Biological Process: protein folding (GO:0006457);; Biological Process: hyperosmotic response (GO:0006972);; Biological Process: response to heat (GO:0009408);; Biological Process: response to high light intensity (GO:0009644);; Biological Process: response to hydrogen peroxide (GO:0042542);; Molecular Function: unfolded protein binding (GO:0051082);;	--	17.9 kDa class II heat shock protein GN=HSP17.9-D OS=Glycine max (Soybean) PE=3 SV=1	predicted protein [Populus trichocarpa]
08032609-CHIP_SEQ_05_63.PT_G08.ab1	[R]	General function prediction only	Biological Process: pentose-phosphate shunt (GO:0006098);; Cellular Component: chloroplast stroma (GO:0009570);; Cellular Component: chloroplast envelope (GO:0009941);; Biological Process: thylakoid membrane organization (GO:0010027);; Biological Process: stomatal complex morphogenesis (GO:0010103);; Biological Process: carotenoid biosynthetic process (GO:0016117);; Molecular Function: hydrolase …	--	--	unknown [Populus trichocarpa x Populus deltoides]
08032609-CHIP_SEQ06_68.PT_D09.seq	[GEPR]	--	--	--	Polyol transporter 5 GN=PLT5 OS=Arabidopsis thaliana (Mouse-ear cress) PE=1 SV=2	polyol transporter [Populus trichocarpa]
08032609-CHIP_SEQ06_04.PT_D01.seq	[G]	Carbohydrate transport and metabolism	--	--	Galactinol synthase 1 GN=GOLS1 OS=Arabidopsis thaliana (Mouse-ear cress) PE=1 SV=1	predicted protein [Populus trichocarpa]
08032609-CHIP_SEQ01_18.PT_B03.ab1	[I]	Lipid transport and metabolism	--	K01858|1e-173|pop:POPTR_831371|inositol-3-phosphate synthase (EC:5.5.1.4)	Inositol-3-phosphate synthase GN=INPS1 OS=Nicotiana paniculata PE=2 SV=1	predicted protein [Populus trichocarpa]
08050702-CHIP_SEQ12_59.PT_C08.seq	[I]	Lipid transport and metabolism	Molecular Function: nucleotide binding (GO:0000166);; Molecular Function: inositol-3-phosphate synthase activity (GO:0004512);; Cellular Component: cytoplasm (GO:0005737);; Biological Process: inositol biosynthetic process (GO:0006021);; Biological Process: phosphatidylserine biosynthetic process (GO:0006659);; Biological Process: response to heat (GO:0009408);; Biological Process: response to hi…	K01858|6e-58|pop:POPTR_831371|inositol-3-phosphate synthase (EC:5.5.1.4)	Inositol-3-phosphate synthase OS=Nicotiana tabacum (Common tobacco) PE=2 SV=1	predicted protein [Populus trichocarpa]
08050702-CHIP_SEQ13_56.PT_H07.seq	--	--	Cellular Component: nucleus (GO:0005634);; Cellular Component: cytoplasm (GO:0005737);; Molecular Function: histidine phosphotransfer kinase activity (GO:0009927);; Biological Process: regulation of seed germination (GO:0010029);; Biological Process: regulation of anthocyanin metabolic process (GO:0031537);; Molecular Function: protein histidine kinase binding (GO:0043424);; Biological Process: r…	K14490|1e-17|pop:POPTR_831919|histidine phosphotransfer protein	Histidine-containing phosphotransfer protein 3 GN=MUL8.2 OS=Arabidopsis thaliana (Mouse-ear cress) PE=1 SV=2	putative histidine phosphotransfer protein 5 [Populus x canadensis]
08050702-CHIP_SEQ11_31.PT_G04.seq	--	--	Molecular Function: endopeptidase inhibitor activity (GO:0004866);; Biological Process: negative regulation of endopeptidase activity (GO:0010951);;	--	Wound-responsive protein GWIN3 (Precursor) GN=GWIN3 OS=Populus sp. (Poplar) PE=2 SV=1	kunitz trypsin inhibitor TI3 [Populus tremula]
08032609-CHIP_SEQ_02_D11.PT.seq	--	--	Molecular Function: iron ion binding (GO:0005506);; Molecular Function: electron carrier activity (GO:0009055);; Molecular Function: heme binding (GO:0020037);; Molecular Function: flavonoid 3',5'-hydroxylase activity (GO:0033772);; Biological Process: oxidation-reduction process (GO:0055114);;	--	Flavonoid 3&apos;-monooxygenase GN=CYP75B2 OS=Petunia hybrida (Petunia) PE=2 SV=1	cytochrome P450 [Populus trichocarpa]
08050702-CHIP_SEQ14_59.PT_C08.seq	[G]	Carbohydrate transport and metabolism	--	--	--	putative puroindoline b protein [Triticum macha]
08050702-CHIP_SEQ12_28.PT_D04.seq	[E]	Amino acid transport and metabolism	Molecular Function: cystathionine gamma-synthase activity (GO:0003962);; Cellular Component: cytosol (GO:0005829);; Biological Process: one-carbon metabolic process (GO:0006730);; Biological Process: cellular response to sulfate starvation (GO:0009970);; Molecular Function: methionine gamma-lyase activity (GO:0018826);; Biological Process: methionine catabolic process via 2-oxobutanoate (GO:00194…	K01761|2e-80|pop:POPTR_709036|methionine gamma-lyase (EC:4.4.1.11)	Methionine gamma-lyase GN=MGL OS=Arabidopsis thaliana (Mouse-ear cress) PE=1 SV=1	unknown [Populus trichocarpa]
08050702-CHIP_SEQ14_43.PT_C06.seq	[G]	Carbohydrate transport and metabolism	Biological Process: polysaccharide catabolic process (GO:0000272);; Molecular Function: chitinase activity (GO:0004568);; Biological Process: chitin catabolic process (GO:0006032);; Biological Process: defense response (GO:0006952);; Molecular Function: chitin binding (GO:0008061);; Biological Process: cell wall macromolecule catabolic process (GO:0016998);;	--	Endochitinase WIN8 (Precursor) GN=WIN8 OS=Populus trichocarpa (Western balsam poplar) PE=2 SV=1	putative puroindoline b protein [Triticum macha]
08050702-CHIP_SEQ15_A04.PT_D01.seq	[I]	Lipid transport and metabolism	--	K01858|1e-145|pop:POPTR_831371|inositol-3-phosphate synthase (EC:5.5.1.4)	Inositol-3-phosphate synthase GN=INPS1 OS=Nicotiana paniculata PE=2 SV=1	predicted protein [Populus trichocarpa]
08050702-CHIP_SEQ14_67.PT_C09.seq	[O]	Posttranslational modification, protein turnover, chaperones	--	--	17.9 kDa class II heat shock protein GN=HSP17.9-D OS=Glycine max (Soybean) PE=3 SV=1	predicted protein [Populus trichocarpa]
08032609-CHIP_SEQ06_19.PT_C03.seq	[O]	Posttranslational modification, protein turnover, chaperones	--	K13993|1e-103|pop:POPTR_723183|hypothetical protein	18.5 kDa class I heat shock protein GN=HSP18.5-C OS=Glycine max (Soybean) PE=3 SV=1	predicted protein [Populus trichocarpa]
08050702-CHIP_SEQ14_24.PT_H03.seq	[P]	Inorganic ion transport and metabolism	Biological Process: MAPK cascade (GO:0000165);; Molecular Function: carbonate dehydratase activity (GO:0004089);; Cellular Component: cytosol (GO:0005829);; Biological Process: protein targeting to membrane (GO:0006612);; Molecular Function: zinc ion binding (GO:0008270);; Biological Process: response to cold (GO:0009409);; Cellular Component: chloroplast thylakoid membrane (GO:0009535);; Cellula…	K01673|1e-171|pop:POPTR_575155|hypothetical protein	Carbonic anhydrase 2, chloroplastic GN=T9L3_40 OS=Arabidopsis thaliana (Mouse-ear cress) PE=1 SV=2	predicted protein [Populus trichocarpa]
08032609-SEQ09_D12.PT.seq	[O]	Posttranslational modification, protein turnover, chaperones	Biological Process: protein folding (GO:0006457);; Biological Process: hyperosmotic response (GO:0006972);; Biological Process: response to heat (GO:0009408);; Biological Process: response to high light intensity (GO:0009644);; Biological Process: response to hydrogen peroxide (GO:0042542);; Molecular Function: unfolded protein binding (GO:0051082);;	--	17.9 kDa class II heat shock protein GN=HSP17.9-D OS=Glycine max (Soybean) PE=3 SV=1	predicted protein [Populus trichocarpa]
08032609-CHIP_SEQ01_09.PT_A02.ab1	[G]	Carbohydrate transport and metabolism	--	--	Metallothionein-like protein type 3 OS=Carica papaya (Papaya) PE=3 SV=1	unknown [Populus trichocarpa x Populus deltoides]
08050702-CHIP_SEQ12_30.PT_F04.seq	[I]	Lipid transport and metabolism	Cellular Component: mitochondrion (GO:0005739);; Biological Process: pentose-phosphate shunt (GO:0006098);; Biological Process: rRNA processing (GO:0006364);; Biological Process: unsaturated fatty acid biosynthetic process (GO:0006636);; Biological Process: phosphatidylglycerol biosynthetic process (GO:0006655);; Biological Process: ubiquinone biosynthetic process (GO:0006744);; Molecular Functio…	K01770|1e-142|pop:POPTR_1074087|2-C-methyl-D-erythritol 2,4-cyclodiphosphate synthase (EC:4.6.1.12)	2-C-methyl-D-erythritol 2,4-cyclodiphosphate synthase, chloroplastic (Precursor) OS=Arabidopsis thaliana (Mouse-ear cress) PE=1 SV=1	unknown [Populus trichocarpa]
08050702-CHIP_SEQ14_74.PT_B10.seq	[G]	Carbohydrate transport and metabolism	--	--	--	putative puroindoline b protein [Triticum macha]
08050702-CHIP_SEQ14_13.PT_E02.seq	[G]	Carbohydrate transport and metabolism	--	--	--	putative puroindoline b protein [Triticum macha]
08032609-CHIP_SEQ01_49.PT_A07.ab1	--	--	--	--	Pectinesterase 3 (Precursor) GN=MPE3 OS=Phaseolus vulgaris (Kidney bean) PE=2 SV=1	predicted protein [Populus trichocarpa]
08032609-CHIP_SEQ_04_H9.PT_B02.ab1	--	--	Cellular Component: nucleus (GO:0005634);; Cellular Component: plasma membrane (GO:0005886);; Biological Process: protein folding (GO:0006457);; Biological Process: response to heat (GO:0009408);; Biological Process: response to high light intensity (GO:0009644);; Biological Process: response to endoplasmic reticulum stress (GO:0034976);; Biological Process: response to hydrogen peroxide (GO:0042…	K04507|1e-153|pop:POPTR_675455|hypothetical protein	--	predicted protein [Populus trichocarpa]
08050702-CHIP_SEQ14_92.PT_D12.seq	[O]	Posttranslational modification, protein turnover, chaperones	--	--	17.9 kDa class II heat shock protein GN=HSP17.9-D OS=Glycine max (Soybean) PE=3 SV=1	predicted protein [Populus trichocarpa]
08032609-CHIP_SEQ08_24.PT_H03.seq	[G]	Carbohydrate transport and metabolism	--	K01807|1e-140|pop:POPTR_720159|ribose-5-phosphate isomerase (EC:5.3.1.6)	Probable ribose-5-phosphate isomerase GN=At2g01290 OS=Arabidopsis thaliana (Mouse-ear cress) PE=2 SV=1	predicted protein [Populus trichocarpa]
08032609-CHIP_SEQ01_11.PT_C02.ab1	[G]	Carbohydrate transport and metabolism	--	--	Photosystem Q(B) protein (Precursor) GN=psbA OS=Populus trichocarpa (Western balsam poplar) PE=2 SV=1	putative puroindoline b protein [Triticum macha]
08032609-SEQ07_C4.PT.seq	[O]	Posttranslational modification, protein turnover, chaperones	Molecular Function: ATP binding (GO:0005524);; Cellular Component: cell wall (GO:0005618);; Cellular Component: nucleolus (GO:0005730);; Cellular Component: mitochondrion (GO:0005739);; Cellular Component: cytosol (GO:0005829);; Cellular Component: plasma membrane (GO:0005886);; Biological Process: protein folding (GO:0006457);; Biological Process: response to water deprivation (GO:0009414);; Bio…	K04079|1e-92|pop:POPTR_592912|hypothetical protein	Heat shock protein 82 (Fragment) GN=HSP82 OS=Nicotiana tabacum (Common tobacco) PE=1 SV=1	predicted protein [Populus trichocarpa]
08032609-CHIP_SEQ08_18.PT_B03.seq	[O]	Posttranslational modification, protein turnover, chaperones	--	K03283|1e-180|pop:POPTR_822482|hypothetical protein	Heat shock cognate 70 kDa protein GN=HSP70 OS=Petunia hybrida (Petunia) PE=2 SV=1	predicted protein [Populus trichocarpa]
08032609-CHIP_SEQ01_54.PT_F07.ab1	[G]	Carbohydrate transport and metabolism	--	--	Protein RALF-like 27 (Precursor) GN=RALFL27 OS=Arabidopsis thaliana (Mouse-ear cress) PE=2 SV=1	predicted protein [Populus trichocarpa]
08032609-CHIP_SEQ01_92.PT_D12.ab1	--	--	--	--	Alpha-amylase/subtilisin inhibitor (Precursor) GN=OSJNBa0038O10.14 OS=Oryza sativa subsp. japonica (Rice) PE=1 SV=2	Kunitz-type trypsin inhibitor [Populus nigra]
08032609-CHIP_SEQ_02_F6.PT.seq	[G]	Carbohydrate transport and metabolism	Biological Process: water transport (GO:0006833);; Molecular Function: urea transmembrane transporter activity (GO:0015204);; Molecular Function: water channel activity (GO:0015250);; Cellular Component: integral component of membrane (GO:0016021);; Biological Process: urea transmembrane transport (GO:0071918);;	--	Aquaporin TIP1-3 GN=TIP1-3 OS=Arabidopsis thaliana (Mouse-ear cress) PE=1 SV=1	aquaporin, MIP family, TIP subfamily [Populus trichocarpa]
08032609-CHIP_SEQ_05_34.PT_B05.ab1	[F]	Nucleotide transport and metabolism	Molecular Function: catalytic activity (GO:0003824);; Biological Process: nucleoside metabolic process (GO:0009116);; Molecular Function: nutrient reservoir activity (GO:0045735);;	--	Bark storage protein A (Precursor) GN=BSPA OS=Populus deltoides (Eastern poplar) PE=2 SV=1	predicted protein [Populus trichocarpa]
08032609-CHIP_SEQ01_23.PT_G03.ab1	[G]	Carbohydrate transport and metabolism	--	--	--	predicted protein [Populus trichocarpa]
08050702-CHIP_SEQ11_52.PT_D07.seq	[G]	Carbohydrate transport and metabolism	Biological Process: water transport (GO:0006833);; Molecular Function: urea transmembrane transporter activity (GO:0015204);; Cellular Component: integral component of membrane (GO:0016021);; Biological Process: urea transmembrane transport (GO:0071918);;	--	Probable aquaporin TIP1-2 OS=Oryza sativa subsp. japonica (Rice) PE=2 SV=1	aquaporin, MIP family, TIP subfamily [Populus trichocarpa]
08032609-CHIP_SEQ_03_88.PT_H11.seq	[O]	Posttranslational modification, protein turnover, chaperones	Biological Process: protein folding (GO:0006457);; Biological Process: hyperosmotic response (GO:0006972);; Biological Process: response to heat (GO:0009408);; Biological Process: response to high light intensity (GO:0009644);; Biological Process: response to hydrogen peroxide (GO:0042542);; Molecular Function: unfolded protein binding (GO:0051082);;	--	17.9 kDa class II heat shock protein GN=HSP17.9-D OS=Glycine max (Soybean) PE=3 SV=1	predicted protein [Populus trichocarpa]
08032609-CHIP_SEQ_02_B1.PT.seq	[I]	Lipid transport and metabolism	Molecular Function: inositol-3-phosphate synthase activity (GO:0004512);; Cellular Component: cytoplasm (GO:0005737);; Biological Process: inositol biosynthetic process (GO:0006021);; Biological Process: phosphatidylserine biosynthetic process (GO:0006659);; Biological Process: response to heat (GO:0009408);; Biological Process: response to high light intensity (GO:0009644);; Biological Process: …	K01858|1e-157|pop:POPTR_831371|inositol-3-phosphate synthase (EC:5.5.1.4)	Inositol-3-phosphate synthase GN=INPS1 OS=Nicotiana paniculata PE=2 SV=1	predicted protein [Populus trichocarpa]
08032609-CHIP_SEQ_04_G10.PT_E04.ab1	[P]	Inorganic ion transport and metabolism	Molecular Function: carbonate dehydratase activity (GO:0004089);; Molecular Function: zinc ion binding (GO:0008270);; Biological Process: carbon utilization (GO:0015976);;	K01673|1e-148|pop:POPTR_666464|hypothetical protein	Carbonic anhydrase 2, chloroplastic GN=T9L3_40 OS=Arabidopsis thaliana (Mouse-ear cress) PE=1 SV=2	predicted protein [Populus trichocarpa]
08050702-CHIP_SEQ13_72.PT_H09.seq	[G]	Carbohydrate transport and metabolism	Molecular Function: serine-type endopeptidase inhibitor activity (GO:0004867);; Cellular Component: plasma membrane (GO:0005886);; Biological Process: response to chitin (GO:0010200);; Cellular Component: anchored component of membrane (GO:0031225);;	--	--	predicted protein [Populus trichocarpa]
08032609-CHIP_SEQ_05_65.PT_A09.ab1	[H]	Coenzyme transport and metabolism	Cellular Component: mitochondrion (GO:0005739);; Cellular Component: cytosol (GO:0005829);; Biological Process: cellular response to DNA damage stimulus (GO:0006974);; Molecular Function: zinc ion binding (GO:0008270);; Biological Process: thiamine biosynthetic process (GO:0009228);; Biological Process: response to cold (GO:0009409);; Cellular Component: chloroplast stroma (GO:0009570);; Cellular…	K03146|1e-171|pop:POPTR_232448|thiazole synthase	Thiamine thiazole synthase, chloroplastic (Precursor) GN=THI1 OS=Citrus sinensis (Sweet orange) PE=2 SV=1	unknown [Populus trichocarpa]
08032609-CHIP_SEQ_02_B5.PT.seq	[O]	Posttranslational modification, protein turnover, chaperones	Biological Process: protein folding (GO:0006457);; Biological Process: hyperosmotic response (GO:0006972);; Biological Process: response to heat (GO:0009408);; Biological Process: response to high light intensity (GO:0009644);; Biological Process: response to hydrogen peroxide (GO:0042542);; Molecular Function: unfolded protein binding (GO:0051082);;	--	17.9 kDa class II heat shock protein GN=HSP17.9-D OS=Glycine max (Soybean) PE=3 SV=1	predicted protein [Populus trichocarpa]
08032609-CHIP_SEQ08_69.PT_E09.seq	--	--	--	--	Protein ycf2 GN=ycf2-B OS=Oenothera argillicola (Appalachian evening primrose) PE=3 SV=1	Uncharacterized protein isoform 1 [Theobroma cacao]
08032609-CHIP_SEQ08_83.PT_C11.seq	--	--	Molecular Function: metal ion binding (GO:0046872);;	--	Zinc finger protein ZAT6 GN=T19N18.70 OS=Arabidopsis thaliana (Mouse-ear cress) PE=2 SV=1	predicted protein [Populus trichocarpa]
08032609-CHIP_SEQ08_86.PT_F11.seq	[O]	Posttranslational modification, protein turnover, chaperones	Molecular Function: ATP binding (GO:0005524);; Cellular Component: cell wall (GO:0005618);; Cellular Component: cytosol (GO:0005829);; Cellular Component: plasma membrane (GO:0005886);; Biological Process: protein folding (GO:0006457);; Cellular Component: chloroplast (GO:0009507);; Biological Process: response to high light intensity (GO:0009644);; Biological Process: heat acclimation (GO:001028…	--	Heat shock cognate 70 kDa protein GN=HSP70 OS=Petunia hybrida (Petunia) PE=2 SV=1	predicted protein [Populus trichocarpa]
08050702-CHIP_SEQ13_24.PT_H03.seq	[G]	Carbohydrate transport and metabolism	--	--	--	predicted protein [Populus trichocarpa]
08050702-CHIP_SEQ12_88.PT_H11.seq	[G]	Carbohydrate transport and metabolism	--	--	--	predicted protein [Populus trichocarpa]
08032609-CHIP_SEQ06_59.PT_C08.seq	[O]	Posttranslational modification, protein turnover, chaperones	--	--	18.5 kDa class I heat shock protein GN=HSP18.5-C OS=Glycine max (Soybean) PE=3 SV=1	predicted protein [Populus trichocarpa]
08050702-CHIP_SEQ12_95.PT_G12.seq	[O]	Posttranslational modification, protein turnover, chaperones	--	--	Chaperone protein dnaJ 11, chloroplastic (Precursor) GN=T19K4.170 OS=Arabidopsis thaliana (Mouse-ear cress) PE=1 SV=2	predicted protein [Populus trichocarpa]
08032609-CHIP_SEQ_02_B3.PT.seq	[G]	Carbohydrate transport and metabolism	--	--	--	putative puroindoline b protein [Triticum macha]
08032609-CHIP_SEQ06_23.PT_G03.seq	[O]	Posttranslational modification, protein turnover, chaperones	--	--	23.6 kDa heat shock protein, mitochondrial (Precursor) GN=HSP23.6 OS=Arabidopsis thaliana (Mouse-ear cress) PE=2 SV=1	predicted protein [Populus trichocarpa]
08032609-CHIP_SEQ08_23.PT_G03.seq	[G]	Carbohydrate transport and metabolism	--	--	--	putative puroindoline b protein [Triticum macha]
08050702-CHIP_SEQ12_38.PT_F05.seq	[G]	Carbohydrate transport and metabolism	Molecular Function: glycine hydroxymethyltransferase activity (GO:0004372);; Cellular Component: plasma membrane (GO:0005886);; Biological Process: glycine metabolic process (GO:0006544);; Biological Process: L-serine metabolic process (GO:0006563);; Molecular Function: methyltransferase activity (GO:0008168);; Biological Process: pollen development (GO:0009555);; Biological Process: polar nucleu…	K00600|7e-23|rcu:RCOM_0523510|serine hydroxymethyltransferase, putative (EC:2.1.2.1)	Serine hydroxymethyltransferase 4 OS=Arabidopsis thaliana (Mouse-ear cress) PE=1 SV=1	serine hydroxymethyltransferase, partial [Populus alba]
08050702-CHIP_SEQ11_43.PT_C06.seq	--	--	Cellular Component: cytoplasm (GO:0005737);; Cellular Component: integral component of membrane (GO:0016021);;	--	Tetraspanin-19 GN=At2g20740 OS=Arabidopsis thaliana (Mouse-ear cress) PE=2 SV=1	predicted protein [Populus trichocarpa]
08032609-SEQ09_G3.PT.seq	--	--	Cellular Component: cytosol (GO:0005829);; Biological Process: pollen tube guidance (GO:0010183);; Molecular Function: antioxidant activity (GO:0016209);; Biological Process: intracellular signal transduction (GO:0035556);; Biological Process: cell redox homeostasis (GO:0045454);; Molecular Function: metal ion binding (GO:0046872);; Molecular Function: protein-disulfide reductase activity (GO:004…	--	Probable nucleoredoxin 2 OS=Oryza sativa subsp. japonica (Rice) PE=2 SV=1	predicted protein [Populus trichocarpa]
08032609-CHIP_SEQ_02_B6.PT.seq	[O]	Posttranslational modification, protein turnover, chaperones	Molecular Function: ATP binding (GO:0005524);; Cellular Component: cell wall (GO:0005618);; Cellular Component: cytosol (GO:0005829);; Cellular Component: plasma membrane (GO:0005886);; Biological Process: protein folding (GO:0006457);; Cellular Component: chloroplast (GO:0009507);; Biological Process: response to high light intensity (GO:0009644);; Biological Process: heat acclimation (GO:001028…	--	Probable mediator of RNA polymerase II transcription subunit 37c GN=At3g12580 OS=Arabidopsis thaliana (Mouse-ear cress) PE=1 SV=1	predicted protein [Populus trichocarpa]
08032609-CHIP_SEQ01_51.PT_C07.ab1	[O]	Posttranslational modification, protein turnover, chaperones	--	--	17.9 kDa class II heat shock protein GN=HSP17.9-D OS=Glycine max (Soybean) PE=3 SV=1	predicted protein [Populus trichocarpa]
08032609-CHIP_SEQ01_14.PT_F02.ab1	--	--	--	K01611|2e-84|vvi:100254666|hypothetical protein LOC100254666	S-adenosylmethionine decarboxylase beta chain (Precursor) GN=SAMDC1 OS=Nicotiana sylvestris (Wood tobacco) PE=2 SV=1	S-adenosylmethionine decarboxylase [Prunus persica]
08050702-CHIP_SEQ14_27.PT_C04.seq	--	--	Molecular Function: iron ion binding (GO:0005506);; Molecular Function: protein binding (GO:0005515);; Biological Process: DNA-templated transcription, elongation (GO:0006354);; Cellular Component: photosystem II (GO:0009523);; Cellular Component: chloroplast thylakoid membrane (GO:0009535);; Biological Process: response to herbicide (GO:0009635);; Biological Process: photosynthetic electron tran…	K02703|1e-180|pop:Poptr_cp001|psbA	Photosystem Q(B) protein (Precursor) GN=psbA OS=Populus trichocarpa (Western balsam poplar) PE=2 SV=1	PsbA (chloroplast) [Magnolia denudata]
08032609-CHIP_SEQ01_63.PT_G08.ab1	[G]	Carbohydrate transport and metabolism	--	K00799|2e-62|pop:POPTR_831173|hypothetical protein	--	predicted protein [Populus trichocarpa]
08032609-SEQ07_C7.PT.seq	--	--	Biological Process: response to stress (GO:0006950);;	--	17.9 kDa class II heat shock protein GN=HSP17.9-D OS=Glycine max (Soybean) PE=3 SV=1	predicted protein [Populus trichocarpa]
08032609-CHIP_SEQ01_30.PT_F04.ab1	--	--	--	--	Stem-specific protein TSJT1 GN=TSJT1 OS=Nicotiana tabacum (Common tobacco) PE=2 SV=1	predicted protein [Populus trichocarpa]
08032609-SEQ09_G1.PT.seq	--	--	Molecular Function: iron ion binding (GO:0005506);; Biological Process: fatty acid biosynthetic process (GO:0006633);; Cellular Component: chloroplast (GO:0009507);; Molecular Function: carotene beta-ring hydroxylase activity (GO:0010291);; Cellular Component: integral component of membrane (GO:0016021);; Biological Process: carotene metabolic process (GO:0016119);; Biological Process: xanthophyl…	K02294|1e-118|pop:POPTR_748052|hypothetical protein	Beta-carotene 3-hydroxylase 1, chloroplastic (Precursor) GN=L73G19.80 OS=Arabidopsis thaliana (Mouse-ear cress) PE=1 SV=1	predicted protein [Populus trichocarpa]
08032609-SEQ10_D1.PT.seq	--	--	Cellular Component: nucleosome (GO:0000786);; Molecular Function: DNA binding (GO:0003677);; Cellular Component: nucleus (GO:0005634);; Biological Process: nucleosome assembly (GO:0006334);;	--	Histone H1 OS=Solanum pennellii (Tomato) PE=2 SV=1	histone H1 [Populus trichocarpa]
08050702-CHIP_SEQ15_B06.PT_A03.seq	[G]	Carbohydrate transport and metabolism	--	--	17.3 kDa class II heat shock protein OS=Solanum peruvianum (Peruvian tomato) PE=1 SV=1	unnamed protein product [Vitis vinifera]
08050702-CHIP_SEQ14_20.PT_D03.seq	--	--	Molecular Function: endopeptidase inhibitor activity (GO:0004866);; Biological Process: proteolysis (GO:0006508);; Molecular Function: peptidase activity (GO:0008233);; Biological Process: negative regulation of endopeptidase activity (GO:0010951);;	--	Wound-responsive protein GWIN3 (Precursor) GN=GWIN3 OS=Populus sp. (Poplar) PE=2 SV=1	kunitz trypsin inhibitor TI3 [Populus tremula]
08050702-CHIP_SEQ14_78.PT_F10.seq	[F]	Nucleotide transport and metabolism	--	--	Bark storage protein A (Precursor) GN=BSPA OS=Populus deltoides (Eastern poplar) PE=2 SV=1	predicted protein [Populus trichocarpa]
08032609-SEQ07_D6.PT.seq	[O]	Posttranslational modification, protein turnover, chaperones	Molecular Function: binding (GO:0005488);; Cellular Component: chloroplast (GO:0009507);; Biological Process: cellular protein metabolic process (GO:0044267);; Cellular Component: intracellular organelle part (GO:0044446);;	K04077|1e-11|pop:POPTR_829355|hypothetical protein	Chaperonin CPN60-like 1, mitochondrial (Precursor) GN=At2g33210 OS=Arabidopsis thaliana (Mouse-ear cress) PE=1 SV=1	hypothetical protein PRUPE_ppa003440mg [Prunus persica]
08032609-CHIP_SEQ_05_08.PT_H01.ab1	--	--	Molecular Function: catalytic activity (GO:0003824);;	--	Phytosulfokine receptor 1 (Precursor) GN=PSKR OS=Daucus carota (Carrot) PE=1 SV=1	serine-threonine protein kinase, plant-type, putative [Ricinus communis]
08050702-CHIP_SEQ14_87.PT_G11.seq	[G]	Carbohydrate transport and metabolism	--	--	Metallothionein-like protein type 3 OS=Carica papaya (Papaya) PE=3 SV=1	unknown [Populus trichocarpa x Populus deltoides]
08032609-SEQ07_B9.PT.seq	[OC]	--	Biological Process: glycerol ether metabolic process (GO:0006662);; Molecular Function: electron carrier activity (GO:0009055);; Cellular Component: chloroplast stroma (GO:0009570);; Molecular Function: protein disulfide oxidoreductase activity (GO:0015035);; Molecular Function: oxidoreductase activity, acting on a sulfur group of donors, disulfide as acceptor (GO:0016671);; Cellular Component: c…	--	Thioredoxin-like 1-1, chloroplastic (Precursor) GN=At1g08570 OS=Arabidopsis thaliana (Mouse-ear cress) PE=2 SV=1	predicted protein [Populus trichocarpa]
08032609-CHIP_SEQ_05_21.PT_E03.ab1	[C]	Energy production and conversion	Molecular Function: acylphosphatase activity (GO:0003998);; Cellular Component: chloroplast (GO:0009507);;	K01512|9e-70|rcu:RCOM_1355010|acylphosphatase, putative	--	acylphosphatase, putative [Ricinus communis]
08032609-CHIP_SEQ_03_59.PT_C08.seq	[I]	Lipid transport and metabolism	Molecular Function: inositol-3-phosphate synthase activity (GO:0004512);; Cellular Component: cytoplasm (GO:0005737);; Biological Process: inositol biosynthetic process (GO:0006021);; Biological Process: phosphatidylserine biosynthetic process (GO:0006659);; Biological Process: response to heat (GO:0009408);; Biological Process: response to high light intensity (GO:0009644);; Biological Process: …	K01858|1e-149|pop:POPTR_831371|inositol-3-phosphate synthase (EC:5.5.1.4)	Inositol-3-phosphate synthase GN=INPS1 OS=Nicotiana paniculata PE=2 SV=1	predicted protein [Populus trichocarpa]
08032609-CHIP_SEQ06_14.PT_F02.seq	[O]	Posttranslational modification, protein turnover, chaperones	--	--	18.5 kDa class I heat shock protein GN=HSP18.5-C OS=Glycine max (Soybean) PE=3 SV=1	predicted protein [Populus trichocarpa]
08050702-CHIP_SEQ15_B04.PT_G02.seq	[O]	Posttranslational modification, protein turnover, chaperones	--	--	17.9 kDa class II heat shock protein GN=HSP17.9-D OS=Glycine max (Soybean) PE=3 SV=1	predicted protein [Populus trichocarpa]
08032609-CHIP_SEQ06_69.PT_E09.seq	[O]	Posttranslational modification, protein turnover, chaperones	--	--	23.6 kDa heat shock protein, mitochondrial (Precursor) GN=HSP23.6 OS=Arabidopsis thaliana (Mouse-ear cress) PE=2 SV=1	predicted protein [Populus trichocarpa]
08032609-SEQ10_E9.PT.seq	[O]	Posttranslational modification, protein turnover, chaperones	Biological Process: protein folding (GO:0006457);; Biological Process: hyperosmotic response (GO:0006972);; Biological Process: response to heat (GO:0009408);; Biological Process: response to high light intensity (GO:0009644);; Biological Process: response to hydrogen peroxide (GO:0042542);; Molecular Function: unfolded protein binding (GO:0051082);;	--	17.9 kDa class II heat shock protein GN=HSP17.9-D OS=Glycine max (Soybean) PE=3 SV=1	predicted protein [Populus trichocarpa]
08032609-CHIP_SEQ_03_12.PT_D02.seq	[G]	Carbohydrate transport and metabolism	Molecular Function: copper ion binding (GO:0005507);; Biological Process: protein targeting to membrane (GO:0006612);; Biological Process: water transport (GO:0006833);; Biological Process: cellular copper ion homeostasis (GO:0006878);; Biological Process: pattern specification process (GO:0007389);; Biological Process: regulation of cell size (GO:0008361);; Biological Process: response to salt s…	--	Metallothionein-like protein type 3 OS=Carica papaya (Papaya) PE=3 SV=1	unknown [Populus trichocarpa x Populus deltoides]
08032609-SEQ09_F7.PT.seq	[G]	Carbohydrate transport and metabolism	--	--	--	putative puroindoline b protein [Triticum macha]
08050702-CHIP_SEQ15_B08.PT_C03.seq	[O]	Posttranslational modification, protein turnover, chaperones	--	--	17.9 kDa class II heat shock protein GN=HSP17.9-D OS=Glycine max (Soybean) PE=3 SV=1	predicted protein [Populus trichocarpa]
08050702-CHIP_SEQ15_A02.PT_B01.seq	--	--	--	--	21 kDa seed protein (Precursor) GN=ASP OS=Theobroma cacao (Cacao) PE=2 SV=1	predicted protein [Populus trichocarpa]
08032609-CHIP_SEQ08_43.PT_C06.seq	--	--	--	K02703|2e-84|pop:Poptr_cp001|psbA	Photosystem Q(B) protein (Precursor) GN=psbA OS=Populus trichocarpa (Western balsam poplar) PE=2 SV=1	PREDICTED: photosystem Q(B) protein-like [Brachypodium distachyon]
08032609-CHIP_SEQ01_74.PT_B10.ab1	[O]	Posttranslational modification, protein turnover, chaperones	--	--	17.9 kDa class II heat shock protein GN=HSP17.9-D OS=Glycine max (Soybean) PE=3 SV=1	predicted protein [Populus trichocarpa]
08032609-CHIP_SEQ_05_13.PT_E02.ab1	[G]	Carbohydrate transport and metabolism	Molecular Function: copper ion binding (GO:0005507);; Biological Process: protein targeting to membrane (GO:0006612);; Biological Process: water transport (GO:0006833);; Biological Process: cellular copper ion homeostasis (GO:0006878);; Biological Process: pattern specification process (GO:0007389);; Biological Process: regulation of cell size (GO:0008361);; Biological Process: response to salt s…	--	Metallothionein-like protein type 3 OS=Carica papaya (Papaya) PE=3 SV=1	unknown [Populus trichocarpa x Populus deltoides]
08050702-CHIP_SEQ13_78.PT_F10.seq	[O]	Posttranslational modification, protein turnover, chaperones	--	--	17.5 kDa class I heat shock protein GN=HSP17.5-E OS=Glycine max (Soybean) PE=3 SV=1	predicted protein [Populus trichocarpa]
08032609-CHIP_SEQ01_01.PT_A01.ab1	--	--	--	--	Protein RALF-like 27 (Precursor) GN=RALFL27 OS=Arabidopsis thaliana (Mouse-ear cress) PE=2 SV=1	predicted protein [Populus trichocarpa]
08032609-SEQ10_E11.PT.seq	[T]	Signal transduction mechanisms	Biological Process: transition metal ion transport (GO:0000041);; Biological Process: phosphorelay signal transduction system (GO:0000160);; Cellular Component: nucleus (GO:0005634);; Cellular Component: cytoplasm (GO:0005737);; Biological Process: embryo sac development (GO:0009553);; Molecular Function: histidine phosphotransfer kinase activity (GO:0009927);; Biological Process: regulation of s…	K14490|4e-86|pop:POPTR_774863|histidine phosphotransfer protein	Histidine-containing phosphotransfer protein 5 GN=AHP5 OS=Arabidopsis thaliana (Mouse-ear cress) PE=1 SV=2	putative histidine phosphotransfer protein 5 [Populus x canadensis]
08032609-CHIP_SEQ_02_F12.PT.seq	[O]	Posttranslational modification, protein turnover, chaperones	Molecular Function: ATP binding (GO:0005524);; Cellular Component: cell wall (GO:0005618);; Cellular Component: nucleolus (GO:0005730);; Cellular Component: mitochondrion (GO:0005739);; Cellular Component: cytosol (GO:0005829);; Cellular Component: plasma membrane (GO:0005886);; Biological Process: protein folding (GO:0006457);; Biological Process: defense response (GO:0006952);; Biological Proce…	K04079|1e-138|pop:POPTR_642154|hypothetical protein	Heat shock protein 90-2 GN=At5g56030 OS=Arabidopsis thaliana (Mouse-ear cress) PE=1 SV=1	predicted protein [Populus trichocarpa]
08050702-CHIP_SEQ15_B12.PT_G03.seq	--	--	--	--	Wound-responsive protein GWIN3 (Precursor) GN=GWIN3 OS=Populus sp. (Poplar) PE=2 SV=1	kunitz trypsin inhibitor TI3 [Populus tremula]
08032609-CHIP_SEQ08_13.PT_E02.seq	[O]	Posttranslational modification, protein turnover, chaperones	--	--	23.6 kDa heat shock protein, mitochondrial (Precursor) GN=HSP23.6 OS=Arabidopsis thaliana (Mouse-ear cress) PE=2 SV=1	predicted protein [Populus trichocarpa]
08032609-CHIP_SEQ_02_F4.PT.seq	[G]	Carbohydrate transport and metabolism	--	--	--	putative puroindoline b protein [Triticum macha]
08032609-CHIP_SEQ_05_48.PT_H06.ab1	[O]	Posttranslational modification, protein turnover, chaperones	Biological Process: protein folding (GO:0006457);; Biological Process: hyperosmotic response (GO:0006972);; Biological Process: response to heat (GO:0009408);; Biological Process: response to high light intensity (GO:0009644);; Biological Process: response to hydrogen peroxide (GO:0042542);; Molecular Function: unfolded protein binding (GO:0051082);;	--	17.9 kDa class II heat shock protein GN=HSP17.9-D OS=Glycine max (Soybean) PE=3 SV=1	predicted protein [Populus trichocarpa]
08050702-CHIP_SEQ13_17.PT_A03.seq	--	--	Molecular Function: catechol oxidase activity (GO:0004097);; Biological Process: pigment biosynthetic process (GO:0046148);; Molecular Function: metal ion binding (GO:0046872);; Molecular Function: hydroquinone:oxygen oxidoreductase activity (GO:0052716);; Biological Process: oxidation-reduction process (GO:0055114);;	--	Polyphenol oxidase, chloroplastic (Precursor) OS=Malus domestica (Apple) PE=2 SV=1	polyphenol oxidase [Populus trichocarpa]
08032609-CHIP_SEQ01_86.PT_F11.ab1	[G]	Carbohydrate transport and metabolism	--	--	Acyl-CoA-binding protein OS=Ricinus communis (Castor bean) PE=3 SV=1	predicted protein [Populus trichocarpa]
08032609-CHIP_SEQ01_56.PT_H07.ab1	[G]	Carbohydrate transport and metabolism	--	--	--	predicted protein [Populus trichocarpa]
08032609-CHIP_SEQ06_35.PT_C05.seq	--	--	--	K01611|5e-90|vvi:100254666|hypothetical protein LOC100254666	S-adenosylmethionine decarboxylase beta chain (Precursor) GN=SAMDC1 OS=Nicotiana sylvestris (Wood tobacco) PE=2 SV=1	PREDICTED: S-adenosylmethionine decarboxylase proenzyme [Vitis vinifera]
08050702-CHIP_SEQ15_A09.PT_A02.seq	[G]	Carbohydrate transport and metabolism	--	--	Metallothionein-like protein type 2 GN=MTI OS=Ricinus communis (Castor bean) PE=3 SV=1	metallothionein 2a [Populus trichocarpa x Populus deltoides]
08032609-CHIP_SEQ08_70.PT_F09.seq	--	--	--	--	--	PREDICTED: transmembrane protein 230-like isoform 1 [Fragaria vesca subsp. vesca]
08032609-CHIP_SEQ08_61.PT_E08.seq	[KAD]	--	Molecular Function: DNA binding (GO:0003677);; Molecular Function: chromatin binding (GO:0003682);; Biological Process: transcription, DNA-templated (GO:0006351);; Biological Process: response to salicylic acid (GO:0009751);; Biological Process: response to jasmonic acid (GO:0009753);; Biological Process: response to UV-B (GO:0010224);;	K09422|1e-149|pop:POPTR_818190|MYB221	Myb-related protein 308 GN=MYB308 OS=Antirrhinum majus (Garden snapdragon) PE=2 SV=1	predicted protein [Populus trichocarpa]
08032609-SEQ10_B2.PT.seq	[O]	Posttranslational modification, protein turnover, chaperones	Biological Process: protein folding (GO:0006457);; Biological Process: hyperosmotic response (GO:0006972);; Biological Process: response to heat (GO:0009408);; Biological Process: response to high light intensity (GO:0009644);; Biological Process: response to hydrogen peroxide (GO:0042542);; Molecular Function: unfolded protein binding (GO:0051082);;	--	17.9 kDa class II heat shock protein GN=HSP17.9-D OS=Glycine max (Soybean) PE=3 SV=1	predicted protein [Populus trichocarpa]
08050702-CHIP_SEQ14_61.PT_E08.seq	[R]	General function prediction only	--	--	Patatin group M-3 (Precursor) OS=Solanum tuberosum (Potato) PE=2 SV=1	unknown [Populus trichocarpa]
08032609-SEQ07_G11.PT.seq	[O]	Posttranslational modification, protein turnover, chaperones	Molecular Function: ATP binding (GO:0005524);; Cellular Component: cell wall (GO:0005618);; Cellular Component: nucleolus (GO:0005730);; Cellular Component: mitochondrion (GO:0005739);; Cellular Component: cytosol (GO:0005829);; Cellular Component: plasma membrane (GO:0005886);; Biological Process: protein folding (GO:0006457);; Biological Process: response to water deprivation (GO:0009414);; Bio…	K04079|5e-92|pop:POPTR_592912|hypothetical protein	Heat shock protein 82 (Fragment) GN=HSP82 OS=Nicotiana tabacum (Common tobacco) PE=1 SV=1	predicted protein [Populus trichocarpa]
08032609-SEQ09_B11.PT.seq	--	--	Molecular Function: peroxidase activity (GO:0004601);; Cellular Component: extracellular region (GO:0005576);; Biological Process: polyamine catabolic process (GO:0006598);; Biological Process: response to oxidative stress (GO:0006979);; Biological Process: phenylpropanoid metabolic process (GO:0009698);; Biological Process: response to nitrate (GO:0010167);; Biological Process: nitrate transport…	K00430|1e-134|pop:POPTR_800693|hypothetical protein	Peroxidase 47 (Precursor) GN=F17M5.180 OS=Arabidopsis thaliana (Mouse-ear cress) PE=2 SV=2	predicted protein [Populus trichocarpa]
08032609-CHIP_SEQ_04_D12.PT_C08.ab1	[G]	Carbohydrate transport and metabolism	Molecular Function: copper ion binding (GO:0005507);;	--	Metallothionein-like protein type 2 GN=MTI OS=Ricinus communis (Castor bean) PE=3 SV=1	metallothionein 2a [Populus trichocarpa x Populus deltoides]
08032609-CHIP_SEQ_02_C4.PT.seq	[O]	Posttranslational modification, protein turnover, chaperones	Biological Process: protein folding (GO:0006457);; Biological Process: hyperosmotic response (GO:0006972);; Biological Process: response to heat (GO:0009408);; Biological Process: response to high light intensity (GO:0009644);; Biological Process: response to hydrogen peroxide (GO:0042542);; Molecular Function: unfolded protein binding (GO:0051082);;	--	17.3 kDa class II heat shock protein OS=Solanum peruvianum (Peruvian tomato) PE=1 SV=1	predicted protein [Populus trichocarpa]
08032609-CHIP_SEQ01_03.PT_C01.ab1	--	--	--	--	17.3 kDa class II heat shock protein OS=Solanum peruvianum (Peruvian tomato) PE=1 SV=1	hypothetical protein VITISV_023443 [Vitis vinifera]
08050702-CHIP_SEQ13_61.PT_E08.seq	--	--	Biological Process: response to stress (GO:0006950);; Biological Process: response to abiotic stimulus (GO:0009628);;	--	17.1 kDa class II heat shock protein GN=HSP17.7 OS=Pisum sativum (Garden pea) PE=2 SV=1	predicted protein [Populus trichocarpa]
08032609-SEQ07_A3.PT.seq	--	--	Biological Process: metal ion transport (GO:0030001);; Molecular Function: metal ion binding (GO:0046872);;	--	--	predicted protein [Populus trichocarpa]
08032609-SEQ07_D8.PT.seq	[O]	Posttranslational modification, protein turnover, chaperones	Molecular Function: ATP binding (GO:0005524);; Cellular Component: cell wall (GO:0005618);; Cellular Component: nucleolus (GO:0005730);; Cellular Component: mitochondrion (GO:0005739);; Cellular Component: cytosol (GO:0005829);; Cellular Component: plasma membrane (GO:0005886);; Biological Process: protein folding (GO:0006457);; Biological Process: response to water deprivation (GO:0009414);; Bio…	K04079|4e-92|pop:POPTR_592912|hypothetical protein	Heat shock protein 82 (Fragment) GN=HSP82 OS=Nicotiana tabacum (Common tobacco) PE=1 SV=1	predicted protein [Populus trichocarpa]
08050702-CHIP_SEQ14_34.PT_B05.seq	[O]	Posttranslational modification, protein turnover, chaperones	Biological Process: response to stress (GO:0006950);;	--	18.5 kDa class I heat shock protein GN=HSP18.5-C OS=Glycine max (Soybean) PE=3 SV=1	predicted protein [Populus trichocarpa]
08032609-SEQ09_E8.PT.seq	[R]	General function prediction only	Biological Process: lipid metabolic process (GO:0006629);; Molecular Function: hydrolase activity (GO:0016787);;	--	Patatin group M-3 (Precursor) OS=Solanum tuberosum (Potato) PE=2 SV=1	unknown [Populus trichocarpa]
08050702-CHIP_SEQ13_13.PT_E02.seq	[I]	Lipid transport and metabolism	Molecular Function: inositol-3-phosphate synthase activity (GO:0004512);; Cellular Component: cytoplasm (GO:0005737);; Biological Process: inositol biosynthetic process (GO:0006021);; Biological Process: phosphatidylserine biosynthetic process (GO:0006659);; Biological Process: response to heat (GO:0009408);; Biological Process: response to high light intensity (GO:0009644);; Biological Process: …	K01858|0.0|pop:POPTR_831371|inositol-3-phosphate synthase (EC:5.5.1.4)	Inositol-3-phosphate synthase GN=INPS1 OS=Nicotiana paniculata PE=2 SV=1	predicted protein [Populus trichocarpa]
08032609-SEQ09_H11.PT.seq	--	--	Molecular Function: iron ion binding (GO:0005506);; Molecular Function: protein binding (GO:0005515);; Biological Process: DNA-templated transcription, elongation (GO:0006354);; Cellular Component: photosystem II (GO:0009523);; Cellular Component: chloroplast thylakoid membrane (GO:0009535);; Biological Process: response to herbicide (GO:0009635);; Biological Process: photosynthetic electron tran…	K02703|1e-130|pop:Poptr_cp001|psbA	Photosystem Q(B) protein (Precursor) GN=psbA OS=Populus trichocarpa (Western balsam poplar) PE=2 SV=1	PsbA (chloroplast) [Magnolia denudata]
08032609-CHIP_SEQ08_58.PT_B08.seq	[G]	Carbohydrate transport and metabolism	Cellular Component: chloroplast thylakoid membrane (GO:0009535);; Biological Process: response to blue light (GO:0009637);; Biological Process: response to high light intensity (GO:0009644);; Cellular Component: photosystem II oxygen evolving complex (GO:0009654);; Biological Process: response to sucrose (GO:0009744);; Biological Process: response to red light (GO:0010114);; Biological Process: r…	K03541|1e-90|pop:POPTR_661166|photosystem II subunit R (PsbR)	Photosystem II 10 kDa polypeptide, chloroplastic (Precursor) GN=PSBR OS=Nicotiana tabacum (Common tobacco) PE=2 SV=1	predicted protein [Populus trichocarpa]
08032609-CHIP_SEQ01_55.PT_G07.ab1	[G]	Carbohydrate transport and metabolism	--	--	Non-specific lipid-transfer protein (Precursor) OS=Gossypium hirsutum (Upland cotton) PE=2 SV=1	unknown [Populus trichocarpa x Populus deltoides]
08032609-CHIP_SEQ_05_73.PT_A10.ab1	[C]	Energy production and conversion	Cellular Component: mitochondrial proton-transporting ATP synthase complex, catalytic core F(1) (GO:0000275);; Molecular Function: copper ion binding (GO:0005507);; Molecular Function: ATP binding (GO:0005524);; Cellular Component: cell wall (GO:0005618);; Cellular Component: endoplasmic reticulum (GO:0005783);; Cellular Component: Golgi apparatus (GO:0005794);; Biological Process: protein foldin…	K13993|1e-70|pop:POPTR_823806|hypothetical protein	ATP synthase subunit alpha, mitochondrial GN=ATPA OS=Arabidopsis thaliana (Mouse-ear cress) PE=1 SV=2	predicted protein [Populus trichocarpa]
08032609-CHIP_SEQ01_22.PT_F03.ab1	[O]	Posttranslational modification, protein turnover, chaperones	--	K13993|1e-110|pop:POPTR_579131|hypothetical protein	18.5 kDa class I heat shock protein GN=HSP18.5-C OS=Glycine max (Soybean) PE=3 SV=1	predicted protein [Populus trichocarpa]
08050702-CHIP_SEQ14_07.PT_G01.seq	[G]	Carbohydrate transport and metabolism	Molecular Function: signal transducer activity (GO:0004871);; Biological Process: root hair cell differentiation (GO:0048765);;	--	Protein RALF-like 27 (Precursor) GN=RALFL27 OS=Arabidopsis thaliana (Mouse-ear cress) PE=2 SV=1	predicted protein [Populus trichocarpa]
08032609-CHIP_SEQ_05_49.PT_A07.ab1	[G]	Carbohydrate transport and metabolism	Molecular Function: copper ion binding (GO:0005507);;	--	Metallothionein-like protein type 2 GN=MTI OS=Ricinus communis (Castor bean) PE=3 SV=1	metallothionein 2a [Populus trichocarpa x Populus deltoides]
08050702-CHIP_SEQ13_30.PT_F04.seq	--	--	Cellular Component: nucleosome (GO:0000786);; Molecular Function: DNA binding (GO:0003677);; Cellular Component: nucleus (GO:0005634);; Biological Process: nucleosome assembly (GO:0006334);;	--	Histone H1 OS=Solanum pennellii (Tomato) PE=2 SV=1	histone H1 [Populus trichocarpa]
08050702-CHIP_SEQ12_83.PT_C11.seq	--	--	Biological Process: pentose-phosphate shunt (GO:0006098);; Cellular Component: chloroplast stroma (GO:0009570);; Cellular Component: chloroplast envelope (GO:0009941);; Biological Process: thylakoid membrane organization (GO:0010027);; Biological Process: stomatal complex morphogenesis (GO:0010103);; Biological Process: carotenoid biosynthetic process (GO:0016117);; Molecular Function: hydrolase …	--	--	unknown [Populus trichocarpa x Populus deltoides]
08032609-SEQ09_E10.PT.seq	--	--	Molecular Function: endopeptidase inhibitor activity (GO:0004866);; Biological Process: proteolysis (GO:0006508);; Molecular Function: peptidase activity (GO:0008233);; Biological Process: negative regulation of endopeptidase activity (GO:0010951);;	--	Alpha-amylase/subtilisin inhibitor (Precursor) GN=OSJNBa0038O10.14 OS=Oryza sativa subsp. japonica (Rice) PE=1 SV=2	Kunitz-type protease inhibitor KPI-F9 [Populus trichocarpa x Populus deltoides]
08032609-CHIP_SEQ08_42.PT_B06.seq	[I]	Lipid transport and metabolism	--	K01858|1e-171|pop:POPTR_831371|inositol-3-phosphate synthase (EC:5.5.1.4)	Inositol-3-phosphate synthase GN=INPS1 OS=Nicotiana paniculata PE=2 SV=1	predicted protein [Populus trichocarpa]
08050702-CHIP_SEQ12_93.PT_E12.seq	[C]	Energy production and conversion	Molecular Function: oxoglutarate dehydrogenase (succinyl-transferring) activity (GO:0004591);; Cellular Component: mitochondrion (GO:0005739);; Biological Process: tricarboxylic acid cycle (GO:0006099);; Molecular Function: zinc ion binding (GO:0008270);; Molecular Function: thiamine pyrophosphate binding (GO:0030976);; Biological Process: response to cadmium ion (GO:0046686);; Molecular Function…	K00164|2e-70|pop:POPTR_820318|hypothetical protein	--	predicted protein [Populus trichocarpa]
08050702-CHIP_SEQ14_88.PT_H11.seq	[G]	Carbohydrate transport and metabolism	--	K02698|3e-80|pop:POPTR_802453|photosystem I reaction center subunit X (PsaK)	Photosystem I reaction center subunit psaK, chloroplastic (Precursor) GN=PSAK OS=Arabidopsis thaliana (Mouse-ear cress) PE=2 SV=2	predicted protein [Populus trichocarpa]
08032609-CHIP_SEQ06_21.PT_E03.seq	[O]	Posttranslational modification, protein turnover, chaperones	--	K09487|1e-174|pop:POPTR_818818|hypothetical protein	Endoplasmin homolog (Precursor) GN=HSP90 OS=Catharanthus roseus (Madagascar periwinkle) PE=1 SV=1	predicted protein [Populus trichocarpa]
08032609-CHIP_SEQ08_28.PT_D04.seq	[I]	Lipid transport and metabolism	--	K01858|1e-168|pop:POPTR_831371|inositol-3-phosphate synthase (EC:5.5.1.4)	Inositol-3-phosphate synthase GN=INPS1 OS=Nicotiana paniculata PE=2 SV=1	predicted protein [Populus trichocarpa]
08032609-CHIP_SEQ_02_A1.PT.seq	[F]	Nucleotide transport and metabolism	Molecular Function: catalytic activity (GO:0003824);; Biological Process: nucleoside metabolic process (GO:0009116);; Molecular Function: nutrient reservoir activity (GO:0045735);;	--	Bark storage protein B (Precursor) GN=BSP OS=Populus deltoides (Eastern poplar) PE=1 SV=1	predicted protein [Populus trichocarpa]
08032609-CHIP_SEQ_02_F11.PT.seq	[O]	Posttranslational modification, protein turnover, chaperones	Cellular Component: cytoplasm (GO:0005737);; Biological Process: response to stress (GO:0006950);;	K13993|1e-110|pop:POPTR_579131|hypothetical protein	18.5 kDa class I heat shock protein GN=HSP18.5-C OS=Glycine max (Soybean) PE=3 SV=1	predicted protein [Populus trichocarpa]
08050702-CHIP_SEQ12_45.PT_E06.seq	[O]	Posttranslational modification, protein turnover, chaperones	Biological Process: protein folding (GO:0006457);; Biological Process: hyperosmotic response (GO:0006972);; Biological Process: response to heat (GO:0009408);; Biological Process: response to high light intensity (GO:0009644);; Biological Process: response to hydrogen peroxide (GO:0042542);; Molecular Function: unfolded protein binding (GO:0051082);;	--	17.5 kDa class II heat shock protein OS=Zea mays (Maize) PE=2 SV=1	PREDICTED: 17.9 kDa class II heat shock protein-like [Cucumis sativus]
08032609-CHIP_SEQ01_88.PT_H11.ab1	[R]	General function prediction only	--	--	Hyoscyamine 6-dioxygenase GN=H6H OS=Hyoscyamus niger (Black henbane) PE=1 SV=1	predicted protein [Populus trichocarpa]
08050702-CHIP_SEQ13_46.PT_F06.seq	[O]	Posttranslational modification, protein turnover, chaperones	Cellular Component: cytoplasm (GO:0005737);; Biological Process: response to high light intensity (GO:0009644);; Biological Process: response to hydrogen peroxide (GO:0042542);;	K13993|1e-103|pop:POPTR_723183|hypothetical protein	18.5 kDa class I heat shock protein GN=HSP18.5-C OS=Glycine max (Soybean) PE=3 SV=1	predicted protein [Populus trichocarpa]
08050702-CHIP_SEQ14_66.PT_B09.seq	[O]	Posttranslational modification, protein turnover, chaperones	--	--	Probable mediator of RNA polymerase II transcription subunit 37c GN=At3g12580 OS=Arabidopsis thaliana (Mouse-ear cress) PE=1 SV=1	predicted protein [Populus trichocarpa]
08050702-CHIP_SEQ13_47.PT_G06.seq	[O]	Posttranslational modification, protein turnover, chaperones	Cellular Component: endoplasmic reticulum lumen (GO:0005788);; Biological Process: protein folding (GO:0006457);; Biological Process: response to heat (GO:0009408);; Cellular Component: chloroplast (GO:0009507);; Biological Process: response to high light intensity (GO:0009644);; Biological Process: response to hydrogen peroxide (GO:0042542);;	K13993|1e-120|pop:POPTR_823806|hypothetical protein	22.0 kDa class IV heat shock protein (Precursor) GN=HSP22.0 OS=Glycine max (Soybean) PE=3 SV=1	predicted protein [Populus trichocarpa]
08050702-CHIP_SEQ11_67.PT_C09.seq	--	--	--	--	BON1-associated protein 2 GN=F4I18.26 OS=Arabidopsis thaliana (Mouse-ear cress) PE=1 SV=1	predicted protein [Populus trichocarpa]
08050702-CHIP_SEQ12_46.PT_F06.seq	[O]	Posttranslational modification, protein turnover, chaperones	Biological Process: protein peptidyl-prolyl isomerization (GO:0000413);; Molecular Function: peptidyl-prolyl cis-trans isomerase activity (GO:0003755);; Cellular Component: plasma membrane (GO:0005886);; Biological Process: protein folding (GO:0006457);; Biological Process: response to cadmium ion (GO:0046686);; Cellular Component: apoplast (GO:0048046);;	--	Peptidyl-prolyl cis-trans isomerase 1 GN=Cyp1 OS=Glycine max (Soybean) PE=1 SV=1	predicted protein [Populus trichocarpa]
08050702-CHIP_SEQ13_12.PT_D02.seq	[O]	Posttranslational modification, protein turnover, chaperones	Biological Process: protein folding (GO:0006457);; Biological Process: hyperosmotic response (GO:0006972);; Biological Process: response to heat (GO:0009408);; Biological Process: response to high light intensity (GO:0009644);; Biological Process: response to hydrogen peroxide (GO:0042542);; Molecular Function: unfolded protein binding (GO:0051082);;	--	17.9 kDa class II heat shock protein GN=HSP17.9-D OS=Glycine max (Soybean) PE=3 SV=1	predicted protein [Populus trichocarpa]
08032609-CHIP_SEQ08_10.PT_B02.seq	[C]	Energy production and conversion	--	K05582|1e-160|pop:Poptr_cp026|ndhK	NAD(P)H-quinone oxidoreductase subunit K, chloroplastic GN=ndhK OS=Populus trichocarpa (Western balsam poplar) PE=3 SV=2	photosystem II G protein [Populus trichocarpa]
08050702-CHIP_SEQ12_64.PT_H08.seq	--	--	Cellular Component: plant-type cell wall (GO:0009505);; Biological Process: response to brassinosteroid (GO:0009741);;	--	--	predicted protein [Populus trichocarpa]
08050702-CHIP_SEQ14_76.PT_D10.seq	[O]	Posttranslational modification, protein turnover, chaperones	--	--	Heat shock cognate 70 kDa protein GN=HSP70 OS=Petunia hybrida (Petunia) PE=2 SV=1	PREDICTED: probable mediator of RNA polymerase II transcription subunit 37c-like [Fragaria vesca subsp. vesca]
08032609-CHIP_SEQ_03_72.PT_H09.seq	[O]	Posttranslational modification, protein turnover, chaperones	Biological Process: protein folding (GO:0006457);; Biological Process: hyperosmotic response (GO:0006972);; Biological Process: response to heat (GO:0009408);; Biological Process: response to high light intensity (GO:0009644);; Biological Process: response to hydrogen peroxide (GO:0042542);; Molecular Function: unfolded protein binding (GO:0051082);;	--	17.9 kDa class II heat shock protein GN=HSP17.9-D OS=Glycine max (Soybean) PE=3 SV=1	predicted protein [Populus trichocarpa]
08032609-CHIP_SEQ_03_89.PT_A12.seq	--	--	Molecular Function: endopeptidase inhibitor activity (GO:0004866);; Biological Process: proteolysis (GO:0006508);; Molecular Function: peptidase activity (GO:0008233);; Biological Process: negative regulation of endopeptidase activity (GO:0010951);;	--	Wound-responsive protein GWIN3 (Precursor) GN=GWIN3 OS=Populus sp. (Poplar) PE=2 SV=1	kunitz trypsin inhibitor TI3 [Populus tremula]
08032609-CHIP_SEQ01_82.PT_B11.ab1	--	--	--	--	Metallothionein-like protein type 2 GN=MTI OS=Ricinus communis (Castor bean) PE=3 SV=1	metallothionein 2a [Populus trichocarpa x Populus deltoides]
08050702-CHIP_SEQ12_43.PT_C06.seq	--	--	Biological Process: defense response (GO:0006952);; Biological Process: response to biotic stimulus (GO:0009607);;	--	Major allergen Pru ar 1 OS=Prunus armeniaca (Apricot) PE=1 SV=1	predicted protein [Populus trichocarpa]
08050702-CHIP_SEQ14_53.PT_E07.seq	[G]	Carbohydrate transport and metabolism	Cellular Component: photosystem I (GO:0009522);; Cellular Component: chloroplast thylakoid membrane (GO:0009535);; Biological Process: photosynthesis (GO:0015979);; Molecular Function: chlorophyll binding (GO:0016168);; Biological Process: cysteine biosynthetic process (GO:0019344);; Biological Process: cellular cation homeostasis (GO:0030003);; Biological Process: divalent metal ion transport (G…	K02698|8e-81|pop:POPTR_802453|photosystem I reaction center subunit X (PsaK)	Photosystem I reaction center subunit psaK, chloroplastic (Precursor) GN=PSAK OS=Arabidopsis thaliana (Mouse-ear cress) PE=2 SV=2	predicted protein [Populus trichocarpa]
08032609-CHIP_SEQ08_12.PT_D02.seq	--	--	--	--	Transcription factor DIVARICATA GN=DIVARICATA OS=Antirrhinum majus (Garden snapdragon) PE=2 SV=1	predicted protein [Populus trichocarpa]
08032609-SEQ10_F9.PT.seq	[G]	Carbohydrate transport and metabolism	--	--	--	putative puroindoline b protein [Triticum macha]
08050702-CHIP_SEQ13_80.PT_H10.seq	[G]	Carbohydrate transport and metabolism	--	--	--	putative puroindoline b protein [Triticum macha]
08050702-CHIP_SEQ12_86.PT_F11.seq	[O]	Posttranslational modification, protein turnover, chaperones	Biological Process: response to stress (GO:0006950);;	K13993|1e-104|pop:POPTR_679803|hypothetical protein	18.5 kDa class I heat shock protein GN=HSP18.5-C OS=Glycine max (Soybean) PE=3 SV=1	predicted protein [Populus trichocarpa]
08050702-CHIP_SEQ14_48.PT_H06.seq	[I]	Lipid transport and metabolism	Cellular Component: peroxisome (GO:0005777);; Cellular Component: chloroplast (GO:0009507);; Molecular Function: acyl-CoA hydrolase activity (GO:0047617);;	--	--	predicted protein [Populus trichocarpa]
08050702-CHIP_SEQ14_15.PT_G02.seq	[G]	Carbohydrate transport and metabolism	Molecular Function: copper ion binding (GO:0005507);; Biological Process: protein targeting to membrane (GO:0006612);; Biological Process: water transport (GO:0006833);; Biological Process: cellular copper ion homeostasis (GO:0006878);; Biological Process: pattern specification process (GO:0007389);; Biological Process: regulation of cell size (GO:0008361);; Biological Process: response to salt s…	--	Metallothionein-like protein type 3 OS=Carica papaya (Papaya) PE=3 SV=1	unknown [Populus trichocarpa x Populus deltoides]
08032609-SEQ07_H6.PT.seq	--	--	Molecular Function: iron ion binding (GO:0005506);; Cellular Component: photosystem II (GO:0009523);; Cellular Component: chloroplast thylakoid membrane (GO:0009535);; Biological Process: response to herbicide (GO:0009635);; Biological Process: photosynthetic electron transport in photosystem II (GO:0009772);; Cellular Component: integral component of membrane (GO:0016021);; Molecular Function: o…	K02703|1e-151|osa:3131409|psbA, OrsajCp002	Photosystem Q(B) protein (Precursor) GN=psbA OS=Brassica napus (Rape) PE=3 SV=1	photosystem II protein D1 [Calectasia narragara]
08032609-CHIP_SEQ_02_F3.PT.seq	[G]	Carbohydrate transport and metabolism	Biological Process: water transport (GO:0006833);; Molecular Function: urea transmembrane transporter activity (GO:0015204);; Molecular Function: water channel activity (GO:0015250);; Cellular Component: integral component of membrane (GO:0016021);; Biological Process: urea transmembrane transport (GO:0071918);;	--	Aquaporin TIP1-3 GN=TIP1-3 OS=Arabidopsis thaliana (Mouse-ear cress) PE=1 SV=1	aquaporin, MIP family, TIP subfamily [Populus trichocarpa]
08050702-CHIP_SEQ13_82.PT_B11.seq	[G]	Carbohydrate transport and metabolism	Biological Process: response to stress (GO:0006950);;	--	Abscisic stress-ripening protein 1 GN=ASR1 OS=Solanum lycopersicum (Tomato) PE=2 SV=1	Abscisic stress ripening protein [Theobroma cacao]
08032609-CHIP_SEQ08_54.PT_F07.seq	[O]	Posttranslational modification, protein turnover, chaperones	Biological Process: protein folding (GO:0006457);; Biological Process: hyperosmotic response (GO:0006972);; Biological Process: response to heat (GO:0009408);; Biological Process: response to high light intensity (GO:0009644);; Biological Process: response to hydrogen peroxide (GO:0042542);; Molecular Function: unfolded protein binding (GO:0051082);;	--	17.9 kDa class II heat shock protein GN=HSP17.9-D OS=Glycine max (Soybean) PE=3 SV=1	predicted protein [Populus trichocarpa]
08032609-CHIP_SEQ01_50.PT_B07.ab1	--	--	--	K02703|0.0|osa:3131409|psbA, OrsajCp002	Photosystem Q(B) protein (Precursor) GN=psbA OS=Nicotiana tabacum (Common tobacco) PE=3 SV=2	photosystem II protein D1 [Populus alba]
08050702-CHIP_SEQ12_80.PT_H10.seq	[R]	General function prediction only	Molecular Function: copper ion binding (GO:0005507);; Cellular Component: cell wall (GO:0005618);; Cellular Component: plasma membrane (GO:0005886);; Biological Process: response to fungus (GO:0009620);; Biological Process: response to salt stress (GO:0009651);; Biological Process: ethylene biosynthetic process (GO:0009693);; Biological Process: detection of ethylene stimulus (GO:0009727);; Molec…	K05933|1e-172|pop:POPTR_568162|ACO7	1-aminocyclopropane-1-carboxylate oxidase GN=ACO OS=Actinidia deliciosa (Kiwi) PE=2 SV=1	1-aminocyclopropane-1-carboxylate [Populus trichocarpa]
08050702-CHIP_SEQ14_05.PT_E01.seq	[G]	Carbohydrate transport and metabolism	--	--	--	putative puroindoline b protein [Triticum macha]
08050702-CHIP_SEQ11_81.PT_A11.seq	[P]	Inorganic ion transport and metabolism	Molecular Function: carbonate dehydratase activity (GO:0004089);; Molecular Function: zinc ion binding (GO:0008270);; Biological Process: carbon utilization (GO:0015976);;	K01673|1e-116|pop:POPTR_666464|hypothetical protein	Carbonic anhydrase 2, chloroplastic GN=T9L3_40 OS=Arabidopsis thaliana (Mouse-ear cress) PE=1 SV=2	predicted protein [Populus trichocarpa]
08032609-SEQ09_H4.PT.seq	[G]	Carbohydrate transport and metabolism	--	--	Protein RALF-like 27 (Precursor) GN=RALFL27 OS=Arabidopsis thaliana (Mouse-ear cress) PE=2 SV=1	predicted protein [Populus trichocarpa]
08032609-CHIP_SEQ08_25.PT_A04.seq	[I]	Lipid transport and metabolism	--	K01858|1e-113|pop:POPTR_831371|inositol-3-phosphate synthase (EC:5.5.1.4)	Inositol-3-phosphate synthase GN=INPS1 OS=Nicotiana paniculata PE=2 SV=1	predicted protein [Populus trichocarpa]
08050702-CHIP_SEQ12_04.PT_D01.seq	--	--	Biological Process: defense response (GO:0006952);; Biological Process: response to biotic stimulus (GO:0009607);;	--	Major allergen Mal d 1 GN=MALD1 OS=Malus domestica (Apple) PE=1 SV=2	predicted protein [Populus trichocarpa]
08050702-CHIP_SEQ14_64.PT_H08.seq	[G]	Carbohydrate transport and metabolism	--	--	Metallothionein-like protein type 2 GN=MTI OS=Ricinus communis (Castor bean) PE=3 SV=1	metallothionein 2a [Populus trichocarpa x Populus deltoides]
08032609-CHIP_SEQ_05_43.PT_C06.ab1	--	--	Cellular Component: nucleus (GO:0005634);; Cellular Component: cytoplasm (GO:0005737);;	--	DeSI-like protein At4g17486 GN=At4g17486 OS=Arabidopsis thaliana (Mouse-ear cress) PE=2 SV=1	predicted protein [Populus trichocarpa]
08050702-CHIP_SEQ15_A06.PT_F01.seq	[P]	Inorganic ion transport and metabolism	--	K01673|1e-142|pop:POPTR_666464|hypothetical protein	Carbonic anhydrase 2, chloroplastic GN=T9L3_40 OS=Arabidopsis thaliana (Mouse-ear cress) PE=1 SV=2	predicted protein [Populus trichocarpa]
08050702-CHIP_SEQ13_63.PT_G08.seq	--	--	Molecular Function: catechol oxidase activity (GO:0004097);; Biological Process: pigment biosynthetic process (GO:0046148);; Molecular Function: metal ion binding (GO:0046872);; Molecular Function: hydroquinone:oxygen oxidoreductase activity (GO:0052716);; Biological Process: oxidation-reduction process (GO:0055114);;	--	Polyphenol oxidase II, chloroplastic (Precursor) GN=co-2 OS=Ipomoea batatas (Sweet potato) PE=2 SV=2	polyphenol oxidase [Populus trichocarpa]
08032609-CHIP_SEQ08_20.PT_D03.seq	--	--	--	--	Peroxisomal membrane protein PMP22 GN=PMP22 OS=Arabidopsis thaliana (Mouse-ear cress) PE=1 SV=1	predicted protein [Populus trichocarpa]
08032609-CHIP_SEQ_03_57.PT_A08.seq	[G]	Carbohydrate transport and metabolism	Biological Process: water transport (GO:0006833);; Molecular Function: urea transmembrane transporter activity (GO:0015204);; Molecular Function: water channel activity (GO:0015250);; Cellular Component: integral component of membrane (GO:0016021);; Biological Process: urea transmembrane transport (GO:0071918);;	--	Aquaporin TIP1-3 GN=TIP1-3 OS=Arabidopsis thaliana (Mouse-ear cress) PE=1 SV=1	aquaporin, MIP family, TIP subfamily [Populus trichocarpa]
08032609-SEQ09_E9.PT.seq	--	--	Cellular Component: chloroplast (GO:0009507);; Cellular Component: photosystem II (GO:0009523);; Biological Process: photosynthetic electron transport in photosystem II (GO:0009772);; Cellular Component: integral component of membrane (GO:0016021);; Molecular Function: electron transporter, transferring electrons within the cyclic electron transport pathway of photosynthesis activity (GO:0045156)…	K02703|1e-116|vvi:100264988|similar to PSII 32 kDa protein	Photosystem Q(B) protein (Precursor) GN=psbA OS=Triticum aestivum (Wheat) PE=3 SV=2	photosystem II D1 protein, partial (chloroplast) [Baldellia ranunculoides]
08050702-CHIP_SEQ13_22.PT_F03.seq	[IQR]	--	Molecular Function: nucleotide binding (GO:0000166);; Cellular Component: cytosol (GO:0005829);; Molecular Function: tropine dehydrogenase activity (GO:0050356);; Biological Process: oxidation-reduction process (GO:0055114);;	K08081|1e-176|pop:POPTR_832557|hypothetical protein	Tropinone reductase homolog At1g07440 GN=At1g07440 OS=Arabidopsis thaliana (Mouse-ear cress) PE=1 SV=1	predicted protein [Populus trichocarpa]
08032609-CHIP_SEQ06_66.PT_B09.seq	[O]	Posttranslational modification, protein turnover, chaperones	--	K13993|3e-94|pop:POPTR_721475|hypothetical protein	18.2 kDa class I heat shock protein GN=HSP18.2 OS=Medicago sativa (Alfalfa) PE=2 SV=1	predicted protein [Populus trichocarpa]
08032609-CHIP_SEQ01_69.PT_E09.ab1	[P]	Inorganic ion transport and metabolism	--	K01673|1e-172|pop:POPTR_666464|hypothetical protein	Carbonic anhydrase 2, chloroplastic GN=T9L3_40 OS=Arabidopsis thaliana (Mouse-ear cress) PE=1 SV=2	predicted protein [Populus trichocarpa]
08050702-CHIP_SEQ11_37.PT_E05.seq	[G]	Carbohydrate transport and metabolism	Cellular Component: cytoplasm (GO:0005737);; Biological Process: response to stress (GO:0006950);;	--	Class I heat shock protein (Fragment) GN=HSP6834-A OS=Glycine max (Soybean) PE=3 SV=1	predicted protein [Populus trichocarpa]
08050702-CHIP_SEQ11_29.PT_E04.seq	--	--	--	--	--	predicted protein [Populus trichocarpa]
08032609-CHIP_SEQ_03_08.PT_H01.seq	--	--	Cellular Component: nucleosome (GO:0000786);; Molecular Function: DNA binding (GO:0003677);; Cellular Component: nucleus (GO:0005634);; Biological Process: nucleosome assembly (GO:0006334);;	K11275|1e-131|pop:POPTR_679169|HON906	Histone H1 OS=Solanum pennellii (Tomato) PE=2 SV=1	histone H1 [Populus trichocarpa]
08050702-CHIP_SEQ11_76.PT_D10.seq	--	--	Molecular Function: sequence-specific DNA binding transcription factor activity (GO:0003700);; Cellular Component: mitochondrion (GO:0005739);; Biological Process: regulation of transcription, DNA-templated (GO:0006355);; Molecular Function: sequence-specific DNA binding (GO:0043565);;	--	--	PREDICTED: uncharacterized protein LOC100799960 [Glycine max]
08032609-CHIP_SEQ08_32.PT_H04.seq	[E]	Amino acid transport and metabolism	--	K00281|1e-169|pop:POPTR_832093|gdcP1	Glycine dehydrogenase [decarboxylating], mitochondrial (Precursor) GN=GDCSP OS=Pisum sativum (Garden pea) PE=1 SV=1	precursor of carboxylase p-protein 1, glycine decarboxylase complex [Populus trichocarpa]
08032609-CHIP_SEQ06_25.PT_A04.seq	[G]	Carbohydrate transport and metabolism	--	--	Metallothionein-like protein type 2 GN=pKIWI504 OS=Actinidia deliciosa (Kiwi) PE=2 SV=1	metallothionein 1b [Populus trichocarpa x Populus deltoides]
08050702-CHIP_SEQ14_57.PT_A08.seq	--	--	--	K01602|1e-125|pop:POPTR_580797|ribulose-bisphosphate carboxylase small chain (EC:4.1.1.39)	Ribulose bisphosphate carboxylase small chain, chloroplastic (Precursor) GN=RBCS OS=Pyrus pyrifolia (Chinese pear) PE=2 SV=1	unknown [Populus trichocarpa x Populus deltoides]
08032609-CHIP_SEQ01_15.PT_G02.ab1	--	--	--	--	Ribulose bisphosphate carboxylase/oxygenase activase, chloroplastic (Precursor) GN=RCA OS=Malus domestica (Apple) PE=2 SV=1	unknown [Populus trichocarpa x Populus deltoides]
08032609-CHIP_SEQ01_58.PT_B08.ab1	--	--	--	--	21 kDa seed protein (Precursor) GN=ASP OS=Theobroma cacao (Cacao) PE=2 SV=1	predicted protein [Populus trichocarpa]
08032609-CHIP_SEQ01_96.PT_H12.ab1	--	--	--	--	--	predicted protein [Populus trichocarpa]
08032609-CHIP_SEQ_02_F9.PT.seq	--	--	Molecular Function: iron ion binding (GO:0005506);; Cellular Component: photosystem II (GO:0009523);; Cellular Component: chloroplast thylakoid membrane (GO:0009535);; Biological Process: response to herbicide (GO:0009635);; Biological Process: photosynthetic electron transport in photosystem II (GO:0009772);; Cellular Component: integral component of membrane (GO:0016021);; Molecular Function: o…	K02703|1e-128|pop:Poptr_cp001|psbA	Photosystem Q(B) protein (Precursor) GN=psbA OS=Populus trichocarpa (Western balsam poplar) PE=2 SV=1	photosystem II protein D1 - common sunflower chloroplast (fragment)
08032609-CHIP_SEQ_05_53.PT_E07.ab1	[P]	Inorganic ion transport and metabolism	Molecular Function: carbonate dehydratase activity (GO:0004089);; Molecular Function: zinc ion binding (GO:0008270);; Biological Process: carbon utilization (GO:0015976);;	K01673|1e-150|pop:POPTR_666464|hypothetical protein	Carbonic anhydrase 2, chloroplastic GN=T9L3_40 OS=Arabidopsis thaliana (Mouse-ear cress) PE=1 SV=2	predicted protein [Populus trichocarpa]
08050702-CHIP_SEQ14_79.PT_G10.seq	--	--	--	--	--	predicted protein [Populus trichocarpa]
08032609-CHIP_SEQ06_08.PT_H01.seq	--	--	--	--	Wound-responsive protein GWIN3 (Precursor) GN=GWIN3 OS=Populus sp. (Poplar) PE=2 SV=1	kunitz trypsin inhibitor TI3 [Populus tremula]
08050702-CHIP_SEQ14_16.PT_H02.seq	[G]	Carbohydrate transport and metabolism	Cellular Component: cell wall (GO:0005618);; Biological Process: cellular glucan metabolic process (GO:0006073);; Biological Process: response to water deprivation (GO:0009414);; Molecular Function: xyloglucan:xyloglucosyl transferase activity (GO:0016762);; Molecular Function: xyloglucan-specific endo-beta-1,4-glucanase activity (GO:0033946);; Cellular Component: apoplast (GO:0048046);;	K08235|8e-84|pop:POPTR_718004|hypothetical protein	Probable xyloglucan endotransglucosylase/hydrolase protein 7 (Precursor) GN=T28I19.80 OS=Arabidopsis thaliana (Mouse-ear cress) PE=2 SV=2	predicted protein [Populus trichocarpa]
08032609-CHIP_SEQ06_72.PT_H09.seq	[G]	Carbohydrate transport and metabolism	--	--	Heat shock 22 kDa protein, mitochondrial (Precursor) GN=HSP23.9 OS=Glycine max (Soybean) PE=2 SV=1	predicted protein [Populus trichocarpa]
08050702-CHIP_SEQ12_78.PT_F10.seq	--	--	Cellular Component: nucleosome (GO:0000786);; Molecular Function: DNA binding (GO:0003677);; Biological Process: nucleosome assembly (GO:0006334);;	--	Protein ycf2 GN=ycf2-B OS=Oenothera argillicola (Appalachian evening primrose) PE=3 SV=1	unknown [Medicago truncatula]
08032609-CHIP_SEQ06_07.PT_G01.seq	[G]	Carbohydrate transport and metabolism	--	--	--	predicted protein [Populus trichocarpa]
08032609-CHIP_SEQ08_65.PT_A09.seq	[O]	Posttranslational modification, protein turnover, chaperones	Cellular Component: cytoplasm (GO:0005737);; Biological Process: response to high light intensity (GO:0009644);; Biological Process: response to hydrogen peroxide (GO:0042542);;	--	18.1 kDa class I heat shock protein GN=HSP18.1 OS=Pisum sativum (Garden pea) PE=2 SV=1	predicted protein [Populus trichocarpa]
08032609-CHIP_SEQ_04_E12.PT_D08.ab1	--	--	Molecular Function: copper ion binding (GO:0005507);;	--	Metallothionein-like protein type 2 GN=MTI OS=Ricinus communis (Castor bean) PE=3 SV=1	metallothionein 2a [Populus trichocarpa x Populus deltoides]
08050702-CHIP_SEQ12_52.PT_D07.seq	--	--	Biological Process: proteolysis (GO:0006508);; Molecular Function: peptidase activity (GO:0008233);;	--	Probable non-specific lipid-transfer protein 2 (Precursor) OS=Parietaria judaica (Pellitory-of-the-wall) PE=1 SV=1	predicted protein [Populus trichocarpa]
08050702-CHIP_SEQ14_42.PT_B06.seq	[O]	Posttranslational modification, protein turnover, chaperones	Biological Process: protein folding (GO:0006457);; Biological Process: hyperosmotic response (GO:0006972);; Biological Process: response to heat (GO:0009408);; Biological Process: response to high light intensity (GO:0009644);; Biological Process: response to hydrogen peroxide (GO:0042542);; Molecular Function: unfolded protein binding (GO:0051082);;	--	17.9 kDa class II heat shock protein GN=HSP17.9-D OS=Glycine max (Soybean) PE=3 SV=1	predicted protein [Populus trichocarpa]
08032609-CHIP_SEQ06_20.PT_D03.seq	--	--	--	--	--	predicted protein [Populus trichocarpa]
08032609-CHIP_SEQ01_21.PT_E03.ab1	[R]	General function prediction only	--	--	Photosystem I assembly protein ycf3 GN=ycf3 OS=Spinacia oleracea (Spinach) PE=3 SV=1	photosystem I assembly protein Ycf3 [Lactuca sativa]
08032609-CHIP_SEQ_05_42.PT_B06.ab1	--	--	Molecular Function: beta-galactosidase activity (GO:0004565);; Cellular Component: extracellular region (GO:0005576);; Cellular Component: cytosol (GO:0005829);; Biological Process: carbohydrate metabolic process (GO:0005975);; Cellular Component: plant-type cell wall (GO:0009505);; Cellular Component: plasmodesma (GO:0009506);; Molecular Function: carbohydrate binding (GO:0030246);; Biological P…	--	Beta-galactosidase 1 (Precursor) GN=BGAL1 OS=Arabidopsis thaliana (Mouse-ear cress) PE=1 SV=1	predicted protein [Populus trichocarpa]
08032609-CHIP_SEQ_02_H3.PT.seq	[G]	Carbohydrate transport and metabolism	Biological Process: water transport (GO:0006833);; Molecular Function: urea transmembrane transporter activity (GO:0015204);; Molecular Function: water channel activity (GO:0015250);; Cellular Component: integral component of membrane (GO:0016021);; Biological Process: urea transmembrane transport (GO:0071918);;	--	Aquaporin TIP1-3 GN=TIP1-3 OS=Arabidopsis thaliana (Mouse-ear cress) PE=1 SV=1	aquaporin, MIP family, TIP subfamily [Populus trichocarpa]
08050702-CHIP_SEQ14_37.PT_E05.seq	[G]	Carbohydrate transport and metabolism	Cellular Component: chloroplast thylakoid membrane (GO:0009535);; Biological Process: response to blue light (GO:0009637);; Biological Process: response to high light intensity (GO:0009644);; Cellular Component: photosystem II oxygen evolving complex (GO:0009654);; Biological Process: response to sucrose (GO:0009744);; Biological Process: response to red light (GO:0010114);; Biological Process: r…	K03541|4e-91|pop:POPTR_661166|photosystem II subunit R (PsbR)	Photosystem II 10 kDa polypeptide, chloroplastic (Precursor) GN=PSBR OS=Nicotiana tabacum (Common tobacco) PE=2 SV=1	predicted protein [Populus trichocarpa]
08032609-CHIP_SEQ06_86.PT_F11.seq	--	--	--	K08235|1e-133|pop:POPTR_718004|hypothetical protein	Probable xyloglucan endotransglucosylase/hydrolase protein 6 (Precursor) GN=MPA24.8 OS=Arabidopsis thaliana (Mouse-ear cress) PE=2 SV=2	predicted protein [Populus trichocarpa]
08032609-CHIP_SEQ_03_30.PT_F04.seq	[G]	Carbohydrate transport and metabolism	Cellular Component: extracellular region (GO:0005576);;	--	Putative defensin-like protein 184 (Precursor) GN=LCR18 OS=Arabidopsis thaliana (Mouse-ear cress) PE=3 SV=1	predicted protein [Populus trichocarpa]
08032609-CHIP_SEQ_02_A4.PT.seq	--	--	--	--	--	predicted protein [Populus trichocarpa]
08032609-CHIP_SEQ01_62.PT_F08.ab1	--	--	--	--	Leucine-rich repeat extensin-like protein 3 (Precursor) GN=LRX3 OS=Arabidopsis thaliana (Mouse-ear cress) PE=1 SV=1	predicted protein [Populus trichocarpa]
08032609-CHIP_SEQ_05_39.PT_G05.ab1	[G]	Carbohydrate transport and metabolism	--	--	--	predicted protein [Populus trichocarpa]
08032609-CHIP_SEQ_05_86.PT_F11.ab1	--	--	Molecular Function: endopeptidase inhibitor activity (GO:0004866);; Biological Process: proteolysis (GO:0006508);; Molecular Function: peptidase activity (GO:0008233);; Biological Process: negative regulation of endopeptidase activity (GO:0010951);;	--	Wound-responsive protein GWIN3 (Precursor) GN=GWIN3 OS=Populus sp. (Poplar) PE=2 SV=1	kunitz trypsin inhibitor TI3 [Populus tremula]
08050702-CHIP_SEQ14_73.PT_A10.seq	--	--	--	K02703|0.0|pop:Poptr_cp001|psbA	Photosystem Q(B) protein (Precursor) GN=psbA OS=Populus trichocarpa (Western balsam poplar) PE=2 SV=1	photosystem II protein D1, partial [Ecdeiocolea monostachya]
08050702-CHIP_SEQ14_26.PT_B04.seq	[G]	Carbohydrate transport and metabolism	Molecular Function: translation elongation factor activity (GO:0003746);; Molecular Function: GTPase activity (GO:0003924);; Molecular Function: sulfate adenylyltransferase (ATP) activity (GO:0004781);; Molecular Function: GTP binding (GO:0005525);; Cellular Component: nucleolus (GO:0005730);; Cellular Component: mitochondrion (GO:0005739);; Cellular Component: vacuole (GO:0005773);; Cellular Com…	K03231|3e-29|pop:POPTR_720367|elongation factor 1-alpha	Elongation factor 1-alpha GN=EF1 OS=Manihot esculenta (Cassava) PE=3 SV=1	PREDICTED: elongation factor 1-alpha-like, partial [Cucumis sativus]
08032609-CHIP_SEQ_03_86.PT_F11.seq	--	--	Molecular Function: ATP binding (GO:0005524);; Cellular Component: cell wall (GO:0005618);; Cellular Component: nucleus (GO:0005634);; Biological Process: response to cold (GO:0009409);; Biological Process: response to light stimulus (GO:0009416);; Cellular Component: chloroplast thylakoid membrane (GO:0009535);; Cellular Component: chloroplast envelope (GO:0009941);; Cellular Component: plastogl…	--	Ribulose bisphosphate carboxylase/oxygenase activase 1, chloroplastic (Precursor) GN=RCA1 OS=Larrea tridentata (Creosote bush) PE=1 SV=1	unknown [Populus trichocarpa]
08032609-SEQ10_A2.PT.seq	--	--	Molecular Function: iron ion binding (GO:0005506);; Molecular Function: protein binding (GO:0005515);; Biological Process: DNA-templated transcription, elongation (GO:0006354);; Cellular Component: photosystem II (GO:0009523);; Cellular Component: chloroplast thylakoid membrane (GO:0009535);; Biological Process: response to herbicide (GO:0009635);; Biological Process: photosynthetic electron tran…	K02703|1e-130|pop:Poptr_cp001|psbA	Photosystem Q(B) protein (Precursor) GN=psbA OS=Populus trichocarpa (Western balsam poplar) PE=2 SV=1	PsbA (chloroplast) [Magnolia denudata]
08032609-CHIP_SEQ08_34.PT_B05.seq	--	--	--	--	--	predicted protein [Populus trichocarpa]
08032609-CHIP_SEQ06_30.PT_F04.seq	[O]	Posttranslational modification, protein turnover, chaperones	--	K13113|1e-45|pop:POPTR_680026|hypothetical protein	Ubiquitin-like protein 5 GN=UBL5 OS=Arabidopsis thaliana (Mouse-ear cress) PE=1 SV=1	predicted protein [Populus trichocarpa]
08050702-CHIP_SEQ14_83.PT_C11.seq	[O]	Posttranslational modification, protein turnover, chaperones	--	--	17.9 kDa class II heat shock protein GN=HSP17.9-D OS=Glycine max (Soybean) PE=3 SV=1	predicted protein [Populus trichocarpa]
08032609-CHIP_SEQ_05_87.PT_G11.ab1	[RTKL]	--	Molecular Function: protein serine/threonine kinase activity (GO:0004674);; Molecular Function: ATP binding (GO:0005524);; Cellular Component: plasma membrane (GO:0005886);; Biological Process: protein phosphorylation (GO:0006468);; Biological Process: transmembrane receptor protein tyrosine kinase signaling pathway (GO:0007169);; Biological Process: response to cold (GO:0009409);; Biological Pro…	--	LRR receptor-like serine/threonine-protein kinase RPK2 (Precursor) OS=Arabidopsis thaliana (Mouse-ear cress) PE=1 SV=1	predicted protein [Populus trichocarpa]
08032609-SEQ07_B5.PT.seq	[O]	Posttranslational modification, protein turnover, chaperones	Cellular Component: mitochondrion (GO:0005739);; Biological Process: protein folding (GO:0006457);; Biological Process: response to heat (GO:0009408);; Biological Process: response to high light intensity (GO:0009644);; Biological Process: response to endoplasmic reticulum stress (GO:0034976);; Biological Process: response to hydrogen peroxide (GO:0042542);; Biological Process: response to cadmiu…	--	23.6 kDa heat shock protein, mitochondrial (Precursor) GN=HSP23.6 OS=Arabidopsis thaliana (Mouse-ear cress) PE=2 SV=1	predicted protein [Populus trichocarpa]
08032609-SEQ07_E6.PT.seq	--	--	Biological Process: response to stress (GO:0006950);;	--	17.3 kDa class II heat shock protein OS=Solanum peruvianum (Peruvian tomato) PE=1 SV=1	predicted protein [Populus trichocarpa]
08050702-CHIP_SEQ11_38.PT_F05.seq	--	--	Cellular Component: cytoplasm (GO:0005737);; Biological Process: ER to Golgi vesicle-mediated transport (GO:0006888);;	--	--	predicted protein [Populus trichocarpa]
08050702-CHIP_SEQ14_65.PT_A09.seq	--	--	--	K02703|0.0|pop:Poptr_cp001|psbA	Photosystem Q(B) protein (Precursor) GN=psbA OS=Populus trichocarpa (Western balsam poplar) PE=2 SV=1	PsbA (chloroplast) [Magnolia denudata]
08050702-CHIP_SEQ15_B05.PT_H02.seq	--	--	--	K02703|0.0|pop:Poptr_cp001|psbA	Photosystem Q(B) protein (Precursor) GN=psbA OS=Populus trichocarpa (Western balsam poplar) PE=2 SV=1	PsbA, partial (chloroplast) [Hypericum fraseri]
08032609-CHIP_SEQ08_68.PT_D09.seq	[R]	General function prediction only	Biological Process: protein folding (GO:0006457);; Biological Process: response to heat (GO:0009408);; Biological Process: response to high light intensity (GO:0009644);; Biological Process: brassinosteroid mediated signaling pathway (GO:0009742);; Biological Process: unidimensional cell growth (GO:0009826);; Cellular Component: integral component of membrane (GO:0016021);; Molecular Function: gl…	K06890|1e-165|pop:POPTR_831600|hypothetical protein	BI1-like protein GN=At4g15470 OS=Arabidopsis thaliana (Mouse-ear cress) PE=2 SV=1	predicted protein [Populus trichocarpa]
08050702-CHIP_SEQ11_62.PT_F08.seq	[O]	Posttranslational modification, protein turnover, chaperones	Cellular Component: cytoplasm (GO:0005737);; Biological Process: response to stress (GO:0006950);;	K13993|1e-95|pop:POPTR_579131|hypothetical protein	18.5 kDa class I heat shock protein GN=HSP18.5-C OS=Glycine max (Soybean) PE=3 SV=1	predicted protein [Populus trichocarpa]
08050702-CHIP_SEQ11_49.PT_A07.seq	[O]	Posttranslational modification, protein turnover, chaperones	Biological Process: protein folding (GO:0006457);; Biological Process: hyperosmotic response (GO:0006972);; Biological Process: response to heat (GO:0009408);; Biological Process: response to high light intensity (GO:0009644);; Biological Process: response to hydrogen peroxide (GO:0042542);; Molecular Function: unfolded protein binding (GO:0051082);;	--	17.9 kDa class II heat shock protein GN=HSP17.9-D OS=Glycine max (Soybean) PE=3 SV=1	predicted protein [Populus trichocarpa]
08050702-CHIP_SEQ13_74.PT_B10.seq	[O]	Posttranslational modification, protein turnover, chaperones	Cellular Component: plasma membrane (GO:0005886);; Biological Process: response to oxidative stress (GO:0006979);; Biological Process: response to cold (GO:0009409);; Cellular Component: chloroplast stroma (GO:0009570);; Biological Process: response to herbicide (GO:0009635);; Molecular Function: transferase activity (GO:0016740);; Biological Process: cellular response to water deprivation (GO:00…	--	Probable glutathione S-transferase OS=Nicotiana tabacum (Common tobacco) PE=2 SV=1	predicted protein [Populus trichocarpa]
08050702-CHIP_SEQ14_93.PT_E12.seq	[O]	Posttranslational modification, protein turnover, chaperones	--	K04079|0.0|pop:POPTR_592912|hypothetical protein	Heat shock protein 82 (Fragment) GN=HSP82 OS=Nicotiana tabacum (Common tobacco) PE=1 SV=1	predicted protein [Populus trichocarpa]
08032609-CHIP_SEQ06_32.PT_H04.seq	[I]	Lipid transport and metabolism	--	K01858|1e-125|pop:POPTR_831371|inositol-3-phosphate synthase (EC:5.5.1.4)	Inositol-3-phosphate synthase GN=INPS1 OS=Nicotiana paniculata PE=2 SV=1	predicted protein [Populus trichocarpa]
08032609-CHIP_SEQ_03_96.PT_H12.seq	--	--	Molecular Function: iron ion binding (GO:0005506);; Cellular Component: photosystem II (GO:0009523);; Cellular Component: chloroplast thylakoid membrane (GO:0009535);; Biological Process: response to herbicide (GO:0009635);; Biological Process: photosynthetic electron transport in photosystem II (GO:0009772);; Cellular Component: integral component of membrane (GO:0016021);; Molecular Function: o…	K02703|1e-104|pop:Poptr_cp001|psbA	Photosystem Q(B) protein (Precursor) GN=psbA OS=Populus trichocarpa (Western balsam poplar) PE=2 SV=1	PREDICTED: photosystem Q(B) protein-like [Brachypodium distachyon]
08050702-CHIP_SEQ12_72.PT_H09.seq	--	--	Molecular Function: peroxidase activity (GO:0004601);; Cellular Component: extracellular region (GO:0005576);; Biological Process: response to oxidative stress (GO:0006979);; Molecular Function: heme binding (GO:0020037);; Molecular Function: metal ion binding (GO:0046872);; Biological Process: oxidation-reduction process (GO:0055114);;	K00430|1e-146|rcu:RCOM_1595740|Peroxidase 9 precursor, putative (EC:1.11.1.7)	Peroxidase 9 (Precursor) OS=Arabidopsis thaliana (Mouse-ear cress) PE=1 SV=1	Peroxidase 9 precursor, putative [Ricinus communis]
08050702-CHIP_SEQ14_71.PT_G09.seq	[O]	Posttranslational modification, protein turnover, chaperones	--	--	Peptidyl-prolyl cis-trans isomerase 1 GN=Cyp1 OS=Glycine max (Soybean) PE=1 SV=1	predicted protein [Populus trichocarpa]
08032609-SEQ07_G1.PT.seq	--	--	Molecular Function: calcium ion binding (GO:0005509);;	--	Probable calcium-binding protein CML45 GN=CML45 OS=Arabidopsis thaliana (Mouse-ear cress) PE=1 SV=1	predicted protein [Populus trichocarpa]
08032609-CHIP_SEQ_03_44.PT_D06.seq	--	--	Molecular Function: endopeptidase inhibitor activity (GO:0004866);; Biological Process: proteolysis (GO:0006508);; Molecular Function: peptidase activity (GO:0008233);; Biological Process: negative regulation of endopeptidase activity (GO:0010951);;	--	Wound-responsive protein GWIN3 (Precursor) GN=GWIN3 OS=Populus sp. (Poplar) PE=2 SV=1	kunitz trypsin inhibitor TI3 [Populus tremula]
08050702-CHIP_SEQ11_12.PT_D02.seq	--	--	--	--	UPF0496 protein 4 OS=Oryza sativa subsp. japonica (Rice) PE=2 SV=1	predicted protein [Populus trichocarpa]
08050702-CHIP_SEQ13_92.PT_D12.seq	[O]	Posttranslational modification, protein turnover, chaperones	Biological Process: protein folding (GO:0006457);; Biological Process: hyperosmotic response (GO:0006972);; Biological Process: response to heat (GO:0009408);; Biological Process: response to high light intensity (GO:0009644);; Biological Process: response to hydrogen peroxide (GO:0042542);; Molecular Function: unfolded protein binding (GO:0051082);;	--	17.9 kDa class II heat shock protein GN=HSP17.9-D OS=Glycine max (Soybean) PE=3 SV=1	predicted protein [Populus trichocarpa]
08032609-CHIP_SEQ_03_79.PT_G10.seq	--	--	Molecular Function: endopeptidase inhibitor activity (GO:0004866);; Biological Process: proteolysis (GO:0006508);; Molecular Function: peptidase activity (GO:0008233);; Biological Process: negative regulation of endopeptidase activity (GO:0010951);;	--	21 kDa seed protein (Precursor) GN=ASP OS=Theobroma cacao (Cacao) PE=2 SV=1	predicted protein [Populus trichocarpa]
08050702-CHIP_SEQ13_64.PT_H08.seq	--	--	Cellular Component: chloroplast thylakoid membrane (GO:0009535);; Biological Process: response to blue light (GO:0009637);; Biological Process: response to high light intensity (GO:0009644);; Cellular Component: photosystem II oxygen evolving complex (GO:0009654);; Biological Process: response to sucrose (GO:0009744);; Biological Process: response to red light (GO:0010114);; Biological Process: r…	K03541|1e-86|pop:POPTR_674736|photosystem II subunit R (PsbR)	Photosystem II 10 kDa polypeptide, chloroplastic (Precursor) GN=PSBR OS=Solanum tuberosum (Potato) PE=2 SV=1	unknown [Populus trichocarpa x Populus deltoides]
08050702-CHIP_SEQ11_18.PT_B03.seq	[O]	Posttranslational modification, protein turnover, chaperones	Biological Process: protein folding (GO:0006457);; Biological Process: hyperosmotic response (GO:0006972);; Biological Process: response to heat (GO:0009408);; Biological Process: response to high light intensity (GO:0009644);; Biological Process: response to hydrogen peroxide (GO:0042542);; Molecular Function: unfolded protein binding (GO:0051082);;	--	17.9 kDa class II heat shock protein GN=HSP17.9-D OS=Glycine max (Soybean) PE=3 SV=1	predicted protein [Populus trichocarpa]
08032609-CHIP_SEQ01_02.PT_B01.ab1	[G]	Carbohydrate transport and metabolism	--	K04078|1e-60|pop:POPTR_719845|hypothetical protein	10 kDa chaperonin GN=CPN10 OS=Arabidopsis thaliana (Mouse-ear cress) PE=3 SV=1	predicted protein [Populus trichocarpa]
08050702-CHIP_SEQ13_36.PT_D05.seq	[O]	Posttranslational modification, protein turnover, chaperones	Biological Process: protein folding (GO:0006457);; Biological Process: hyperosmotic response (GO:0006972);; Biological Process: response to heat (GO:0009408);; Biological Process: response to high light intensity (GO:0009644);; Biological Process: response to hydrogen peroxide (GO:0042542);; Molecular Function: unfolded protein binding (GO:0051082);;	--	17.9 kDa class II heat shock protein GN=HSP17.9-D OS=Glycine max (Soybean) PE=3 SV=1	predicted protein [Populus trichocarpa]
08032609-CHIP_SEQ08_21.PT_E03.seq	--	--	--	K01602|1e-126|pop:POPTR_580797|ribulose-bisphosphate carboxylase small chain (EC:4.1.1.39)	Ribulose bisphosphate carboxylase small chain, chloroplastic (Precursor) GN=RBCS OS=Pyrus pyrifolia (Chinese pear) PE=2 SV=1	unknown [Populus trichocarpa x Populus deltoides]
08032609-CHIP_SEQ_05_46.PT_F06.ab1	--	--	Cellular Component: plant-type cell wall (GO:0009505);; Biological Process: response to brassinosteroid (GO:0009741);;	--	--	predicted protein [Populus trichocarpa]
08032609-CHIP_SEQ_05_30.PT_F04.ab1	[O]	Posttranslational modification, protein turnover, chaperones	Cellular Component: mitochondrion (GO:0005739);; Biological Process: response to stress (GO:0006950);;	--	Heat shock 22 kDa protein, mitochondrial (Precursor) GN=HSP23.9 OS=Glycine max (Soybean) PE=2 SV=1	predicted protein [Populus trichocarpa]
08050702-CHIP_SEQ13_79.PT_G10.seq	--	--	Molecular Function: endopeptidase inhibitor activity (GO:0004866);; Biological Process: proteolysis (GO:0006508);; Molecular Function: peptidase activity (GO:0008233);; Biological Process: negative regulation of endopeptidase activity (GO:0010951);;	--	21 kDa seed protein (Precursor) GN=ASP OS=Theobroma cacao (Cacao) PE=2 SV=1	predicted protein [Populus trichocarpa]
08032609-CHIP_SEQ_05_06.PT_F01.ab1	--	--	--	--	--	predicted protein [Populus trichocarpa]
08032609-CHIP_SEQ_05_31.PT_G04.ab1	[OU]	--	Molecular Function: serine-type endopeptidase activity (GO:0004252);; Cellular Component: mitochondrial matrix (GO:0005759);; Biological Process: proteolysis (GO:0006508);; Molecular Function: zinc ion binding (GO:0008270);; Cellular Component: chloroplast thylakoid membrane (GO:0009535);; Cellular Component: chloroplastic endopeptidase Clp complex (GO:0009840);; Biological Process: methylglyoxal…	K01358|5e-86|pop:POPTR_562818|hypothetical protein	ATP-dependent Clp protease proteolytic subunit 2, mitochondrial (Precursor) GN=MYJ24.13 OS=Arabidopsis thaliana (Mouse-ear cress) PE=1 SV=1	predicted protein [Populus trichocarpa]
08032609-CHIP_SEQ08_48.PT_H06.seq	--	--	--	--	Non-specific lipid-transfer protein (Precursor) OS=Gossypium hirsutum (Upland cotton) PE=2 SV=1	unknown [Populus trichocarpa x Populus deltoides]
08050702-CHIP_SEQ12_47.PT_G06.seq	[I]	Lipid transport and metabolism	Molecular Function: inositol-3-phosphate synthase activity (GO:0004512);; Cellular Component: cytoplasm (GO:0005737);; Biological Process: inositol biosynthetic process (GO:0006021);; Biological Process: phosphatidylserine biosynthetic process (GO:0006659);; Biological Process: response to heat (GO:0009408);; Biological Process: response to high light intensity (GO:0009644);; Biological Process: …	K01858|1e-160|pop:POPTR_831371|inositol-3-phosphate synthase (EC:5.5.1.4)	Inositol-3-phosphate synthase GN=INPS1 OS=Nicotiana paniculata PE=2 SV=1	predicted protein [Populus trichocarpa]
08050702-CHIP_SEQ13_19.PT_C03.seq	[O]	Posttranslational modification, protein turnover, chaperones	Cellular Component: cytoplasm (GO:0005737);; Biological Process: response to stress (GO:0006950);;	--	17.5 kDa class I heat shock protein GN=HSP17.5-E OS=Glycine max (Soybean) PE=3 SV=1	predicted protein [Populus trichocarpa]
08050702-CHIP_SEQ14_63.PT_G08.seq	--	--	--	--	--	hypothetical protein [Populus euphratica]
08032609-CHIP_SEQ_02_H2.PT.seq	--	--	Cellular Component: nucleus (GO:0005634);; Biological Process: defense response (GO:0006952);; Cellular Component: chloroplast (GO:0009507);; Biological Process: response to biotic stimulus (GO:0009607);; Biological Process: cellular cation homeostasis (GO:0030003);; Biological Process: divalent metal ion transport (GO:0070838);;	--	MLP-like protein 31 GN=MLP31 OS=Arabidopsis thaliana (Mouse-ear cress) PE=2 SV=2	predicted protein [Populus trichocarpa]
08032609-CHIP_SEQ08_85.PT_E11.seq	[F]	Nucleotide transport and metabolism	Molecular Function: catalytic activity (GO:0003824);; Biological Process: nucleoside metabolic process (GO:0009116);; Molecular Function: nutrient reservoir activity (GO:0045735);;	--	Bark storage protein B (Precursor) GN=BSP OS=Populus deltoides (Eastern poplar) PE=1 SV=1	predicted protein [Populus trichocarpa]
08050702-CHIP_SEQ13_69.PT_E09.seq	[O]	Posttranslational modification, protein turnover, chaperones	Biological Process: protein folding (GO:0006457);; Biological Process: hyperosmotic response (GO:0006972);; Biological Process: response to heat (GO:0009408);; Biological Process: response to high light intensity (GO:0009644);; Biological Process: response to hydrogen peroxide (GO:0042542);; Molecular Function: unfolded protein binding (GO:0051082);;	--	17.9 kDa class II heat shock protein GN=HSP17.9-D OS=Glycine max (Soybean) PE=3 SV=1	predicted protein [Populus trichocarpa]
08050702-CHIP_SEQ14_14.PT_F02.seq	--	--	Molecular Function: endopeptidase inhibitor activity (GO:0004866);; Biological Process: proteolysis (GO:0006508);; Molecular Function: peptidase activity (GO:0008233);; Biological Process: negative regulation of endopeptidase activity (GO:0010951);;	--	Wound-responsive protein GWIN3 (Precursor) GN=GWIN3 OS=Populus sp. (Poplar) PE=2 SV=1	kunitz trypsin inhibitor TI3 [Populus tremula]
08050702-CHIP_SEQ14_58.PT_B08.seq	--	--	--	K02703|0.0|osa:3131409|psbA, OrsajCp002	Photosystem Q(B) protein (Precursor) GN=psbA OS=Nicotiana tabacum (Common tobacco) PE=3 SV=2	inhibitor-susceptible PSII D1 protein, partial (chloroplast) [Senecio vulgaris]
08032609-CHIP_SEQ01_39.PT_G05.ab1	--	--	--	--	Phospholipase A1-IIgamma GN=DSEL OS=Arabidopsis thaliana (Mouse-ear cress) PE=1 SV=1	predicted protein [Populus trichocarpa]
08032609-CHIP_SEQ_05_50.PT_B07.ab1	[O]	Posttranslational modification, protein turnover, chaperones	Cellular Component: cytoplasm (GO:0005737);; Biological Process: response to stress (GO:0006950);;	K13993|1e-104|pop:POPTR_679803|hypothetical protein	18.5 kDa class I heat shock protein GN=HSP18.5-C OS=Glycine max (Soybean) PE=3 SV=1	predicted protein [Populus trichocarpa]
08032609-SEQ10_C5.PT.seq	[O]	Posttranslational modification, protein turnover, chaperones	Biological Process: protein folding (GO:0006457);; Biological Process: hyperosmotic response (GO:0006972);; Biological Process: response to heat (GO:0009408);; Biological Process: response to high light intensity (GO:0009644);; Biological Process: response to hydrogen peroxide (GO:0042542);; Molecular Function: unfolded protein binding (GO:0051082);;	--	17.9 kDa class II heat shock protein GN=HSP17.9-D OS=Glycine max (Soybean) PE=3 SV=1	predicted protein [Populus trichocarpa]
08032609-CHIP_SEQ08_03.PT_C01.seq	[O]	Posttranslational modification, protein turnover, chaperones	--	--	18.5 kDa class I heat shock protein GN=HSP18.5-C OS=Glycine max (Soybean) PE=3 SV=1	predicted protein [Populus trichocarpa]
08032609-CHIP_SEQ08_50.PT_B07.seq	--	--	Cellular Component: chloroplast thylakoid membrane (GO:0009535);; Biological Process: response to blue light (GO:0009637);; Biological Process: response to high light intensity (GO:0009644);; Cellular Component: photosystem II oxygen evolving complex (GO:0009654);; Biological Process: response to sucrose (GO:0009744);; Biological Process: response to red light (GO:0010114);; Biological Process: r…	K03541|5e-91|pop:POPTR_661166|photosystem II subunit R (PsbR)	Photosystem II 10 kDa polypeptide, chloroplastic (Precursor) GN=PSBR OS=Nicotiana tabacum (Common tobacco) PE=2 SV=1	predicted protein [Populus trichocarpa]
08050702-CHIP_SEQ14_30.PT_F04.seq	[O]	Posttranslational modification, protein turnover, chaperones	Biological Process: protein folding (GO:0006457);; Cellular Component: chloroplast (GO:0009507);; Biological Process: response to high light intensity (GO:0009644);; Biological Process: heat acclimation (GO:0010286);; Biological Process: response to hydrogen peroxide (GO:0042542);;	K13993|1e-157|pop:POPTR_1095126|hypothetical protein	Small heat shock protein, chloroplastic (Precursor) GN=HSP22 OS=Petunia hybrida (Petunia) PE=2 SV=1	predicted protein [Populus trichocarpa]
08032609-CHIP_SEQ_05_71.PT_G09.ab1	[O]	Posttranslational modification, protein turnover, chaperones	Cellular Component: cytoplasm (GO:0005737);; Biological Process: response to stress (GO:0006950);;	K13993|1e-108|pop:POPTR_579131|hypothetical protein	18.5 kDa class I heat shock protein GN=HSP18.5-C OS=Glycine max (Soybean) PE=3 SV=1	predicted protein [Populus trichocarpa]
08050702-CHIP_SEQ14_33.PT_A05.seq	--	--	Biological Process: MAPK cascade (GO:0000165);; Biological Process: response to hypoxia (GO:0001666);; Cellular Component: cytoplasm (GO:0005737);; Biological Process: protein targeting to membrane (GO:0006612);; Biological Process: detection of biotic stimulus (GO:0009595);; Biological Process: salicylic acid biosynthetic process (GO:0009697);; Biological Process: flavonoid biosynthetic process …	--	Gibberellin 20 oxidase 1 GN=At4g25420 OS=Arabidopsis thaliana (Mouse-ear cress) PE=2 SV=2	predicted protein [Populus trichocarpa]
08050702-CHIP_SEQ14_75.PT_C10.seq	[O]	Posttranslational modification, protein turnover, chaperones	--	K13993|3e-93|pop:POPTR_721475|hypothetical protein	18.2 kDa class I heat shock protein GN=HSP18.2 OS=Medicago sativa (Alfalfa) PE=2 SV=1	predicted protein [Populus trichocarpa]
08032609-CHIP_SEQ_04_C12.PT_B08.ab1	--	--	--	--	--	predicted protein [Populus trichocarpa]
08032609-CHIP_SEQ_02_D7.PT.seq	--	--	Biological Process: rRNA processing (GO:0006364);; Cellular Component: PSII associated light-harvesting complex II (GO:0009517);; Cellular Component: chloroplast stromal thylakoid (GO:0009533);; Biological Process: response to blue light (GO:0009637);; Biological Process: response to high light intensity (GO:0009644);; Biological Process: response to sucrose (GO:0009744);; Biological Process: pho…	K08916|1e-145|pop:POPTR_743910|Lhcb5	Chlorophyll a-b binding protein CP26, chloroplastic (Precursor) GN=LHCB5 OS=Arabidopsis thaliana (Mouse-ear cress) PE=2 SV=1	unknown [Populus trichocarpa x Populus deltoides]
08032609-CHIP_SEQ_05_18.PT_B03.ab1	--	--	--	--	--	predicted protein [Populus trichocarpa]
08032609-CHIP_SEQ06_57.PT_A08.seq	--	--	--	--	Wound-responsive protein GWIN3 (Precursor) GN=GWIN3 OS=Populus sp. (Poplar) PE=2 SV=1	kunitz trypsin inhibitor TI3 [Populus tremula]
08032609-CHIP_SEQ_05_67.PT_C09.ab1	--	--	Molecular Function: DNA binding (GO:0003677);; Molecular Function: sequence-specific DNA binding transcription factor activity (GO:0003700);; Cellular Component: nucleus (GO:0005634);; Biological Process: regulation of transcription, DNA-templated (GO:0006355);; Molecular Function: protein dimerization activity (GO:0046983);;	--	MADS-box transcription factor 14 OS=Oryza sativa subsp. japonica (Rice) PE=1 SV=2	predicted protein [Populus trichocarpa]
08050702-CHIP_SEQ12_50.PT_B07.seq	--	--	Molecular Function: DNA binding (GO:0003677);; Molecular Function: chromatin binding (GO:0003682);; Cellular Component: nucleus (GO:0005634);; Cellular Component: cytosol (GO:0005829);; Biological Process: gluconeogenesis (GO:0006094);; Biological Process: glycolysis (GO:0006096);; Biological Process: nucleosome assembly (GO:0006334);; Biological Process: cell proliferation (GO:0008283);; Biologi…	--	--	predicted protein [Populus trichocarpa]
08050702-CHIP_SEQ12_63.PT_G08.seq	--	--	Biological Process: regulation of transcription, DNA-templated (GO:0006355);;	--	Chitin-inducible gibberellin-responsive protein 1 GN=P0006G05.102 OS=Oryza sativa subsp. japonica (Rice) PE=2 SV=1	GRAS family transcription factor [Populus trichocarpa]
08032609-CHIP_SEQ_02_B11.PT.seq	[O]	Posttranslational modification, protein turnover, chaperones	Biological Process: RNA methylation (GO:0001510);; Molecular Function: structural constituent of ribosome (GO:0003735);; Cellular Component: nucleolus (GO:0005730);; Biological Process: translation (GO:0006412);; Biological Process: embryo development ending in seed dormancy (GO:0009793);; Biological Process: protein ubiquitination (GO:0016567);; Cellular Component: cytosolic large ribosomal subu…	--	60S ribosomal protein L40 (Precursor) GN=UBICEP52-7 OS=Nicotiana sylvestris (Wood tobacco) PE=2 SV=2	predicted protein [Populus trichocarpa]
08032609-CHIP_SEQ01_08.PT_H01.ab1	--	--	--	K03541|3e-74|pop:POPTR_661166|photosystem II subunit R (PsbR)	Photosystem II 10 kDa polypeptide, chloroplastic (Precursor) GN=PSBR OS=Nicotiana tabacum (Common tobacco) PE=2 SV=1	predicted protein [Populus trichocarpa]
08032609-CHIP_SEQ_02_B12.PT.seq	[O]	Posttranslational modification, protein turnover, chaperones	Cellular Component: endoplasmic reticulum lumen (GO:0005788);; Biological Process: protein folding (GO:0006457);; Biological Process: response to heat (GO:0009408);; Cellular Component: chloroplast (GO:0009507);; Biological Process: response to high light intensity (GO:0009644);; Biological Process: response to hydrogen peroxide (GO:0042542);;	K13993|1e-120|pop:POPTR_823806|hypothetical protein	22.0 kDa class IV heat shock protein (Precursor) GN=HSP22.0 OS=Glycine max (Soybean) PE=3 SV=1	predicted protein [Populus trichocarpa]
08032609-SEQ07_E3.PT.seq	[G]	Carbohydrate transport and metabolism	Cellular Component: photosystem I (GO:0009522);; Cellular Component: chloroplast thylakoid membrane (GO:0009535);; Biological Process: photosynthesis (GO:0015979);; Cellular Component: integral component of membrane (GO:0016021);;	--	Photosystem I assembly protein Ycf4 GN=ycf4 OS=Populus trichocarpa (Western balsam poplar) PE=3 SV=1	putative puroindoline b protein [Triticum macha]
08050702-CHIP_SEQ14_47.PT_G06.seq	[O]	Posttranslational modification, protein turnover, chaperones	Cellular Component: cytoplasm (GO:0005737);; Biological Process: response to stress (GO:0006950);;	--	18.5 kDa class I heat shock protein GN=HSP18.5-C OS=Glycine max (Soybean) PE=3 SV=1	predicted protein [Populus trichocarpa]
08032609-CHIP_SEQ06_15.PT_G02.seq	[G]	Carbohydrate transport and metabolism	--	K00660|1e-88|pop:POPTR_814871|CHS2	Chalcone synthase OS=Hypericum androsaemum (Tutsan) PE=1 SV=1	chalcone synthase [Populus trichocarpa]
08032609-CHIP_SEQ08_81.PT_A11.seq	[O]	Posttranslational modification, protein turnover, chaperones	Biological Process: protein folding (GO:0006457);; Biological Process: hyperosmotic response (GO:0006972);; Biological Process: response to heat (GO:0009408);; Biological Process: response to high light intensity (GO:0009644);; Biological Process: response to hydrogen peroxide (GO:0042542);; Molecular Function: unfolded protein binding (GO:0051082);;	--	17.9 kDa class II heat shock protein GN=HSP17.9-D OS=Glycine max (Soybean) PE=3 SV=1	predicted protein [Populus trichocarpa]
08032609-CHIP_SEQ_05_04.PT_D01.ab1	[G]	Carbohydrate transport and metabolism	Molecular Function: copper ion binding (GO:0005507);; Cellular Component: extracellular region (GO:0005576);; Molecular Function: L-ascorbate oxidase activity (GO:0008447);; Biological Process: systemic acquired resistance (GO:0009627);; Biological Process: salicylic acid biosynthetic process (GO:0009697);; Biological Process: sterol biosynthetic process (GO:0016126);; Biological Process: sphingo…	--	L-ascorbate oxidase OS=Cucurbita pepo var. melopepo (Zucchini) PE=1 SV=1	putative puroindoline b protein [Triticum macha]
08050702-CHIP_SEQ11_53.PT_E07.seq	[O]	Posttranslational modification, protein turnover, chaperones	Biological Process: protein folding (GO:0006457);; Biological Process: hyperosmotic response (GO:0006972);; Biological Process: response to heat (GO:0009408);; Biological Process: response to high light intensity (GO:0009644);; Biological Process: response to hydrogen peroxide (GO:0042542);; Molecular Function: unfolded protein binding (GO:0051082);;	--	17.9 kDa class II heat shock protein GN=HSP17.9-D OS=Glycine max (Soybean) PE=3 SV=1	predicted protein [Populus trichocarpa]
08050702-CHIP_SEQ12_35.PT_C05.seq	--	--	Molecular Function: copper ion binding (GO:0005507);; Biological Process: protein targeting to membrane (GO:0006612);; Biological Process: water transport (GO:0006833);; Biological Process: cellular copper ion homeostasis (GO:0006878);; Biological Process: pattern specification process (GO:0007389);; Biological Process: regulation of cell size (GO:0008361);; Biological Process: response to salt s…	--	Metallothionein-like protein type 3 OS=Carica papaya (Papaya) PE=3 SV=1	unknown [Populus trichocarpa x Populus deltoides]
08050702-CHIP_SEQ13_75.PT_C10.seq	[G]	Carbohydrate transport and metabolism	Molecular Function: serine-type endopeptidase inhibitor activity (GO:0004867);; Biological Process: proteolysis (GO:0006508);; Molecular Function: peptidase activity (GO:0008233);; Biological Process: response to wounding (GO:0009611);;	--	Inhibitor of trypsin and hageman factor OS=Cucurbita maxima (Pumpkin) PE=1 SV=1	potato inhibitor I family protein [Populus alba x Populus glandulosa]
08050702-CHIP_SEQ12_92.PT_D12.seq	--	--	Biological Process: amino acid transmembrane transport (GO:0003333);; Cellular Component: plasma membrane (GO:0005886);; Biological Process: N-terminal protein myristoylation (GO:0006499);; Biological Process: protein targeting to membrane (GO:0006612);; Biological Process: nucleotide transport (GO:0006862);; Biological Process: ER to Golgi vesicle-mediated transport (GO:0006888);; Biological Pro…	--	Lysine histidine transporter 1 GN=LHT1 OS=Arabidopsis thaliana (Mouse-ear cress) PE=1 SV=1	amino acid transporter, putative [Ricinus communis]
08032609-CHIP_SEQ_02_A11.PT.seq	[O]	Posttranslational modification, protein turnover, chaperones	Molecular Function: ATP binding (GO:0005524);; Biological Process: response to stress (GO:0006950);; Molecular Function: 2-alkenal reductase [NAD(P)] activity (GO:0032440);; Biological Process: oxidation-reduction process (GO:0055114);;	K03283|0.0|pop:POPTR_1118968|hypothetical protein	Probable mediator of RNA polymerase II transcription subunit 37c GN=At3g12580 OS=Arabidopsis thaliana (Mouse-ear cress) PE=1 SV=1	heat shock protein 70 cognate [Salix gilgiana]
08050702-CHIP_SEQ11_75.PT_C10.seq	[Q]	Secondary metabolites biosynthesis, transport and catabolism	Molecular Function: monooxygenase activity (GO:0004497);; Molecular Function: iron ion binding (GO:0005506);; Molecular Function: electron carrier activity (GO:0009055);; Molecular Function: oxidoreductase activity, acting on paired donors, with incorporation or reduction of molecular oxygen (GO:0016705);; Molecular Function: heme binding (GO:0020037);; Biological Process: oxidation-reduction pro…	--	Cytochrome P450 716B1 GN=CYP716B1 OS=Picea sitchensis (Sitka spruce) PE=2 SV=1	cytochrome P450 [Populus trichocarpa]
08050702-CHIP_SEQ12_48.PT_H06.seq	[O]	Posttranslational modification, protein turnover, chaperones	Biological Process: protein folding (GO:0006457);; Biological Process: hyperosmotic response (GO:0006972);; Biological Process: response to heat (GO:0009408);; Biological Process: response to high light intensity (GO:0009644);; Biological Process: response to hydrogen peroxide (GO:0042542);; Molecular Function: unfolded protein binding (GO:0051082);;	--	17.9 kDa class II heat shock protein GN=HSP17.9-D OS=Glycine max (Soybean) PE=3 SV=1	predicted protein [Populus trichocarpa]
08032609-CHIP_SEQ_03_95.PT_G12.seq	[P]	Inorganic ion transport and metabolism	Molecular Function: carbonate dehydratase activity (GO:0004089);; Molecular Function: zinc ion binding (GO:0008270);; Biological Process: carbon utilization (GO:0015976);;	K01673|1e-144|pop:POPTR_575155|hypothetical protein	Carbonic anhydrase 2, chloroplastic GN=T9L3_40 OS=Arabidopsis thaliana (Mouse-ear cress) PE=1 SV=2	predicted protein [Populus trichocarpa]
08032609-CHIP_SEQ_05_37.PT_E05.ab1	[G]	Carbohydrate transport and metabolism	Cellular Component: mitochondrion (GO:0005739);; Biological Process: response to stress (GO:0006950);;	--	Heat shock 22 kDa protein, mitochondrial (Precursor) GN=HSP23.9 OS=Glycine max (Soybean) PE=2 SV=1	putative puroindoline b protein [Triticum macha]
08050702-CHIP_SEQ13_07.PT_G01.seq	[T]	Signal transduction mechanisms	Biological Process: transition metal ion transport (GO:0000041);; Biological Process: phosphorelay signal transduction system (GO:0000160);; Cellular Component: nucleus (GO:0005634);; Cellular Component: cytoplasm (GO:0005737);; Biological Process: embryo sac development (GO:0009553);; Molecular Function: histidine phosphotransfer kinase activity (GO:0009927);; Biological Process: regulation of s…	K14490|4e-86|pop:POPTR_825329|histidine phosphotransfer protein	Histidine-containing phosphotransfer protein 5 GN=AHP5 OS=Arabidopsis thaliana (Mouse-ear cress) PE=1 SV=2	putative histidine phosphotransfer protein 5 [Populus x canadensis]
08050702-CHIP_SEQ13_23.PT_G03.seq	[G]	Carbohydrate transport and metabolism	Molecular Function: DNA binding (GO:0003677);; Cellular Component: vacuole (GO:0005773);; Cellular Component: plasma membrane (GO:0005886);; Biological Process: transport (GO:0006810);; Biological Process: cell-cell signaling (GO:0007267);; Molecular Function: galacturonate binding (GO:0048032);;	--	Remorin OS=Solanum tuberosum (Potato) PE=1 SV=1	predicted protein [Populus trichocarpa]
08050702-CHIP_SEQ12_70.PT_F09.seq	[G]	Carbohydrate transport and metabolism	--	K01648|6e-07|pop:POPTR_832869|ATP citrate (pro-S)-lyase (EC:2.3.3.8)	ATP-citrate synthase subunit alpha chain protein 1 GN=OsJ_34825 OS=Oryza sativa subsp. japonica (Rice) PE=3 SV=2	putative puroindoline b protein [Triticum macha]
08032609-SEQ07_C5.PT.seq	[O]	Posttranslational modification, protein turnover, chaperones	Biological Process: protein folding (GO:0006457);; Biological Process: hyperosmotic response (GO:0006972);; Biological Process: response to heat (GO:0009408);; Biological Process: response to high light intensity (GO:0009644);; Biological Process: response to hydrogen peroxide (GO:0042542);; Molecular Function: unfolded protein binding (GO:0051082);;	--	17.9 kDa class II heat shock protein GN=HSP17.9-D OS=Glycine max (Soybean) PE=3 SV=1	predicted protein [Populus trichocarpa]
08050702-CHIP_SEQ13_31.PT_G04.seq	--	--	--	--	--	Uncharacterized protein TCM_030413 [Theobroma cacao]
08032609-CHIP_SEQ_04_G11.PT_A06.ab1	[P]	Inorganic ion transport and metabolism	Molecular Function: carbonate dehydratase activity (GO:0004089);; Molecular Function: zinc ion binding (GO:0008270);; Biological Process: carbon utilization (GO:0015976);;	K01673|1e-172|pop:POPTR_666464|hypothetical protein	Carbonic anhydrase 2, chloroplastic GN=T9L3_40 OS=Arabidopsis thaliana (Mouse-ear cress) PE=1 SV=2	predicted protein [Populus trichocarpa]
08032609-CHIP_SEQ_03_68.PT_D09.seq	--	--	Cellular Component: mitochondrion (GO:0005739);;	--	--	predicted protein [Populus trichocarpa]
08050702-CHIP_SEQ15_A03.PT_C01.seq	--	--	--	K08235|0.0|pop:POPTR_718004|hypothetical protein	Probable xyloglucan endotransglucosylase/hydrolase protein 6 (Precursor) GN=MPA24.8 OS=Arabidopsis thaliana (Mouse-ear cress) PE=2 SV=2	predicted protein [Populus trichocarpa]
08032609-CHIP_SEQ_03_33.PT_A05.seq	--	--	Molecular Function: endopeptidase inhibitor activity (GO:0004866);; Biological Process: proteolysis (GO:0006508);; Molecular Function: peptidase activity (GO:0008233);; Biological Process: negative regulation of endopeptidase activity (GO:0010951);;	--	Wound-responsive protein GWIN3 (Precursor) GN=GWIN3 OS=Populus sp. (Poplar) PE=2 SV=1	kunitz trypsin inhibitor TI3 [Populus tremula]
08050702-CHIP_SEQ14_06.PT_F01.seq	[O]	Posttranslational modification, protein turnover, chaperones	Cellular Component: cytoplasm (GO:0005737);; Biological Process: response to high light intensity (GO:0009644);; Biological Process: response to hydrogen peroxide (GO:0042542);;	K13993|1e-103|pop:POPTR_723183|hypothetical protein	18.5 kDa class I heat shock protein GN=HSP18.5-C OS=Glycine max (Soybean) PE=3 SV=1	predicted protein [Populus trichocarpa]
08032609-CHIP_SEQ08_04.PT_D01.seq	--	--	--	K14431|1e-137|pop:POPTR_1082653|hypothetical protein	Transcription factor TGA1 GN=MQN23.15 OS=Arabidopsis thaliana (Mouse-ear cress) PE=1 SV=2	predicted protein [Populus trichocarpa]
08032609-CHIP_SEQ06_54.PT_F07.seq	--	--	--	--	Major allergen Pru ar 1 OS=Prunus armeniaca (Apricot) PE=1 SV=1	predicted protein [Populus trichocarpa]
08050702-CHIP_SEQ14_49.PT_A07.seq	--	--	Molecular Function: calcium ion binding (GO:0005509);;	K13448|2e-17|pop:POPTR_648111|hypothetical protein	Probable calcium-binding protein CML23 GN=CML23 OS=Arabidopsis thaliana (Mouse-ear cress) PE=2 SV=1	predicted protein [Populus trichocarpa]
08032609-CHIP_SEQ06_49.PT_A07.seq	[G]	Carbohydrate transport and metabolism	--	K02698|2e-81|pop:POPTR_802453|photosystem I reaction center subunit X (PsaK)	Photosystem I reaction center subunit psaK, chloroplastic (Precursor) GN=PSAK OS=Arabidopsis thaliana (Mouse-ear cress) PE=2 SV=2	predicted protein [Populus trichocarpa]
08050702-CHIP_SEQ12_71.PT_G09.seq	[G]	Carbohydrate transport and metabolism	Cellular Component: protein storage vacuole (GO:0000326);; Cellular Component: endoplasmic reticulum (GO:0005783);; Cellular Component: plasma membrane (GO:0005886);; Biological Process: water transport (GO:0006833);; Cellular Component: plant-type vacuole membrane (GO:0009705);; Cellular Component: chloroplast envelope (GO:0009941);; Molecular Function: urea transmembrane transporter activity (G…	--	Aquaporin TIP1-1 GN=T1J8.1 OS=Arabidopsis thaliana (Mouse-ear cress) PE=1 SV=1	aquaporin, MIP family, TIP subfamily [Populus trichocarpa]
08050702-CHIP_SEQ15_A05.PT_E01.seq	--	--	--	--	Protein RALF-like 27 (Precursor) GN=RALFL27 OS=Arabidopsis thaliana (Mouse-ear cress) PE=2 SV=1	predicted protein [Populus trichocarpa]
08032609-CHIP_SEQ06_82.PT_B11.seq	[I]	Lipid transport and metabolism	--	K01858|1e-148|pop:POPTR_831371|inositol-3-phosphate synthase (EC:5.5.1.4)	Inositol-3-phosphate synthase GN=INPS1 OS=Nicotiana paniculata PE=2 SV=1	predicted protein [Populus trichocarpa]
08032609-CHIP_SEQ08_56.PT_H07.seq	--	--	Cellular Component: vacuolar membrane (GO:0005774);; Cellular Component: plasma membrane (GO:0005886);; Cellular Component: chloroplast (GO:0009507);; Biological Process: glucosinolate biosynthetic process (GO:0019761);;	--	Heme-binding-like protein At3g10130, chloroplastic (Precursor) GN=At3g10130 OS=Arabidopsis thaliana (Mouse-ear cress) PE=1 SV=1	predicted protein [Populus trichocarpa]
08050702-CHIP_SEQ11_08.PT_H01.seq	[G]	Carbohydrate transport and metabolism	Biological Process: defense response (GO:0006952);; Biological Process: response to osmotic stress (GO:0006970);; Biological Process: primary metabolic process (GO:0044238);; Biological Process: cellular biosynthetic process (GO:0044249);; Cellular Component: cell part (GO:0044464);; Biological Process: single-organism process (GO:0044699);; Biological Process: single-organism metabolic process (…	--	Probable protein Pop3 GN=At3g17210 OS=Arabidopsis thaliana (Mouse-ear cress) PE=1 SV=1	Chain A, Boiling Stable Protein Isolated From Populus Tremula
08050702-CHIP_SEQ13_53.PT_E07.seq	--	--	Biological Process: protein peptidyl-prolyl isomerization (GO:0000413);; Molecular Function: peptidyl-prolyl cis-trans isomerase activity (GO:0003755);; Molecular Function: FK506 binding (GO:0005528);; Cellular Component: membrane (GO:0016020);;	K09571|1e-33|pop:POPTR_824273|hypothetical protein	70 kDa peptidyl-prolyl isomerase GN=FKBP70 OS=Triticum aestivum (Wheat) PE=1 SV=1	unknown [Populus trichocarpa]
08032609-CHIP_SEQ_03_94.PT_F12.seq	--	--	--	--	Classical arabinogalactan protein 7 (Precursor) GN=AGP7 OS=Arabidopsis thaliana (Mouse-ear cress) PE=1 SV=2	predicted protein [Populus trichocarpa]
08032609-CHIP_SEQ01_71.PT_G09.ab1	--	--	--	--	--	predicted protein [Populus trichocarpa]
08050702-CHIP_SEQ11_84.PT_D11.seq	--	--	Cellular Component: nucleus (GO:0005634);; Biological Process: regulation of transcription, DNA-templated (GO:0006355);; Biological Process: regulation of translation (GO:0006417);; Biological Process: response to water deprivation (GO:0009414);; Biological Process: response to light stimulus (GO:0009416);; Cellular Component: plastid (GO:0009536);; Biological Process: response to wounding (GO:00…	--	Auxin-responsive protein IAA14 OS=Arabidopsis thaliana (Mouse-ear cress) PE=1 SV=2	predicted protein [Populus trichocarpa]
08032609-CHIP_SEQ_02_C11.PT.seq	--	--	Molecular Function: binding (GO:0005488);; Biological Process: nitrogen compound metabolic process (GO:0006807);; Biological Process: response to light stimulus (GO:0009416);; Cellular Component: chloroplast thylakoid membrane (GO:0009535);; Cellular Component: chloroplast stroma (GO:0009570);; Biological Process: photosynthesis (GO:0015979);; Cellular Component: light-harvesting complex (GO:0030…	K08916|1e-50|pop:POPTR_743910|Lhcb5	Chlorophyll a-b binding protein CP26, chloroplastic (Precursor) GN=LHCB5 OS=Arabidopsis thaliana (Mouse-ear cress) PE=2 SV=1	unknown [Populus trichocarpa x Populus deltoides]
08032609-SEQ07_G9.PT.seq	--	--	Cellular Component: chloroplast stroma (GO:0009570);; Molecular Function: oxidoreductase activity, acting on a sulfur group of donors, disulfide as acceptor (GO:0016671);; Cellular Component: chloroplast membrane (GO:0031969);;	--	Thioredoxin-like 1-1, chloroplastic (Precursor) GN=At1g08570 OS=Arabidopsis thaliana (Mouse-ear cress) PE=2 SV=1	predicted protein [Populus trichocarpa]
08050702-CHIP_SEQ14_18.PT_B03.seq	--	--	Cellular Component: nucleus (GO:0005634);; Cellular Component: plasma membrane (GO:0005886);; Biological Process: protein folding (GO:0006457);; Biological Process: response to heat (GO:0009408);; Biological Process: response to high light intensity (GO:0009644);; Biological Process: response to endoplasmic reticulum stress (GO:0034976);; Biological Process: response to hydrogen peroxide (GO:0042…	K04507|1e-150|pop:POPTR_675455|hypothetical protein	--	predicted protein [Populus trichocarpa]
08050702-CHIP_SEQ14_80.PT_H10.seq	[O]	Posttranslational modification, protein turnover, chaperones	--	--	17.9 kDa class II heat shock protein GN=HSP17.9-D OS=Glycine max (Soybean) PE=3 SV=1	predicted protein [Populus trichocarpa]
08032609-CHIP_SEQ_02_B9.PT.seq	--	--	Cellular Component: nucleus (GO:0005634);; Cellular Component: plasma membrane (GO:0005886);; Biological Process: protein folding (GO:0006457);; Biological Process: response to heat (GO:0009408);; Biological Process: response to high light intensity (GO:0009644);; Biological Process: response to endoplasmic reticulum stress (GO:0034976);; Biological Process: response to hydrogen peroxide (GO:0042…	K04507|1e-117|pop:POPTR_675455|hypothetical protein	--	predicted protein [Populus trichocarpa]
08032609-CHIP_SEQ01_79.PT_G10.ab1	[R]	General function prediction only	--	K05933|1e-103|pop:POPTR_568162|ACO7	1-aminocyclopropane-1-carboxylate oxidase GN=ACO OS=Actinidia deliciosa (Kiwi) PE=2 SV=1	1-aminocyclopropane-1-carboxylate [Populus trichocarpa]
08032609-CHIP_SEQ01_60.PT_D08.ab1	[S]	Function unknown	--	--	--	predicted protein [Populus trichocarpa]
08032609-SEQ07_H5.PT.seq	[OC]	--	Biological Process: glycerol ether metabolic process (GO:0006662);; Molecular Function: electron carrier activity (GO:0009055);; Cellular Component: chloroplast stroma (GO:0009570);; Molecular Function: protein disulfide oxidoreductase activity (GO:0015035);; Molecular Function: oxidoreductase activity, acting on a sulfur group of donors, disulfide as acceptor (GO:0016671);; Cellular Component: c…	--	Thioredoxin-like 1-1, chloroplastic (Precursor) GN=At1g08570 OS=Arabidopsis thaliana (Mouse-ear cress) PE=2 SV=1	predicted protein [Populus trichocarpa]
08032609-SEQ10_A3.PT.seq	[G]	Carbohydrate transport and metabolism	Molecular Function: copper ion binding (GO:0005507);; Biological Process: protein targeting to membrane (GO:0006612);; Biological Process: water transport (GO:0006833);; Biological Process: cellular copper ion homeostasis (GO:0006878);; Biological Process: pattern specification process (GO:0007389);; Biological Process: regulation of cell size (GO:0008361);; Biological Process: response to salt s…	--	Metallothionein-like protein type 3 OS=Carica papaya (Papaya) PE=3 SV=1	unknown [Populus trichocarpa x Populus deltoides]
08032609-CHIP_SEQ_02_H11.PT.seq	--	--	--	--	--	hypothetical protein [Populus euphratica]
08032609-CHIP_SEQ_05_12.PT_D02.ab1	[G]	Carbohydrate transport and metabolism	--	--	--	putative puroindoline b protein [Triticum macha]
08032609-CHIP_SEQ06_34.PT_B05.seq	[I]	Lipid transport and metabolism	--	K01858|1e-161|pop:POPTR_831371|inositol-3-phosphate synthase (EC:5.5.1.4)	Inositol-3-phosphate synthase GN=INPS1 OS=Nicotiana paniculata PE=2 SV=1	predicted protein [Populus trichocarpa]
08032609-CHIP_SEQ06_33.PT_A05.seq	[G]	Carbohydrate transport and metabolism	--	K03541|7e-91|pop:POPTR_661166|photosystem II subunit R (PsbR)	Photosystem II 10 kDa polypeptide, chloroplastic (Precursor) GN=PSBR OS=Nicotiana tabacum (Common tobacco) PE=2 SV=1	predicted protein [Populus trichocarpa]
08032609-CHIP_SEQ06_24.PT_H03.seq	[I]	Lipid transport and metabolism	--	K01858|1e-146|pop:POPTR_831371|inositol-3-phosphate synthase (EC:5.5.1.4)	Inositol-3-phosphate synthase GN=INPS1 OS=Nicotiana paniculata PE=2 SV=1	predicted protein [Populus trichocarpa]
08032609-SEQ09_E4.PT.seq	[O]	Posttranslational modification, protein turnover, chaperones	Biological Process: protein folding (GO:0006457);; Biological Process: hyperosmotic response (GO:0006972);; Biological Process: response to heat (GO:0009408);; Biological Process: response to high light intensity (GO:0009644);; Biological Process: response to hydrogen peroxide (GO:0042542);; Molecular Function: unfolded protein binding (GO:0051082);;	--	17.9 kDa class II heat shock protein GN=HSP17.9-D OS=Glycine max (Soybean) PE=3 SV=1	predicted protein [Populus trichocarpa]
08050702-CHIP_SEQ11_89.PT_A12.seq	[G]	Carbohydrate transport and metabolism	Cellular Component: protein storage vacuole (GO:0000326);; Molecular Function: catalytic activity (GO:0003824);; Cellular Component: endoplasmic reticulum (GO:0005783);; Cellular Component: plasma membrane (GO:0005886);; Biological Process: water transport (GO:0006833);; Cellular Component: plant-type vacuole membrane (GO:0009705);; Cellular Component: chloroplast envelope (GO:0009941);; Molecula…	--	Aquaporin TIP1-2 GN=MFE16.17 OS=Arabidopsis thaliana (Mouse-ear cress) PE=1 SV=2	aquaporin, MIP family, TIP subfamily [Populus trichocarpa]
08032609-CHIP_SEQ06_56.PT_H07.seq	--	--	--	K14490|8e-55|pop:POPTR_774863|histidine phosphotransfer protein	Histidine-containing phosphotransfer protein 5 GN=AHP5 OS=Arabidopsis thaliana (Mouse-ear cress) PE=1 SV=2	putative histidine phosphotransfer protein 5 [Populus x canadensis]
08032609-CHIP_SEQ_02_G4.PT.seq	[I]	Lipid transport and metabolism	Molecular Function: inositol-3-phosphate synthase activity (GO:0004512);; Cellular Component: cytoplasm (GO:0005737);; Biological Process: inositol biosynthetic process (GO:0006021);; Biological Process: phosphatidylserine biosynthetic process (GO:0006659);; Biological Process: response to heat (GO:0009408);; Biological Process: response to high light intensity (GO:0009644);; Biological Process: …	K01858|1e-152|pop:POPTR_831371|inositol-3-phosphate synthase (EC:5.5.1.4)	Inositol-3-phosphate synthase GN=INPS1 OS=Nicotiana paniculata PE=2 SV=1	predicted protein [Populus trichocarpa]
08050702-CHIP_SEQ14_28.PT_D04.seq	--	--	Cellular Component: cell wall (GO:0005618);; Biological Process: cellular glucan metabolic process (GO:0006073);; Biological Process: response to water deprivation (GO:0009414);; Molecular Function: xyloglucan:xyloglucosyl transferase activity (GO:0016762);; Molecular Function: xyloglucan-specific endo-beta-1,4-glucanase activity (GO:0033946);; Cellular Component: apoplast (GO:0048046);;	K08235|0.0|pop:POPTR_718004|hypothetical protein	Probable xyloglucan endotransglucosylase/hydrolase protein 6 (Precursor) GN=MPA24.8 OS=Arabidopsis thaliana (Mouse-ear cress) PE=2 SV=2	predicted protein [Populus trichocarpa]
08050702-CHIP_SEQ15_B09.PT_D03.seq	[O]	Posttranslational modification, protein turnover, chaperones	--	K09571|1e-158|pop:POPTR_824273|hypothetical protein	Peptidyl-prolyl cis-trans isomerase FKBP65 GN=K15N18.12 OS=Arabidopsis thaliana (Mouse-ear cress) PE=1 SV=1	predicted protein [Populus trichocarpa]
08032609-CHIP_SEQ_05_80.PT_H10.ab1	--	--	Molecular Function: endopeptidase inhibitor activity (GO:0004866);; Biological Process: proteolysis (GO:0006508);; Molecular Function: peptidase activity (GO:0008233);; Biological Process: negative regulation of endopeptidase activity (GO:0010951);;	--	Alpha-amylase/subtilisin inhibitor (Precursor) GN=OSJNBa0038O10.14 OS=Oryza sativa subsp. japonica (Rice) PE=1 SV=2	Kunitz-type trypsin inhibitor C6 [Populus nigra]
08050702-CHIP_SEQ13_68.PT_D09.seq	--	--	Biological Process: defense response (GO:0006952);; Biological Process: response to biotic stimulus (GO:0009607);;	--	Major allergen Pru ar 1 OS=Prunus armeniaca (Apricot) PE=1 SV=1	predicted protein [Populus trichocarpa]
08032609-CHIP_SEQ_05_38.PT_F05.ab1	--	--	Molecular Function: aspartic-type endopeptidase activity (GO:0004190);; Biological Process: proteolysis (GO:0006508);; Cellular Component: apoplast (GO:0048046);;	--	Protein ASPARTIC PROTEASE IN GUARD CELL 1 (Precursor) GN=ASPG1 OS=Arabidopsis thaliana (Mouse-ear cress) PE=1 SV=1	predicted protein [Populus trichocarpa]
08032609-CHIP_SEQ_02_C9.PT.seq	--	--	Cellular Component: chloroplast thylakoid membrane (GO:0009535);; Biological Process: response to blue light (GO:0009637);; Biological Process: response to high light intensity (GO:0009644);; Cellular Component: photosystem II oxygen evolving complex (GO:0009654);; Biological Process: response to sucrose (GO:0009744);; Biological Process: response to red light (GO:0010114);; Biological Process: r…	K03541|2e-45|pop:POPTR_661166|photosystem II subunit R (PsbR)	Photosystem II 10 kDa polypeptide, chloroplastic (Precursor) OS=Arabidopsis thaliana (Mouse-ear cress) PE=1 SV=1	predicted protein [Populus trichocarpa]
08032609-SEQ09_D6.PT.seq	--	--	Biological Process: response to stress (GO:0006950);; Biological Process: signal transduction (GO:0007165);; Biological Process: response to endogenous stimulus (GO:0009719);; Biological Process: response to organic substance (GO:0010033);; Biological Process: response to karrikin (GO:0080167);;	--	--	predicted protein [Populus trichocarpa]
08050702-CHIP_SEQ12_27.PT_C04.seq	--	--	--	--	--	predicted protein [Populus trichocarpa]
08050702-CHIP_SEQ15_C01.PT_H03.seq	[O]	Posttranslational modification, protein turnover, chaperones	--	K09503|1e-130|pop:POPTR_558228|hypothetical protein	DnaJ protein homolog 1 (Precursor; Fragment) GN=DNAJ1 OS=Allium porrum (Leek) PE=2 SV=1	predicted protein [Populus trichocarpa]
08050702-CHIP_SEQ11_13.PT_E02.seq	[G]	Carbohydrate transport and metabolism	--	--	--	putative puroindoline b protein [Triticum macha]
08050702-CHIP_SEQ14_62.PT_F08.seq	--	--	--	--	--	predicted protein [Populus trichocarpa]
08050702-CHIP_SEQ13_52.PT_D07.seq	--	--	Molecular Function: ionotropic glutamate receptor activity (GO:0004970);; Molecular Function: extracellular-glutamate-gated ion channel activity (GO:0005234);; Biological Process: ion transport (GO:0006811);; Cellular Component: integral component of membrane (GO:0016021);; Biological Process: ionotropic glutamate receptor signaling pathway (GO:0035235);;	--	--	glutamate-gated kainate-type ion channel receptor subunit GluR5 [Populus trichocarpa]
08032609-CHIP_SEQ08_67.PT_C09.seq	[P]	Inorganic ion transport and metabolism	Molecular Function: carbonate dehydratase activity (GO:0004089);; Molecular Function: zinc ion binding (GO:0008270);; Biological Process: carbon utilization (GO:0015976);;	K01673|1e-152|pop:POPTR_666464|hypothetical protein	Carbonic anhydrase 2, chloroplastic GN=T9L3_40 OS=Arabidopsis thaliana (Mouse-ear cress) PE=1 SV=2	predicted protein [Populus trichocarpa]
08032609-CHIP_SEQ06_58.PT_B08.seq	[O]	Posttranslational modification, protein turnover, chaperones	--	--	Heat shock cognate 70 kDa protein GN=HSP70 OS=Petunia hybrida (Petunia) PE=2 SV=1	predicted protein [Populus trichocarpa]
08032609-CHIP_SEQ_05_62.PT_F08.ab1	[O]	Posttranslational modification, protein turnover, chaperones	Biological Process: protein folding (GO:0006457);; Biological Process: hyperosmotic response (GO:0006972);; Biological Process: response to heat (GO:0009408);; Biological Process: response to high light intensity (GO:0009644);; Biological Process: response to hydrogen peroxide (GO:0042542);; Molecular Function: unfolded protein binding (GO:0051082);;	--	17.9 kDa class II heat shock protein GN=HSP17.9-D OS=Glycine max (Soybean) PE=3 SV=1	predicted protein [Populus trichocarpa]
08032609-SEQ09_H7.PT.seq	[G]	Carbohydrate transport and metabolism	Biological Process: protein folding (GO:0006457);; Biological Process: hyperosmotic response (GO:0006972);; Biological Process: response to heat (GO:0009408);; Biological Process: response to high light intensity (GO:0009644);; Biological Process: response to hydrogen peroxide (GO:0042542);; Molecular Function: unfolded protein binding (GO:0051082);;	--	17.3 kDa class II heat shock protein OS=Solanum peruvianum (Peruvian tomato) PE=1 SV=1	predicted protein [Populus trichocarpa]
08032609-CHIP_SEQ_03_35.PT_C05.seq	[P]	Inorganic ion transport and metabolism	Molecular Function: carbonate dehydratase activity (GO:0004089);; Molecular Function: zinc ion binding (GO:0008270);; Biological Process: carbon utilization (GO:0015976);;	K01673|1e-151|pop:POPTR_575155|hypothetical protein	Carbonic anhydrase 2, chloroplastic GN=T9L3_40 OS=Arabidopsis thaliana (Mouse-ear cress) PE=1 SV=2	predicted protein [Populus trichocarpa]
08032609-CHIP_SEQ08_77.PT_E10.seq	[G]	Carbohydrate transport and metabolism	--	--	GEM-like protein 4 GN=At5g08350 OS=Arabidopsis thaliana (Mouse-ear cress) PE=2 SV=1	predicted protein [Populus trichocarpa]
08032609-SEQ09_G6.PT.seq	[G]	Carbohydrate transport and metabolism	Molecular Function: copper ion binding (GO:0005507);; Biological Process: protein targeting to membrane (GO:0006612);; Biological Process: water transport (GO:0006833);; Biological Process: cellular copper ion homeostasis (GO:0006878);; Biological Process: pattern specification process (GO:0007389);; Biological Process: regulation of cell size (GO:0008361);; Biological Process: response to salt s…	--	Metallothionein-like protein type 3 OS=Carica papaya (Papaya) PE=3 SV=1	unknown [Populus trichocarpa x Populus deltoides]
08032609-SEQ10_D4.PT.seq	--	--	--	--	--	hypothetical protein [Populus euphratica]
08032609-CHIP_SEQ01_17.PT_A03.ab1	[R]	General function prediction only	--	--	Patatin-3-Kuras 1 (Precursor) GN=pat3-k1 OS=Solanum tuberosum (Potato) PE=1 SV=1	unknown [Populus trichocarpa]
08050702-CHIP_SEQ11_17.PT_A03.seq	[O]	Posttranslational modification, protein turnover, chaperones	Cellular Component: cytoplasm (GO:0005737);; Biological Process: response to high light intensity (GO:0009644);; Biological Process: response to hydrogen peroxide (GO:0042542);;	K13993|1e-82|pop:POPTR_723183|hypothetical protein	18.5 kDa class I heat shock protein GN=HSP18.5-C OS=Glycine max (Soybean) PE=3 SV=1	predicted protein [Populus trichocarpa]
08032609-CHIP_SEQ01_70.PT_F09.ab1	[O]	Posttranslational modification, protein turnover, chaperones	--	--	17.9 kDa class II heat shock protein GN=HSP17.9-D OS=Glycine max (Soybean) PE=3 SV=1	predicted protein [Populus trichocarpa]
08032609-CHIP_SEQ06_67.PT_C09.seq	[O]	Posttranslational modification, protein turnover, chaperones	--	K13993|1e-110|pop:POPTR_579131|hypothetical protein	18.5 kDa class I heat shock protein GN=HSP18.5-C OS=Glycine max (Soybean) PE=3 SV=1	predicted protein [Populus trichocarpa]
08032609-CHIP_SEQ06_61.PT_E08.seq	--	--	--	--	--	predicted protein [Populus trichocarpa]
08032609-CHIP_SEQ01_61.PT_E08.ab1	--	--	--	K02703|7e-97|pop:Poptr_cp001|psbA	Photosystem Q(B) protein (Precursor) GN=psbA OS=Nicotiana tabacum (Common tobacco) PE=3 SV=2	photosystem II protein D1 [Phaseolus vulgaris]
08050702-CHIP_SEQ13_76.PT_D10.seq	--	--	Molecular Function: iron ion binding (GO:0005506);; Cellular Component: photosystem II (GO:0009523);; Cellular Component: chloroplast thylakoid membrane (GO:0009535);; Biological Process: response to herbicide (GO:0009635);; Biological Process: photosynthetic electron transport in photosystem II (GO:0009772);; Cellular Component: integral component of membrane (GO:0016021);; Molecular Function: o…	K02703|1e-128|pop:Poptr_cp001|psbA	Photosystem Q(B) protein (Precursor) GN=psbA OS=Populus trichocarpa (Western balsam poplar) PE=2 SV=1	photosystem II protein D1 - common sunflower chloroplast (fragment)
08032609-CHIP_SEQ_05_72.PT_H09.ab1	[O]	Posttranslational modification, protein turnover, chaperones	Biological Process: protein folding (GO:0006457);; Biological Process: hyperosmotic response (GO:0006972);; Biological Process: response to heat (GO:0009408);; Biological Process: response to high light intensity (GO:0009644);; Biological Process: response to hydrogen peroxide (GO:0042542);; Molecular Function: unfolded protein binding (GO:0051082);;	--	17.9 kDa class II heat shock protein GN=HSP17.9-D OS=Glycine max (Soybean) PE=3 SV=1	predicted protein [Populus trichocarpa]
08050702-CHIP_SEQ11_28.PT_D04.seq	[O]	Posttranslational modification, protein turnover, chaperones	Cellular Component: cytoplasm (GO:0005737);; Biological Process: response to high light intensity (GO:0009644);; Biological Process: response to hydrogen peroxide (GO:0042542);;	K13993|4e-99|pop:POPTR_723183|hypothetical protein	18.5 kDa class I heat shock protein GN=HSP18.5-C OS=Glycine max (Soybean) PE=3 SV=1	predicted protein [Populus trichocarpa]
08050702-CHIP_SEQ14_44.PT_D06.seq	[G]	Carbohydrate transport and metabolism	Molecular Function: copper ion binding (GO:0005507);; Biological Process: protein targeting to membrane (GO:0006612);; Biological Process: water transport (GO:0006833);; Biological Process: cellular copper ion homeostasis (GO:0006878);; Biological Process: pattern specification process (GO:0007389);; Biological Process: regulation of cell size (GO:0008361);; Biological Process: response to salt s…	--	Metallothionein-like protein type 3 OS=Carica papaya (Papaya) PE=3 SV=1	unknown [Populus trichocarpa x Populus deltoides]
08032609-CHIP_SEQ_05_23.PT_G03.ab1	[G]	Carbohydrate transport and metabolism	Cellular Component: plasma membrane (GO:0005886);; Biological Process: response to cold (GO:0009409);; Biological Process: response to water deprivation (GO:0009414);; Biological Process: response to abscisic acid (GO:0009737);; Cellular Component: integral component of membrane (GO:0016021);; Cellular Component: cytoplasmic membrane-bounded vesicle (GO:0016023);; Biological Process: secretion by…	--	Hydrophobic protein LTI6A GN=OJ1136_D11.102 OS=Oryza sativa subsp. japonica (Rice) PE=2 SV=1	stress-induced hydrophobic peptide [Populus trichocarpa]
08050702-CHIP_SEQ12_42.PT_B06.seq	--	--	Molecular Function: catalytic activity (GO:0003824);; Biological Process: nucleoside metabolic process (GO:0009116);; Molecular Function: nutrient reservoir activity (GO:0045735);;	--	Bark storage protein A (Precursor) GN=BSPA OS=Populus deltoides (Eastern poplar) PE=2 SV=1	unknown [Populus trichocarpa]
08032609-CHIP_SEQ08_39.PT_G05.seq	--	--	--	--	Heavy metal-associated isoprenylated plant protein 26 (Precursor) GN=F20M13.140 OS=Arabidopsis thaliana (Mouse-ear cress) PE=1 SV=1	predicted protein [Populus trichocarpa]
08032609-CHIP_SEQ_03_85.PT_E11.seq	[G]	Carbohydrate transport and metabolism	Biological Process: lipid metabolic process (GO:0006629);; Molecular Function: hydrolase activity, acting on ester bonds (GO:0016788);;	--	GDSL esterase/lipase At5g45670 (Precursor) GN=At5g45670 OS=Arabidopsis thaliana (Mouse-ear cress) PE=2 SV=1	predicted protein [Populus trichocarpa]
08032609-CHIP_SEQ01_32.PT_H04.ab1	--	--	--	K02703|0.0|pop:Poptr_cp001|psbA	Photosystem Q(B) protein (Precursor) GN=psbA OS=Populus trichocarpa (Western balsam poplar) PE=2 SV=1	PsbA (chloroplast) [Magnolia denudata]
08032609-CHIP_SEQ_03_15.PT_G02.seq	--	--	Biological Process: maltose metabolic process (GO:0000023);; Cellular Component: chloroplast thylakoid membrane (GO:0009535);; Biological Process: thylakoid membrane organization (GO:0010027);; Biological Process: mRNA modification (GO:0016556);; Biological Process: starch biosynthetic process (GO:0019252);;	--	--	unknown [Populus trichocarpa x Populus deltoides]
08032609-CHIP_SEQ_05_91.PT_C12.ab1	--	--	--	--	18.2 kDa class I heat shock protein GN=HSP18.2 OS=Medicago sativa (Alfalfa) PE=2 SV=1	predicted protein [Populus trichocarpa]
08032609-SEQ09_A5.PT.seq	[O]	Posttranslational modification, protein turnover, chaperones	Cellular Component: mitochondrion (GO:0005739);; Molecular Function: electron carrier activity (GO:0009055);; Molecular Function: protein disulfide oxidoreductase activity (GO:0015035);; Biological Process: cell redox homeostasis (GO:0045454);; Molecular Function: metal ion binding (GO:0046872);; Biological Process: anther development (GO:0048653);;	--	Monothiol glutaredoxin-S15, mitochondrial (Precursor) GN=GRXS15 OS=Arabidopsis thaliana (Mouse-ear cress) PE=1 SV=2	glutaredoxin S15 [Populus trichocarpa]
08032609-CHIP_SEQ_05_79.PT_G10.ab1	[MG]	--	Molecular Function: nucleotide binding (GO:0000166);; Molecular Function: sulfotransferase activity (GO:0008146);; Molecular Function: zinc ion binding (GO:0008270);; Cellular Component: chloroplast (GO:0009507);; Biological Process: cellular response to phosphate starvation (GO:0016036);; Biological Process: galactolipid biosynthetic process (GO:0019375);; Biological Process: sulfolipid biosynth…	K06118|1e-159|pop:POPTR_819485|UDP-sulfoquinovose synthase (EC:3.13.1.1)	UDP-sulfoquinovose synthase, chloroplastic (Precursor) GN=SQD1 OS=Arabidopsis thaliana (Mouse-ear cress) PE=1 SV=1	predicted protein [Populus trichocarpa]
08032609-CHIP_SEQ08_41.PT_A06.seq	[O]	Posttranslational modification, protein turnover, chaperones	--	--	17.9 kDa class II heat shock protein GN=HSP17.9-D OS=Glycine max (Soybean) PE=3 SV=1	predicted protein [Populus trichocarpa]
08032609-CHIP_SEQ_02_A5.PT.seq	--	--	Molecular Function: adenosylmethionine decarboxylase activity (GO:0004014);; Biological Process: S-adenosylmethioninamine biosynthetic process (GO:0006557);; Biological Process: spermine biosynthetic process (GO:0006597);; Biological Process: spermidine biosynthetic process (GO:0008295);; Molecular Function: arginine decarboxylase activity (GO:0008792);;	K01611|8e-71|vvi:100254666|hypothetical protein LOC100254666	S-adenosylmethionine decarboxylase beta chain (Precursor) GN=SAMDC1 OS=Nicotiana sylvestris (Wood tobacco) PE=2 SV=1	S-adenosylmethionine decarboxylase [Prunus persica]
08032609-CHIP_SEQ_02_A2.PT.seq	[G]	Carbohydrate transport and metabolism	Biological Process: water transport (GO:0006833);; Molecular Function: urea transmembrane transporter activity (GO:0015204);; Molecular Function: water channel activity (GO:0015250);; Cellular Component: integral component of membrane (GO:0016021);; Biological Process: urea transmembrane transport (GO:0071918);;	--	Probable aquaporin TIP1-2 OS=Oryza sativa subsp. japonica (Rice) PE=2 SV=1	aquaporin, MIP family, TIP subfamily [Populus trichocarpa]
08050702-CHIP_SEQ13_21.PT_E03.seq	[O]	Posttranslational modification, protein turnover, chaperones	Molecular Function: ATP binding (GO:0005524);; Biological Process: response to stress (GO:0006950);; Molecular Function: 2-alkenal reductase [NAD(P)] activity (GO:0032440);; Biological Process: oxidation-reduction process (GO:0055114);;	K03283|0.0|pop:POPTR_822482|hypothetical protein	Heat shock cognate 70 kDa protein GN=HSP70 OS=Petunia hybrida (Petunia) PE=2 SV=1	predicted protein [Populus trichocarpa]
08032609-SEQ07_A1.PT.seq	[O]	Posttranslational modification, protein turnover, chaperones	Molecular Function: ATP binding (GO:0005524);; Cellular Component: cell wall (GO:0005618);; Cellular Component: nucleolus (GO:0005730);; Cellular Component: mitochondrion (GO:0005739);; Cellular Component: cytosol (GO:0005829);; Cellular Component: plasma membrane (GO:0005886);; Biological Process: protein folding (GO:0006457);; Biological Process: response to water deprivation (GO:0009414);; Bio…	K04079|7e-91|pop:POPTR_592912|hypothetical protein	Heat shock protein 82 (Fragment) GN=HSP82 OS=Nicotiana tabacum (Common tobacco) PE=1 SV=1	predicted protein [Populus trichocarpa]
08032609-SEQ10_D8.PT.seq	[O]	Posttranslational modification, protein turnover, chaperones	Biological Process: protein folding (GO:0006457);; Biological Process: hyperosmotic response (GO:0006972);; Biological Process: response to heat (GO:0009408);; Biological Process: response to high light intensity (GO:0009644);; Biological Process: response to hydrogen peroxide (GO:0042542);; Molecular Function: unfolded protein binding (GO:0051082);;	--	17.9 kDa class II heat shock protein GN=HSP17.9-D OS=Glycine max (Soybean) PE=3 SV=1	predicted protein [Populus trichocarpa]
08050702-CHIP_SEQ13_27.PT_C04.seq	--	--	Molecular Function: endopeptidase inhibitor activity (GO:0004866);; Biological Process: proteolysis (GO:0006508);; Molecular Function: peptidase activity (GO:0008233);; Biological Process: negative regulation of endopeptidase activity (GO:0010951);;	--	Wound-responsive protein GWIN3 (Precursor) GN=GWIN3 OS=Populus sp. (Poplar) PE=2 SV=1	kunitz trypsin inhibitor TI3 [Populus tremula]
08032609-CHIP_SEQ08_63.PT_G08.seq	[OC]	--	Cellular Component: cell wall (GO:0005618);; Cellular Component: mitochondrion (GO:0005739);; Cellular Component: vacuole (GO:0005773);; Cellular Component: plasma membrane (GO:0005886);; Biological Process: glycerol ether metabolic process (GO:0006662);; Molecular Function: electron carrier activity (GO:0009055);; Cellular Component: chloroplast stroma (GO:0009570);; Biological Process: response…	K03671|2e-77|pop:POPTR_818765|PtrTrxh7	Thioredoxin H-type OS=Ricinus communis (Castor bean) PE=3 SV=1	thioredoxin h [Populus trichocarpa]
08050702-CHIP_SEQ14_02.PT_B01.seq	[O]	Posttranslational modification, protein turnover, chaperones	--	K13113|2e-45|pop:POPTR_680026|hypothetical protein	Ubiquitin-like protein 5 GN=UBL5 OS=Arabidopsis thaliana (Mouse-ear cress) PE=1 SV=1	predicted protein [Populus trichocarpa]
08050702-CHIP_SEQ11_54.PT_F07.seq	--	--	--	--	--	predicted protein [Populus trichocarpa]
08032609-CHIP_SEQ_05_45.PT_E06.ab1	--	--	Biological Process: defense response (GO:0006952);; Biological Process: response to biotic stimulus (GO:0009607);;	--	Major allergen Pru ar 1 OS=Prunus armeniaca (Apricot) PE=1 SV=1	predicted protein [Populus trichocarpa]
08032609-CHIP_SEQ08_27.PT_C04.seq	[O]	Posttranslational modification, protein turnover, chaperones	--	K13113|2e-46|pop:POPTR_680026|hypothetical protein	Ubiquitin-like protein 5 GN=UBL5 OS=Arabidopsis thaliana (Mouse-ear cress) PE=1 SV=1	PREDICTED: ubiquitin-like protein 5-like [Setaria italica]
08050702-CHIP_SEQ14_70.PT_F09.seq	[C]	Energy production and conversion	--	K02638|1e-105|pop:POPTR_652151|hypothetical protein	Plastocyanin A, chloroplastic (Precursor) GN=PETE OS=Populus nigra (Lombardy poplar) PE=1 SV=2	predicted protein [Populus trichocarpa]
08050702-CHIP_SEQ14_50.PT_B07.seq	[R]	General function prediction only	Molecular Function: lysophospholipase activity (GO:0004622);; Molecular Function: inward rectifier potassium channel activity (GO:0005242);; Cellular Component: nucleus (GO:0005634);; Biological Process: potassium ion transport (GO:0006813);; Biological Process: response to cold (GO:0009409);; Biological Process: response to water deprivation (GO:0009414);; Biological Process: response to abscisi…	--	Potassium channel SKOR GN=SKOR OS=Arabidopsis thaliana (Mouse-ear cress) PE=1 SV=1	predicted protein [Populus trichocarpa]
08032609-CHIP_SEQ_03_81.PT_A11.seq	--	--	Biological Process: vacuole organization (GO:0007033);; Biological Process: response to wounding (GO:0009611);; Biological Process: anthocyanin-containing compound biosynthetic process (GO:0009718);; Biological Process: response to jasmonic acid (GO:0009753);; Biological Process: proanthocyanidin biosynthetic process (GO:0010023);; Molecular Function: oxidoreductase activity, acting on single don…	K05277|1e-169|pop:POPTR_646527|ANS1	Leucoanthocyanidin dioxygenase OS=Vitis vinifera (Grape) PE=2 SV=1	anthocyanidin synthase [Populus trichocarpa]
08032609-CHIP_SEQ_05_32.PT_H04.ab1	[G]	Carbohydrate transport and metabolism	Cellular Component: chloroplast thylakoid membrane (GO:0009535);; Biological Process: response to blue light (GO:0009637);; Biological Process: response to high light intensity (GO:0009644);; Cellular Component: photosystem II oxygen evolving complex (GO:0009654);; Biological Process: response to sucrose (GO:0009744);; Biological Process: response to red light (GO:0010114);; Biological Process: r…	K03541|3e-31|pop:POPTR_661166|photosystem II subunit R (PsbR)	Photosystem II 10 kDa polypeptide, chloroplastic (Precursor) GN=PSBR OS=Spinacia oleracea (Spinach) PE=2 SV=1	putative puroindoline b protein [Triticum macha]
08032609-CHIP_SEQ_02_A9.PT.seq	--	--	Biological Process: response to stress (GO:0006950);; Cellular Component: plastid envelope (GO:0009526);; Cellular Component: chloroplast stroma (GO:0009570);; Cellular Component: thylakoid (GO:0009579);; Biological Process: response to abiotic stimulus (GO:0009628);; Cellular Component: membrane (GO:0016020);; Molecular Function: enzyme regulator activity (GO:0030234);; Molecular Function: purin…	--	Ribulose bisphosphate carboxylase/oxygenase activase, chloroplastic (Precursor) GN=RCA OS=Malus domestica (Apple) PE=2 SV=1	unknown [Populus trichocarpa x Populus deltoides]
08050702-CHIP_SEQ11_09.PT_A02.seq	--	--	Molecular Function: catalytic activity (GO:0003824);; Cellular Component: cytoplasm (GO:0005737);; Biological Process: response to stress (GO:0006950);; Biological Process: response to abiotic stimulus (GO:0009628);;	--	Probable galactinol--sucrose galactosyltransferase 6 GN=F5O24.140 OS=Arabidopsis thaliana (Mouse-ear cress) PE=2 SV=2	predicted protein [Populus trichocarpa]
08032609-CHIP_SEQ01_45.PT_E06.ab1	[O]	Posttranslational modification, protein turnover, chaperones	--	--	17.5 kDa class I heat shock protein GN=HSP17.5-E OS=Glycine max (Soybean) PE=3 SV=1	predicted protein [Populus trichocarpa]
08032609-CHIP_SEQ01_40.PT_H05.ab1	--	--	--	--	Rhodanese-like domain-containing protein 15, chloroplastic (Precursor) OS=Arabidopsis thaliana (Mouse-ear cress) PE=2 SV=1	predicted protein [Populus trichocarpa]
08032609-SEQ10_C8.PT.seq	[O]	Posttranslational modification, protein turnover, chaperones	Cellular Component: cytoplasm (GO:0005737);; Biological Process: response to stress (GO:0006950);;	K13993|9e-62|rcu:RCOM_0731670|heat-shock protein, putative	18.1 kDa class I heat shock protein GN=HSP18.1 OS=Pisum sativum (Garden pea) PE=2 SV=1	heat shock protein [Pisum sativum]
08032609-CHIP_SEQ_02_D5.PT.seq	--	--	Molecular Function: DNA binding (GO:0003677);; Cellular Component: nucleus (GO:0005634);; Biological Process: regulation of transcription, DNA-templated (GO:0006355);; Biological Process: response to water deprivation (GO:0009414);; Biological Process: response to abscisic acid (GO:0009737);;	--	NAC domain-containing protein 55 GN=MJK13.16 OS=Arabidopsis thaliana (Mouse-ear cress) PE=2 SV=1	unknown [Populus trichocarpa]
08032609-CHIP_SEQ_02_G11.PT.seq	[I]	Lipid transport and metabolism	Molecular Function: inositol-3-phosphate synthase activity (GO:0004512);; Cellular Component: cytoplasm (GO:0005737);; Biological Process: inositol biosynthetic process (GO:0006021);; Biological Process: phosphatidylserine biosynthetic process (GO:0006659);; Biological Process: response to heat (GO:0009408);; Biological Process: response to high light intensity (GO:0009644);; Biological Process: …	K01858|1e-139|pop:POPTR_831371|inositol-3-phosphate synthase (EC:5.5.1.4)	Inositol-3-phosphate synthase GN=INPS1 OS=Nicotiana paniculata PE=2 SV=1	predicted protein [Populus trichocarpa]
08050702-CHIP_SEQ11_42.PT_B06.seq	[O]	Posttranslational modification, protein turnover, chaperones	Molecular Function: ATP binding (GO:0005524);; Cellular Component: cell wall (GO:0005618);; Cellular Component: cytosol (GO:0005829);; Cellular Component: plasma membrane (GO:0005886);; Biological Process: protein folding (GO:0006457);; Biological Process: response to heat (GO:0009408);; Biological Process: response to high light intensity (GO:0009644);; Biological Process: defense response to ba…	K04079|1e-124|pop:POPTR_592912|hypothetical protein	Heat shock protein 83 GN=HSP83A OS=Ipomoea nil (Japanese morning glory) PE=2 SV=1	predicted protein [Populus trichocarpa]
08050702-CHIP_SEQ12_44.PT_D06.seq	--	--	Cellular Component: mitochondrial matrix (GO:0005759);;	--	--	predicted protein [Populus trichocarpa]
08032609-CHIP_SEQ01_16.PT_H02.ab1	--	--	--	--	17.4 kDa class III heat shock protein GN=HSP17.4B OS=Arabidopsis thaliana (Mouse-ear cress) PE=2 SV=1	predicted protein [Populus trichocarpa]
08032609-SEQ10_E8.PT.seq	[G]	Carbohydrate transport and metabolism	Biological Process: water transport (GO:0006833);; Molecular Function: urea transmembrane transporter activity (GO:0015204);; Molecular Function: water channel activity (GO:0015250);; Cellular Component: integral component of membrane (GO:0016021);; Biological Process: urea transmembrane transport (GO:0071918);;	--	Probable aquaporin TIP1-2 OS=Oryza sativa subsp. japonica (Rice) PE=2 SV=1	aquaporin, MIP family, TIP subfamily [Populus trichocarpa]
08050702-CHIP_SEQ11_60.PT_D08.seq	--	--	Molecular Function: copper ion binding (GO:0005507);;	--	Metallothionein-like protein type 2 GN=pKIWI504 OS=Actinidia deliciosa (Kiwi) PE=2 SV=1	metallothionein 1b [Populus trichocarpa x Populus deltoides]
08032609-CHIP_SEQ06_91.PT_C12.seq	[G]	Carbohydrate transport and metabolism	--	--	--	predicted protein [Populus trichocarpa]
08032609-CHIP_SEQ_05_40.PT_H05.ab1	[G]	Carbohydrate transport and metabolism	Cellular Component: mitochondrion (GO:0005739);;	--	Uncharacterized mitochondrial protein AtMg00030 GN=AtMg00030 OS=Arabidopsis thaliana (Mouse-ear cress) PE=4 SV=1	hypothetical protein NitaMp027 [Nicotiana tabacum]
08032609-CHIP_SEQ_05_83.PT_C11.ab1	[O]	Posttranslational modification, protein turnover, chaperones	Cellular Component: cytoplasm (GO:0005737);; Biological Process: response to stress (GO:0006950);;	K13993|1e-108|pop:POPTR_679803|hypothetical protein	18.1 kDa class I heat shock protein GN=HSP18.1 OS=Pisum sativum (Garden pea) PE=2 SV=1	predicted protein [Populus trichocarpa]
08032609-CHIP_SEQ_05_74.PT_B10.ab1	[O]	Posttranslational modification, protein turnover, chaperones	Biological Process: protein folding (GO:0006457);; Biological Process: hyperosmotic response (GO:0006972);; Biological Process: response to heat (GO:0009408);; Biological Process: response to high light intensity (GO:0009644);; Biological Process: response to hydrogen peroxide (GO:0042542);; Molecular Function: unfolded protein binding (GO:0051082);;	--	17.9 kDa class II heat shock protein GN=HSP17.9-D OS=Glycine max (Soybean) PE=3 SV=1	predicted protein [Populus trichocarpa]
08032609-CHIP_SEQ08_08.PT_H01.seq	--	--	--	--	--	predicted protein [Populus trichocarpa]
08032609-SEQ07_D12.PT.seq	[G]	Carbohydrate transport and metabolism	Cellular Component: cytoplasm (GO:0005737);; Biological Process: protein folding (GO:0006457);; Biological Process: hyperosmotic response (GO:0006972);; Biological Process: response to heat (GO:0009408);; Biological Process: response to high light intensity (GO:0009644);; Biological Process: response to hydrogen peroxide (GO:0042542);; Molecular Function: unfolded protein binding (GO:0051082);;	--	17.3 kDa class II heat shock protein OS=Solanum peruvianum (Peruvian tomato) PE=1 SV=1	putative puroindoline b protein [Triticum macha]
08032609-CHIP_SEQ01_42.PT_B06.ab1	[R]	General function prediction only	--	--	NADP-dependent D-sorbitol-6-phosphate dehydrogenase GN=S6PDH OS=Malus domestica (Apple) PE=2 SV=1	predicted protein [Populus trichocarpa]
08032609-CHIP_SEQ06_12.PT_D02.seq	[G]	Carbohydrate transport and metabolism	--	--	Uncharacterized mitochondrial protein AtMg00030 GN=AtMg00030 OS=Arabidopsis thaliana (Mouse-ear cress) PE=4 SV=1	hypothetical protein NitaMp027 [Nicotiana tabacum]
08032609-CHIP_SEQ06_36.PT_D05.seq	[R]	General function prediction only	--	--	Hyoscyamine 6-dioxygenase GN=H6H OS=Hyoscyamus niger (Black henbane) PE=1 SV=1	predicted protein [Populus trichocarpa]
08032609-SEQ10_F3.PT.seq	[G]	Carbohydrate transport and metabolism	Cellular Component: chloroplast thylakoid membrane (GO:0009535);; Biological Process: response to blue light (GO:0009637);; Biological Process: response to high light intensity (GO:0009644);; Cellular Component: photosystem II oxygen evolving complex (GO:0009654);; Biological Process: response to sucrose (GO:0009744);; Biological Process: response to red light (GO:0010114);; Biological Process: r…	K03541|1e-86|pop:POPTR_674736|photosystem II subunit R (PsbR)	Photosystem II 10 kDa polypeptide, chloroplastic (Precursor) GN=PSBR OS=Solanum tuberosum (Potato) PE=2 SV=1	unknown [Populus trichocarpa x Populus deltoides]
08050702-CHIP_SEQ12_77.PT_E10.seq	--	--	Molecular Function: calcium ion binding (GO:0005509);; Molecular Function: poly(U) RNA binding (GO:0008266);; Cellular Component: chloroplast thylakoid membrane (GO:0009535);; Cellular Component: chloroplast stroma (GO:0009570);; Cellular Component: photosystem II oxygen evolving complex (GO:0009654);; Cellular Component: chloroplast envelope (GO:0009941);; Biological Process: photosynthesis (GO:…	K02717|1e-143|pop:POPTR_551203|photosystem II reaction center psbP protein	Oxygen-evolving enhancer protein 2, chloroplastic (Precursor) GN=PSBP OS=Cucumis sativus (Cucumber) PE=2 SV=1	hypothetical protein POPTRDRAFT_551203 [Populus trichocarpa]
08032609-CHIP_SEQ08_06.PT_F01.seq	[G]	Carbohydrate transport and metabolism	--	--	Inhibitor of trypsin and hageman factor OS=Cucurbita maxima (Pumpkin) PE=1 SV=1	potato inhibitor I family protein [Populus alba x Populus glandulosa]
08032609-CHIP_SEQ_05_75.PT_C10.ab1	[O]	Posttranslational modification, protein turnover, chaperones	Biological Process: protein folding (GO:0006457);; Biological Process: hyperosmotic response (GO:0006972);; Biological Process: response to heat (GO:0009408);; Biological Process: response to high light intensity (GO:0009644);; Biological Process: response to hydrogen peroxide (GO:0042542);; Molecular Function: unfolded protein binding (GO:0051082);;	--	17.9 kDa class II heat shock protein GN=HSP17.9-D OS=Glycine max (Soybean) PE=3 SV=1	predicted protein [Populus trichocarpa]
08032609-CHIP_SEQ01_34.PT_B05.ab1	--	--	--	--	Galactinol synthase 1 GN=GOLS1 OS=Ajuga reptans (Bugle) PE=1 SV=1	conserved hypothetical protein [Ricinus communis]
08032609-SEQ09_A9.PT.seq	[C]	Energy production and conversion	Cellular Component: mitochondrial proton-transporting ATP synthase complex, catalytic core F(1) (GO:0000275);; Molecular Function: ATP binding (GO:0005524);; Biological Process: ATP synthesis coupled proton transport (GO:0015986);; Biological Process: ATP hydrolysis coupled proton transport (GO:0015991);; Molecular Function: proton-transporting ATP synthase activity, rotational mechanism (GO:0046…	--	ATP synthase subunit alpha, mitochondrial GN=ATPA OS=Arabidopsis thaliana (Mouse-ear cress) PE=1 SV=2	predicted protein [Populus trichocarpa]
08050702-CHIP_SEQ12_61.PT_E08.seq	--	--	Cellular Component: cytosol (GO:0005829);; Cellular Component: plasma membrane (GO:0005886);; Biological Process: response to osmotic stress (GO:0006970);; Biological Process: defense response to bacterium (GO:0042742);; Biological Process: primary metabolic process (GO:0044238);; Biological Process: cellular biosynthetic process (GO:0044249);; Biological Process: single-organism process (GO:0044…	--	Probable protein Pop3 GN=At3g17210 OS=Arabidopsis thaliana (Mouse-ear cress) PE=1 SV=1	predicted protein [Populus trichocarpa]
08032609-CHIP_SEQ01_81.PT_A11.ab1	[O]	Posttranslational modification, protein turnover, chaperones	--	K13993|1e-108|pop:POPTR_679803|hypothetical protein	18.1 kDa class I heat shock protein GN=HSP18.1 OS=Pisum sativum (Garden pea) PE=2 SV=1	predicted protein [Populus trichocarpa]
08032609-CHIP_SEQ_05_15.PT_G02.ab1	[O]	Posttranslational modification, protein turnover, chaperones	Biological Process: protein folding (GO:0006457);; Biological Process: hyperosmotic response (GO:0006972);; Biological Process: response to heat (GO:0009408);; Biological Process: response to high light intensity (GO:0009644);; Biological Process: response to hydrogen peroxide (GO:0042542);; Molecular Function: unfolded protein binding (GO:0051082);;	--	17.9 kDa class II heat shock protein GN=HSP17.9-D OS=Glycine max (Soybean) PE=3 SV=1	predicted protein [Populus trichocarpa]
08050702-CHIP_SEQ14_82.PT_B11.seq	[GEPR]	--	--	--	Polyol transporter 5 GN=PLT5 OS=Arabidopsis thaliana (Mouse-ear cress) PE=1 SV=2	polyol transporter [Populus trichocarpa]
08050702-CHIP_SEQ12_76.PT_D10.seq	[O]	Posttranslational modification, protein turnover, chaperones	Biological Process: protein folding (GO:0006457);; Biological Process: hyperosmotic response (GO:0006972);; Biological Process: response to heat (GO:0009408);; Biological Process: response to high light intensity (GO:0009644);; Biological Process: response to hydrogen peroxide (GO:0042542);; Molecular Function: unfolded protein binding (GO:0051082);;	--	17.9 kDa class II heat shock protein GN=HSP17.9-D OS=Glycine max (Soybean) PE=3 SV=1	predicted protein [Populus trichocarpa]
08050702-CHIP_SEQ11_16.PT_H02.seq	[O]	Posttranslational modification, protein turnover, chaperones	Cellular Component: cytoplasm (GO:0005737);; Biological Process: response to stress (GO:0006950);;	--	17.8 kDa class I heat shock protein OS=Daucus carota (Carrot) PE=3 SV=1	predicted protein [Populus trichocarpa]
08050702-CHIP_SEQ15_B02.PT_E02.seq	--	--	--	--	Auxin-responsive protein IAA14 OS=Arabidopsis thaliana (Mouse-ear cress) PE=1 SV=2	predicted protein [Populus trichocarpa]
08050702-CHIP_SEQ14_56.PT_H07.seq	--	--	Molecular Function: endopeptidase inhibitor activity (GO:0004866);; Biological Process: proteolysis (GO:0006508);; Molecular Function: peptidase activity (GO:0008233);; Biological Process: negative regulation of endopeptidase activity (GO:0010951);;	--	Wound-responsive protein GWIN3 (Precursor) GN=GWIN3 OS=Populus sp. (Poplar) PE=2 SV=1	kunitz trypsin inhibitor TI3 [Populus tremula]
08032609-CHIP_SEQ01_59.PT_C08.ab1	[P]	Inorganic ion transport and metabolism	--	K01673|1e-159|pop:POPTR_666464|hypothetical protein	Carbonic anhydrase 2, chloroplastic GN=T9L3_40 OS=Arabidopsis thaliana (Mouse-ear cress) PE=1 SV=2	predicted protein [Populus trichocarpa]
08050702-CHIP_SEQ11_04.PT_D01.seq	[G]	Carbohydrate transport and metabolism	Molecular Function: ATP binding (GO:0005524);; Cellular Component: cell wall (GO:0005618);; Cellular Component: nucleolus (GO:0005730);; Cellular Component: mitochondrion (GO:0005739);; Cellular Component: cytosol (GO:0005829);; Cellular Component: plasma membrane (GO:0005886);; Biological Process: protein folding (GO:0006457);; Biological Process: defense response (GO:0006952);; Biological Proce…	K04079|1e-34|pop:POPTR_642154|hypothetical protein	Heat shock protein 81-1 OS=Oryza sativa subsp. japonica (Rice) PE=2 SV=2	predicted protein [Populus trichocarpa]
08032609-SEQ09_D11.PT.seq	--	--	--	--	--	hypothetical protein CERSUDRAFT_163840, partial [Ceriporiopsis subvermispora B]
08032609-CHIP_SEQ_05_54.PT_F07.ab1	[G]	Carbohydrate transport and metabolism	Molecular Function: fructose-bisphosphate aldolase activity (GO:0004332);; Biological Process: glycolysis (GO:0006096);; Biological Process: response to abscisic acid (GO:0009737);; Cellular Component: chloroplast envelope (GO:0009941);; Cellular Component: plastoglobule (GO:0010287);; Cellular Component: membrane (GO:0016020);; Cellular Component: cytosolic ribosome (GO:0022626);; Cellular Compo…	K01623|1e-159|pop:POPTR_833033|hypothetical protein	Fructose-bisphosphate aldolase, chloroplastic (Precursor) OS=Spinacia oleracea (Spinach) PE=1 SV=3	predicted protein [Populus trichocarpa]
08032609-CHIP_SEQ_05_05.PT_E01.ab1	--	--	Molecular Function: endopeptidase inhibitor activity (GO:0004866);; Biological Process: proteolysis (GO:0006508);; Molecular Function: peptidase activity (GO:0008233);; Biological Process: negative regulation of endopeptidase activity (GO:0010951);;	--	Wound-responsive protein GWIN3 (Precursor) GN=GWIN3 OS=Populus sp. (Poplar) PE=2 SV=1	kunitz trypsin inhibitor TI3 [Populus tremula]
08032609-CHIP_SEQ08_30.PT_F04.seq	[G]	Carbohydrate transport and metabolism	--	K03541|7e-91|pop:POPTR_661166|photosystem II subunit R (PsbR)	Photosystem II 10 kDa polypeptide, chloroplastic (Precursor) GN=PSBR OS=Nicotiana tabacum (Common tobacco) PE=2 SV=1	predicted protein [Populus trichocarpa]
08032609-CHIP_SEQ_05_70.PT_F09.ab1	[O]	Posttranslational modification, protein turnover, chaperones	Biological Process: protein folding (GO:0006457);; Biological Process: hyperosmotic response (GO:0006972);; Biological Process: response to heat (GO:0009408);; Biological Process: response to high light intensity (GO:0009644);; Biological Process: response to hydrogen peroxide (GO:0042542);; Molecular Function: unfolded protein binding (GO:0051082);;	--	17.9 kDa class II heat shock protein GN=HSP17.9-D OS=Glycine max (Soybean) PE=3 SV=1	predicted protein [Populus trichocarpa]
08032609-CHIP_SEQ_05_20.PT_D03.ab1	[O]	Posttranslational modification, protein turnover, chaperones	Biological Process: response to stress (GO:0006950);;	--	18.5 kDa class I heat shock protein GN=HSP18.5-C OS=Glycine max (Soybean) PE=3 SV=1	heat-shock protein, putative [Ricinus communis]
08032609-SEQ10_C9.PT.seq	--	--	Molecular Function: adenosylmethionine decarboxylase activity (GO:0004014);; Biological Process: S-adenosylmethioninamine biosynthetic process (GO:0006557);; Biological Process: spermine biosynthetic process (GO:0006597);; Biological Process: spermidine biosynthetic process (GO:0008295);; Molecular Function: arginine decarboxylase activity (GO:0008792);;	K01611|5e-76|vvi:100254666|hypothetical protein LOC100254666	S-adenosylmethionine decarboxylase beta chain (Precursor) GN=SAMDC1 OS=Nicotiana sylvestris (Wood tobacco) PE=2 SV=1	S-adenosylmethionine decarboxylase [Prunus persica]
08050702-CHIP_SEQ13_88.PT_H11.seq	[O]	Posttranslational modification, protein turnover, chaperones	Biological Process: protein folding (GO:0006457);; Biological Process: hyperosmotic response (GO:0006972);; Biological Process: response to heat (GO:0009408);; Biological Process: response to high light intensity (GO:0009644);; Biological Process: response to hydrogen peroxide (GO:0042542);; Molecular Function: unfolded protein binding (GO:0051082);;	--	17.9 kDa class II heat shock protein GN=HSP17.9-D OS=Glycine max (Soybean) PE=3 SV=1	predicted protein [Populus trichocarpa]
08050702-CHIP_SEQ13_96.PT_H12.seq	[G]	Carbohydrate transport and metabolism	Molecular Function: copper ion binding (GO:0005507);;	--	Metallothionein-like protein type 2 GN=MTI OS=Ricinus communis (Castor bean) PE=3 SV=1	metallothionein 2a [Populus trichocarpa x Populus deltoides]
08050702-CHIP_SEQ13_89.PT_A12.seq	[O]	Posttranslational modification, protein turnover, chaperones	--	K13113|9e-46|pop:POPTR_680026|hypothetical protein	Ubiquitin-like protein 5 GN=UBL5 OS=Arabidopsis thaliana (Mouse-ear cress) PE=1 SV=1	predicted protein [Populus trichocarpa]
08032609-CHIP_SEQ_04_H6.PT_B01.ab1	[O]	Posttranslational modification, protein turnover, chaperones	Biological Process: protein peptidyl-prolyl isomerization (GO:0000413);; Molecular Function: peptidyl-prolyl cis-trans isomerase activity (GO:0003755);; Cellular Component: plasma membrane (GO:0005886);; Biological Process: protein folding (GO:0006457);; Biological Process: response to cadmium ion (GO:0046686);; Cellular Component: apoplast (GO:0048046);;	--	Peptidyl-prolyl cis-trans isomerase 1 GN=Cyp1 OS=Glycine max (Soybean) PE=1 SV=1	unknown [Populus trichocarpa x Populus deltoides]
08032609-CHIP_SEQ08_59.PT_C08.seq	[O]	Posttranslational modification, protein turnover, chaperones	Cellular Component: cytoplasm (GO:0005737);; Biological Process: response to high light intensity (GO:0009644);; Biological Process: response to hydrogen peroxide (GO:0042542);;	K13993|1e-104|pop:POPTR_723183|hypothetical protein	18.5 kDa class I heat shock protein GN=HSP18.5-C OS=Glycine max (Soybean) PE=3 SV=1	predicted protein [Populus trichocarpa]
08032609-CHIP_SEQ_02_H10.PT.seq	[G]	Carbohydrate transport and metabolism	Molecular Function: protein binding (GO:0005515);; Cellular Component: nucleus (GO:0005634);; Cellular Component: vacuole (GO:0005773);; Biological Process: water transport (GO:0006833);; Cellular Component: plasmodesma (GO:0009506);; Biological Process: response to abscisic acid (GO:0009737);; Molecular Function: water channel activity (GO:0015250);; Cellular Component: integral component of mem…	--	Aquaporin PIP2-7 GN=M4E13.150 OS=Arabidopsis thaliana (Mouse-ear cress) PE=1 SV=2	aquaporin, MIP family, PIP subfamily [Populus trichocarpa]
08032609-CHIP_SEQ08_14.PT_F02.seq	--	--	--	--	Ferric reduction oxidase 6 GN=FRO6 OS=Arabidopsis thaliana (Mouse-ear cress) PE=2 SV=1	predicted protein [Populus trichocarpa]
08032609-CHIP_SEQ_05_11.PT_C02.ab1	--	--	Molecular Function: endopeptidase inhibitor activity (GO:0004866);; Biological Process: proteolysis (GO:0006508);; Molecular Function: peptidase activity (GO:0008233);; Biological Process: negative regulation of endopeptidase activity (GO:0010951);;	--	21 kDa seed protein (Precursor) GN=ASP OS=Theobroma cacao (Cacao) PE=2 SV=1	predicted protein [Populus trichocarpa]
08032609-CHIP_SEQ_02_G3.PT.seq	[O]	Posttranslational modification, protein turnover, chaperones	Cellular Component: cytoplasm (GO:0005737);; Biological Process: response to high light intensity (GO:0009644);; Biological Process: response to hydrogen peroxide (GO:0042542);;	K13993|1e-104|pop:POPTR_723183|hypothetical protein	18.5 kDa class I heat shock protein GN=HSP18.5-C OS=Glycine max (Soybean) PE=3 SV=1	predicted protein [Populus trichocarpa]
08032609-CHIP_SEQ01_13.PT_E02.ab1	[F]	Nucleotide transport and metabolism	--	--	Bark storage protein A (Precursor) GN=BSPA OS=Populus deltoides (Eastern poplar) PE=2 SV=1	predicted protein [Populus trichocarpa]
08032609-SEQ10_D3.PT.seq	[O]	Posttranslational modification, protein turnover, chaperones	Biological Process: protein folding (GO:0006457);; Biological Process: hyperosmotic response (GO:0006972);; Biological Process: response to heat (GO:0009408);; Biological Process: response to high light intensity (GO:0009644);; Biological Process: response to hydrogen peroxide (GO:0042542);; Molecular Function: unfolded protein binding (GO:0051082);;	--	17.9 kDa class II heat shock protein GN=HSP17.9-D OS=Glycine max (Soybean) PE=3 SV=1	predicted protein [Populus trichocarpa]
08032609-CHIP_SEQ01_25.PT_A04.ab1	[J]	Translation, ribosomal structure and biogenesis	--	--	Ribonuclease 2 (Precursor) GN=RNS2 OS=Arabidopsis thaliana (Mouse-ear cress) PE=2 SV=1	predicted protein [Populus trichocarpa]
08050702-CHIP_SEQ14_36.PT_D05.seq	--	--	Biological Process: response to stress (GO:0006950);; Biological Process: response to abiotic stimulus (GO:0009628);;	--	Protein EARLY RESPONSIVE TO DEHYDRATION 15 OS=Arabidopsis thaliana (Mouse-ear cress) PE=1 SV=1	unknown [Populus trichocarpa x Populus deltoides]
08050702-CHIP_SEQ11_59.PT_C08.seq	--	--	Molecular Function: iron ion binding (GO:0005506);; Molecular Function: protein binding (GO:0005515);; Biological Process: DNA-templated transcription, elongation (GO:0006354);; Cellular Component: photosystem II (GO:0009523);; Cellular Component: chloroplast thylakoid membrane (GO:0009535);; Biological Process: response to herbicide (GO:0009635);; Biological Process: photosynthetic electron tran…	K02703|1e-160|pop:Poptr_cp001|psbA	Photosystem Q(B) protein (Precursor) GN=psbA OS=Populus trichocarpa (Western balsam poplar) PE=2 SV=1	photosystem II protein D1 (chloroplast) [Eriospermum cervicorne]
08032609-CHIP_SEQ_05_69.PT_E09.ab1	[O]	Posttranslational modification, protein turnover, chaperones	Biological Process: protein folding (GO:0006457);; Biological Process: hyperosmotic response (GO:0006972);; Biological Process: response to heat (GO:0009408);; Biological Process: response to high light intensity (GO:0009644);; Biological Process: response to hydrogen peroxide (GO:0042542);; Molecular Function: unfolded protein binding (GO:0051082);;	--	17.9 kDa class II heat shock protein GN=HSP17.9-D OS=Glycine max (Soybean) PE=3 SV=1	predicted protein [Populus trichocarpa]
08032609-CHIP_SEQ06_13.PT_E02.seq	[O]	Posttranslational modification, protein turnover, chaperones	--	--	17.9 kDa class II heat shock protein GN=HSP17.9-D OS=Glycine max (Soybean) PE=3 SV=1	predicted protein [Populus trichocarpa]
08032609-CHIP_SEQ01_77.PT_E10.ab1	[G]	Carbohydrate transport and metabolism	--	--	Uncharacterized mitochondrial protein AtMg00030 GN=AtMg00030 OS=Arabidopsis thaliana (Mouse-ear cress) PE=4 SV=1	hypothetical protein NitaMp027 [Nicotiana tabacum]
08050702-CHIP_SEQ14_41.PT_A06.seq	--	--	Biological Process: transport (GO:0006810);; Biological Process: response to oxygen-containing compound (GO:1901700);;	--	Potassium channel SKOR GN=SKOR OS=Arabidopsis thaliana (Mouse-ear cress) PE=1 SV=1	predicted protein [Populus trichocarpa]
08032609-CHIP_SEQ06_46.PT_F06.seq	[O]	Posttranslational modification, protein turnover, chaperones	--	K13993|1e-103|pop:POPTR_723183|hypothetical protein	18.5 kDa class I heat shock protein GN=HSP18.5-C OS=Glycine max (Soybean) PE=3 SV=1	predicted protein [Populus trichocarpa]
08050702-CHIP_SEQ12_14.PT_F02.seq	--	--	Cellular Component: plasma membrane (GO:0005886);; Biological Process: proteolysis (GO:0006508);; Molecular Function: serine-type peptidase activity (GO:0008236);;	--	--	predicted protein [Populus trichocarpa]
08050702-CHIP_SEQ13_09.PT_A02.seq	[O]	Posttranslational modification, protein turnover, chaperones	Biological Process: protein folding (GO:0006457);; Biological Process: hyperosmotic response (GO:0006972);; Biological Process: response to heat (GO:0009408);; Biological Process: response to high light intensity (GO:0009644);; Biological Process: response to hydrogen peroxide (GO:0042542);; Molecular Function: unfolded protein binding (GO:0051082);;	--	17.9 kDa class II heat shock protein GN=HSP17.9-D OS=Glycine max (Soybean) PE=3 SV=1	predicted protein [Populus trichocarpa]
08050702-CHIP_SEQ13_54.PT_F07.seq	[G]	Carbohydrate transport and metabolism	Molecular Function: copper ion binding (GO:0005507);; Biological Process: protein targeting to membrane (GO:0006612);; Biological Process: water transport (GO:0006833);; Biological Process: cellular copper ion homeostasis (GO:0006878);; Biological Process: pattern specification process (GO:0007389);; Biological Process: regulation of cell size (GO:0008361);; Biological Process: response to salt s…	--	Metallothionein-like protein type 3 OS=Carica papaya (Papaya) PE=3 SV=1	unknown [Populus trichocarpa x Populus deltoides]
08050702-CHIP_SEQ13_58.PT_B08.seq	[G]	Carbohydrate transport and metabolism	Molecular Function: protein binding (GO:0005515);; Cellular Component: nucleus (GO:0005634);; Cellular Component: vacuole (GO:0005773);; Cellular Component: plasmodesma (GO:0009506);; Biological Process: response to abscisic acid (GO:0009737);; Molecular Function: water channel activity (GO:0015250);; Cellular Component: integral component of membrane (GO:0016021);; Biological Process: single-org…	--	Aquaporin PIP2-7 GN=M4E13.150 OS=Arabidopsis thaliana (Mouse-ear cress) PE=1 SV=2	aquaporin, MIP family, PIP subfamily [Populus trichocarpa]
08050702-CHIP_SEQ12_34.PT_B05.seq	--	--	Molecular Function: endopeptidase inhibitor activity (GO:0004866);; Biological Process: proteolysis (GO:0006508);; Molecular Function: peptidase activity (GO:0008233);; Biological Process: negative regulation of endopeptidase activity (GO:0010951);;	--	Sporamin B (Precursor) GN=GSPO-B1 OS=Ipomoea batatas (Sweet potato) PE=2 SV=1	predicted protein [Populus trichocarpa]
08050702-CHIP_SEQ13_32.PT_H04.seq	--	--	Cellular Component: nucleosome (GO:0000786);; Molecular Function: DNA binding (GO:0003677);; Cellular Component: nucleus (GO:0005634);; Biological Process: nucleosome assembly (GO:0006334);;	K11275|1e-115|pop:POPTR_679169|HON906	Histone H1 OS=Solanum pennellii (Tomato) PE=2 SV=1	histone H1 [Populus trichocarpa]
08032609-CHIP_SEQ06_81.PT_A11.seq	[G]	Carbohydrate transport and metabolism	--	--	Galactinol synthase 1 GN=GOLS1 OS=Arabidopsis thaliana (Mouse-ear cress) PE=1 SV=1	predicted protein [Populus trichocarpa]
08032609-CHIP_SEQ06_80.PT_H10.seq	--	--	--	--	GATA transcription factor 5 GN=GATA5 OS=Arabidopsis thaliana (Mouse-ear cress) PE=2 SV=1	predicted protein [Populus trichocarpa]
08032609-CHIP_SEQ_05_61.PT_E08.ab1	[G]	Carbohydrate transport and metabolism	Biological Process: water transport (GO:0006833);; Molecular Function: urea transmembrane transporter activity (GO:0015204);; Molecular Function: water channel activity (GO:0015250);; Cellular Component: integral component of membrane (GO:0016021);; Biological Process: urea transmembrane transport (GO:0071918);;	--	Aquaporin TIP1-3 GN=TIP1-3 OS=Arabidopsis thaliana (Mouse-ear cress) PE=1 SV=1	aquaporin, MIP family, TIP subfamily [Populus trichocarpa]
08050702-CHIP_SEQ14_35.PT_C05.seq	[G]	Carbohydrate transport and metabolism	--	--	--	predicted protein [Populus trichocarpa]
08032609-SEQ07_G4.PT.seq	[O]	Posttranslational modification, protein turnover, chaperones	Molecular Function: ATP binding (GO:0005524);; Cellular Component: cell wall (GO:0005618);; Cellular Component: nucleolus (GO:0005730);; Cellular Component: mitochondrion (GO:0005739);; Cellular Component: cytosol (GO:0005829);; Cellular Component: plasma membrane (GO:0005886);; Biological Process: protein folding (GO:0006457);; Biological Process: response to water deprivation (GO:0009414);; Bio…	K04079|3e-92|pop:POPTR_592912|hypothetical protein	Heat shock protein 82 (Fragment) GN=HSP82 OS=Nicotiana tabacum (Common tobacco) PE=1 SV=1	predicted protein [Populus trichocarpa]
08032609-CHIP_SEQ_05_24.PT_H03.ab1	[G]	Carbohydrate transport and metabolism	Molecular Function: copper ion binding (GO:0005507);;	--	Metallothionein-like protein type 2 GN=pKIWI504 OS=Actinidia deliciosa (Kiwi) PE=2 SV=1	metallothionein 1b [Populus trichocarpa x Populus deltoides]
08032609-CHIP_SEQ08_94.PT_F12.seq	[G]	Carbohydrate transport and metabolism	Molecular Function: serine-type endopeptidase inhibitor activity (GO:0004867);; Biological Process: response to wounding (GO:0009611);;	--	Glu S.griseus protease inhibitor OS=Momordica charantia (Bitter gourd) PE=1 SV=1	predicted protein [Populus trichocarpa]
08032609-CHIP_SEQ06_95.PT_G12.seq	--	--	--	--	Polyphenol oxidase, chloroplastic (Precursor) OS=Malus domestica (Apple) PE=2 SV=1	polyphenol oxidase [Populus trichocarpa]
08032609-CHIP_SEQ01_46.PT_F06.ab1	[G]	Carbohydrate transport and metabolism	--	--	Metallothionein-like protein type 2 GN=pKIWI504 OS=Actinidia deliciosa (Kiwi) PE=2 SV=1	metallothionein 1b [Populus trichocarpa x Populus deltoides]
08050702-CHIP_SEQ12_10.PT_B02.seq	[P]	Inorganic ion transport and metabolism	Biological Process: MAPK cascade (GO:0000165);; Biological Process: response to molecule of bacterial origin (GO:0002237);; Cellular Component: plasma membrane (GO:0005886);; Biological Process: protein targeting to membrane (GO:0006612);; Biological Process: nucleotide transport (GO:0006862);; Biological Process: ER to Golgi vesicle-mediated transport (GO:0006888);; Biological Process: cellular …	--	Ammonium transporter 2 GN=AMT2 OS=Arabidopsis thaliana (Mouse-ear cress) PE=1 SV=2	ammonium transporter [Populus trichocarpa]
08050702-CHIP_SEQ14_39.PT_G05.seq	[G]	Carbohydrate transport and metabolism	--	--	--	putative puroindoline b protein [Triticum macha]
08032609-SEQ07_C3.PT.seq	--	--	Cellular Component: cytoplasm (GO:0005737);; Biological Process: protein folding (GO:0006457);; Biological Process: response to heat (GO:0009408);; Biological Process: response to high light intensity (GO:0009644);; Biological Process: response to hydrogen peroxide (GO:0042542);;	--	17.4 kDa class III heat shock protein GN=HSP17.4B OS=Arabidopsis thaliana (Mouse-ear cress) PE=2 SV=1	predicted protein [Populus trichocarpa]
08032609-CHIP_SEQ_02_C12.PT.seq	[G]	Carbohydrate transport and metabolism	Biological Process: defense response (GO:0006952);; Biological Process: response to osmotic stress (GO:0006970);; Biological Process: primary metabolic process (GO:0044238);; Biological Process: cellular biosynthetic process (GO:0044249);; Cellular Component: cell part (GO:0044464);; Biological Process: single-organism process (GO:0044699);; Biological Process: single-organism metabolic process (…	--	Probable protein Pop3 GN=At3g17210 OS=Arabidopsis thaliana (Mouse-ear cress) PE=1 SV=1	Chain A, Boiling Stable Protein Isolated From Populus Tremula
08032609-CHIP_SEQ_03_87.PT_G11.seq	[O]	Posttranslational modification, protein turnover, chaperones	Biological Process: protein folding (GO:0006457);; Biological Process: hyperosmotic response (GO:0006972);; Biological Process: response to heat (GO:0009408);; Biological Process: response to high light intensity (GO:0009644);; Biological Process: response to hydrogen peroxide (GO:0042542);; Molecular Function: unfolded protein binding (GO:0051082);;	--	17.9 kDa class II heat shock protein GN=HSP17.9-D OS=Glycine max (Soybean) PE=3 SV=1	predicted protein [Populus trichocarpa]
08032609-SEQ10_B10.PT.seq	[O]	Posttranslational modification, protein turnover, chaperones	Cellular Component: cytoplasm (GO:0005737);; Biological Process: response to stress (GO:0006950);;	--	18.5 kDa class I heat shock protein GN=HSP18.5-C OS=Glycine max (Soybean) PE=3 SV=1	predicted protein [Populus trichocarpa]
08050702-CHIP_SEQ15_A07.PT_G01.seq	--	--	--	K02703|1e-162|pop:Poptr_cp001|psbA	Photosystem Q(B) protein (Precursor) GN=psbA OS=Populus trichocarpa (Western balsam poplar) PE=2 SV=1	PsbA (chloroplast) [Magnolia denudata]
08032609-CHIP_SEQ_03_91.PT_C12.seq	--	--	Molecular Function: triglyceride lipase activity (GO:0004806);; Biological Process: lipid metabolic process (GO:0006629);;	--	Phospholipase A1-IIgamma GN=DSEL OS=Arabidopsis thaliana (Mouse-ear cress) PE=1 SV=1	predicted protein [Populus trichocarpa]
08050702-CHIP_SEQ11_65.PT_A09.seq	--	--	Molecular Function: iron ion binding (GO:0005506);; Cellular Component: photosystem II (GO:0009523);; Cellular Component: chloroplast thylakoid membrane (GO:0009535);; Biological Process: response to herbicide (GO:0009635);; Biological Process: photosynthetic electron transport in photosystem II (GO:0009772);; Cellular Component: integral component of membrane (GO:0016021);; Molecular Function: o…	K02703|1e-159|zma:845199|psbA	Photosystem Q(B) protein (Precursor) GN=psbA OS=Dioscorea elephantipes (Elephant&apos;s foot) PE=3 SV=1	PsbA, partial (chloroplast) [Garcinia mangostana]
08032609-CHIP_SEQ_03_76.PT_D10.seq	--	--	Cellular Component: mitochondrion (GO:0005739);; Biological Process: phosphatidylinositol biosynthetic process (GO:0006661);;	--	--	predicted protein [Populus trichocarpa]
08032609-CHIP_SEQ08_76.PT_D10.seq	[O]	Posttranslational modification, protein turnover, chaperones	Biological Process: protein folding (GO:0006457);; Biological Process: hyperosmotic response (GO:0006972);; Biological Process: response to heat (GO:0009408);; Biological Process: response to high light intensity (GO:0009644);; Biological Process: response to hydrogen peroxide (GO:0042542);; Molecular Function: unfolded protein binding (GO:0051082);;	--	17.9 kDa class II heat shock protein GN=HSP17.9-D OS=Glycine max (Soybean) PE=3 SV=1	predicted protein [Populus trichocarpa]
08050702-CHIP_SEQ13_01.PT_A01.seq	--	--	Biological Process: polysaccharide biosynthetic process (GO:0000271);; Cellular Component: extracellular region (GO:0005576);; Biological Process: tryptophan catabolic process (GO:0006569);; Cellular Component: plant-type cell wall (GO:0009505);; Biological Process: indoleacetic acid biosynthetic process (GO:0009684);; Biological Process: response to abscisic acid (GO:0009737);; Biological Proces…	--	Gibberellin-regulated protein 1 (Precursor) GN=GASA1 OS=Arabidopsis thaliana (Mouse-ear cress) PE=2 SV=2	GAST-like protein [Populus euphratica]
08050702-CHIP_SEQ12_06.PT_F01.seq	--	--	Cellular Component: cytosol (GO:0005829);; Cellular Component: plasma membrane (GO:0005886);; Biological Process: response to osmotic stress (GO:0006970);; Biological Process: defense response to bacterium (GO:0042742);; Biological Process: primary metabolic process (GO:0044238);; Biological Process: cellular biosynthetic process (GO:0044249);; Biological Process: single-organism process (GO:0044…	--	Probable protein Pop3 GN=At3g17210 OS=Arabidopsis thaliana (Mouse-ear cress) PE=1 SV=1	predicted protein [Populus trichocarpa]
08032609-CHIP_SEQ06_88.PT_H11.seq	--	--	--	--	GATA transcription factor 5 GN=GATA5 OS=Arabidopsis thaliana (Mouse-ear cress) PE=2 SV=1	predicted protein [Populus trichocarpa]
08050702-CHIP_SEQ11_39.PT_G05.seq	--	--	Molecular Function: endopeptidase inhibitor activity (GO:0004866);; Biological Process: proteolysis (GO:0006508);; Molecular Function: peptidase activity (GO:0008233);; Biological Process: negative regulation of endopeptidase activity (GO:0010951);;	--	Wound-responsive protein GWIN3 (Precursor) GN=GWIN3 OS=Populus sp. (Poplar) PE=2 SV=1	kunitz trypsin inhibitor TI3 [Populus tremula]
08050702-CHIP_SEQ13_62.PT_F08.seq	--	--	Molecular Function: metal ion binding (GO:0046872);;	--	Zinc finger protein ZAT11 GN=ZAT11 OS=Arabidopsis thaliana (Mouse-ear cress) PE=2 SV=1	predicted protein [Populus trichocarpa]
08032609-SEQ10_B7.PT.seq	[G]	Carbohydrate transport and metabolism	Molecular Function: copper ion binding (GO:0005507);;	--	Metallothionein-like protein type 2 GN=MTI OS=Ricinus communis (Castor bean) PE=3 SV=1	metallothionein 2a [Populus trichocarpa x Populus deltoides]
08050702-CHIP_SEQ14_12.PT_D02.seq	[F]	Nucleotide transport and metabolism	Molecular Function: catalytic activity (GO:0003824);; Biological Process: nucleoside metabolic process (GO:0009116);; Molecular Function: nutrient reservoir activity (GO:0045735);;	--	Bark storage protein B (Precursor) GN=BSP OS=Populus deltoides (Eastern poplar) PE=1 SV=1	predicted protein [Populus trichocarpa]
08032609-CHIP_SEQ_02_D9.PT.seq	--	--	Biological Process: response to salt stress (GO:0009651);; Biological Process: defense response to bacterium, incompatible interaction (GO:0009816);; Biological Process: defense response to fungus, incompatible interaction (GO:0009817);;	--	Osmotin-like protein OSM34 (Precursor) GN=OSM34 OS=Arabidopsis thaliana (Mouse-ear cress) PE=2 SV=2	predicted protein [Populus trichocarpa]
08032609-SEQ10_B3.PT.seq	[S]	Function unknown	Cellular Component: extracellular region (GO:0005576);; Cellular Component: cell wall (GO:0005618);; Biological Process: systemic acquired resistance (GO:0009627);; Biological Process: response to ethylene (GO:0009723);; Biological Process: response to salicylic acid (GO:0009751);; Biological Process: response to jasmonic acid (GO:0009753);; Biological Process: response to vitamin B1 (GO:0010266)…	K13449|1e-102|pop:POPTR_175615|hypothetical protein	Pathogenesis-related protein 1 (Precursor) GN=At2g14610 OS=Arabidopsis thaliana (Mouse-ear cress) PE=1 SV=1	predicted protein [Populus trichocarpa]
08032609-SEQ10_C2.PT.seq	--	--	Cellular Component: mitochondrion (GO:0005739);;	--	Uncharacterized mitochondrial protein AtMg00030 GN=AtMg00030 OS=Arabidopsis thaliana (Mouse-ear cress) PE=4 SV=1	Mitochondrial protein, putative [Medicago truncatula]
08050702-CHIP_SEQ13_37.PT_E05.seq	[O]	Posttranslational modification, protein turnover, chaperones	Cellular Component: mitochondrion (GO:0005739);; Biological Process: protein folding (GO:0006457);; Biological Process: response to heat (GO:0009408);; Biological Process: response to high light intensity (GO:0009644);; Biological Process: response to endoplasmic reticulum stress (GO:0034976);; Biological Process: response to hydrogen peroxide (GO:0042542);; Biological Process: response to cadmiu…	--	23.6 kDa heat shock protein, mitochondrial (Precursor) GN=HSP23.6 OS=Arabidopsis thaliana (Mouse-ear cress) PE=2 SV=1	predicted protein [Populus trichocarpa]
08050702-CHIP_SEQ13_85.PT_E11.seq	[O]	Posttranslational modification, protein turnover, chaperones	Molecular Function: ATP binding (GO:0005524);; Cellular Component: cell wall (GO:0005618);; Cellular Component: nucleolus (GO:0005730);; Cellular Component: mitochondrion (GO:0005739);; Cellular Component: cytosol (GO:0005829);; Cellular Component: plasma membrane (GO:0005886);; Biological Process: protein folding (GO:0006457);; Biological Process: response to water deprivation (GO:0009414);; Bio…	K04079|3e-93|pop:POPTR_592912|hypothetical protein	Heat shock protein 82 (Fragment) GN=HSP82 OS=Nicotiana tabacum (Common tobacco) PE=1 SV=1	predicted protein [Populus trichocarpa]
08032609-CHIP_SEQ01_80.PT_H10.ab1	--	--	--	--	Probable nucleoredoxin 1-2 OS=Oryza sativa subsp. japonica (Rice) PE=2 SV=1	predicted protein [Populus trichocarpa]
08050702-CHIP_SEQ14_77.PT_E10.seq	[I]	Lipid transport and metabolism	--	K01858|0.0|pop:POPTR_831371|inositol-3-phosphate synthase (EC:5.5.1.4)	Inositol-3-phosphate synthase GN=INPS1 OS=Nicotiana paniculata PE=2 SV=1	predicted protein [Populus trichocarpa]
08032609-CHIP_SEQ06_90.PT_B12.seq	[O]	Posttranslational modification, protein turnover, chaperones	--	--	Heat shock 70 kDa protein GN=HSP70 OS=Daucus carota (Carrot) PE=3 SV=1	predicted protein [Populus trichocarpa]
08032609-CHIP_SEQ06_62.PT_F08.seq	[O]	Posttranslational modification, protein turnover, chaperones	--	K13993|6e-82|pop:POPTR_579131|hypothetical protein	18.5 kDa class I heat shock protein GN=HSP18.5-C OS=Glycine max (Soybean) PE=3 SV=1	predicted protein [Populus trichocarpa]
08032609-CHIP_SEQ_03_90.PT_B12.seq	--	--	Molecular Function: endopeptidase inhibitor activity (GO:0004866);; Biological Process: proteolysis (GO:0006508);; Molecular Function: peptidase activity (GO:0008233);; Biological Process: negative regulation of endopeptidase activity (GO:0010951);;	--	Wound-responsive protein GWIN3 (Precursor) GN=GWIN3 OS=Populus sp. (Poplar) PE=2 SV=1	kunitz trypsin inhibitor TI3 [Populus tremula]
08032609-CHIP_SEQ_05_94.PT_F12.ab1	--	--	Molecular Function: copper ion binding (GO:0005507);; Biological Process: protein targeting to membrane (GO:0006612);; Biological Process: water transport (GO:0006833);; Biological Process: cellular copper ion homeostasis (GO:0006878);; Biological Process: pattern specification process (GO:0007389);; Biological Process: regulation of cell size (GO:0008361);; Biological Process: response to salt s…	--	Metallothionein-like protein type 3 OS=Carica papaya (Papaya) PE=3 SV=1	unknown [Populus trichocarpa x Populus deltoides]
08032609-CHIP_SEQ01_84.PT_D11.ab1	[O]	Posttranslational modification, protein turnover, chaperones	--	--	17.9 kDa class II heat shock protein GN=HSP17.9-D OS=Glycine max (Soybean) PE=3 SV=1	predicted protein [Populus trichocarpa]
08032609-CHIP_SEQ06_27.PT_C04.seq	--	--	--	--	Miraculin (Precursor) OS=Synsepalum dulcificum (Miracle fruit) PE=1 SV=3	Kunitz trypsin inhibitor [Populus nigra]
08032609-CHIP_SEQ06_09.PT_A02.seq	[G]	Carbohydrate transport and metabolism	--	--	Metallothionein-like protein type 3 OS=Carica papaya (Papaya) PE=3 SV=1	unknown [Populus trichocarpa x Populus deltoides]
08050702-CHIP_SEQ13_55.PT_G07.seq	--	--	Molecular Function: endopeptidase activity (GO:0004175);; Molecular Function: inorganic diphosphatase activity (GO:0004427);; Cellular Component: nucleus (GO:0005634);; Cellular Component: integral component of plasma membrane (GO:0005887);; Biological Process: cellular response to phosphate starvation (GO:0016036);; Biological Process: dephosphorylation (GO:0016311);; Biological Process: galacto…	--	Inorganic pyrophosphatase 2 GN=At1g17710 OS=Arabidopsis thaliana (Mouse-ear cress) PE=2 SV=1	predicted protein [Populus trichocarpa]
08032609-CHIP_SEQ01_76.PT_D10.ab1	--	--	--	--	--	predicted protein [Populus trichocarpa]
08050702-CHIP_SEQ11_21.PT_E03.seq	--	--	Cellular Component: cytoplasm (GO:0005737);; Biological Process: protein folding (GO:0006457);; Biological Process: response to heat (GO:0009408);; Biological Process: response to high light intensity (GO:0009644);; Biological Process: response to hydrogen peroxide (GO:0042542);;	--	17.4 kDa class III heat shock protein GN=HSP17.4B OS=Arabidopsis thaliana (Mouse-ear cress) PE=2 SV=1	predicted protein [Populus trichocarpa]
08050702-CHIP_SEQ11_70.PT_F09.seq	--	--	--	--	--	hypothetical protein GUITHDRAFT_113400 [Guillardia theta CCMP2712]
08032609-SEQ10_E1.PT.seq	[O]	Posttranslational modification, protein turnover, chaperones	Biological Process: protein folding (GO:0006457);; Biological Process: hyperosmotic response (GO:0006972);; Biological Process: response to heat (GO:0009408);; Biological Process: response to high light intensity (GO:0009644);; Biological Process: response to hydrogen peroxide (GO:0042542);; Molecular Function: unfolded protein binding (GO:0051082);;	--	17.9 kDa class II heat shock protein GN=HSP17.9-D OS=Glycine max (Soybean) PE=3 SV=1	predicted protein [Populus trichocarpa]
08032609-CHIP_SEQ_03_32.PT_H04.seq	[O]	Posttranslational modification, protein turnover, chaperones	Biological Process: protein folding (GO:0006457);; Biological Process: hyperosmotic response (GO:0006972);; Biological Process: response to heat (GO:0009408);; Biological Process: response to high light intensity (GO:0009644);; Biological Process: response to hydrogen peroxide (GO:0042542);; Molecular Function: unfolded protein binding (GO:0051082);;	--	17.9 kDa class II heat shock protein GN=HSP17.9-D OS=Glycine max (Soybean) PE=3 SV=1	predicted protein [Populus trichocarpa]
08032609-CHIP_SEQ08_72.PT_H09.seq	--	--	Cellular Component: mitochondrion (GO:0005739);; Cellular Component: chloroplast thylakoid membrane (GO:0009535);; Biological Process: response to blue light (GO:0009637);; Biological Process: photosynthesis, light harvesting (GO:0009765);; Cellular Component: chloroplast envelope (GO:0009941);; Biological Process: response to red light (GO:0010114);; Biological Process: response to far red light…	K08912|1e-151|pop:POPTR_652073|Lhcb1-2	Chlorophyll a-b binding protein 3, chloroplastic (Precursor) GN=CAB3 OS=Glycine max (Soybean) PE=3 SV=1	chloroplast light harvesting chlorophyll a/b binding protein [Populus euphratica]
08032609-SEQ09_H10.PT.seq	[G]	Carbohydrate transport and metabolism	Molecular Function: copper ion binding (GO:0005507);; Biological Process: protein targeting to membrane (GO:0006612);; Biological Process: water transport (GO:0006833);; Biological Process: cellular copper ion homeostasis (GO:0006878);; Biological Process: pattern specification process (GO:0007389);; Biological Process: regulation of cell size (GO:0008361);; Biological Process: response to salt s…	--	Metallothionein-like protein type 3 OS=Carica papaya (Papaya) PE=3 SV=1	unknown [Populus trichocarpa x Populus deltoides]
08050702-CHIP_SEQ13_40.PT_H05.seq	[G]	Carbohydrate transport and metabolism	Molecular Function: copper ion binding (GO:0005507);;	--	Metallothionein-like protein type 2 GN=pKIWI504 OS=Actinidia deliciosa (Kiwi) PE=2 SV=1	unknown [Populus trichocarpa]
08032609-SEQ09_E12.PT.seq	--	--	Molecular Function: hydrolase activity, hydrolyzing O-glycosyl compounds (GO:0004553);; Biological Process: carbohydrate metabolic process (GO:0005975);; Molecular Function: transferase activity, transferring glycosyl groups (GO:0016757);;	K08235|1e-146|pop:POPTR_718004|hypothetical protein	Probable xyloglucan endotransglucosylase/hydrolase protein 6 (Precursor) GN=MPA24.8 OS=Arabidopsis thaliana (Mouse-ear cress) PE=2 SV=2	predicted protein [Populus trichocarpa]
08032609-CHIP_SEQ_02_C5.PT.seq	--	--	Molecular Function: endopeptidase inhibitor activity (GO:0004866);; Biological Process: proteolysis (GO:0006508);; Molecular Function: peptidase activity (GO:0008233);; Biological Process: negative regulation of endopeptidase activity (GO:0010951);;	--	Wound-responsive protein GWIN3 (Precursor) GN=GWIN3 OS=Populus sp. (Poplar) PE=2 SV=1	kunitz trypsin inhibitor TI3 [Populus tremula]
08032609-CHIP_SEQ_03_82.PT_B11.seq	[R]	General function prediction only	Molecular Function: double-stranded DNA binding (GO:0003690);; Cellular Component: cytosol (GO:0005829);;	K06875|4e-79|pop:POPTR_746752|hypothetical protein	--	predicted protein [Populus trichocarpa]
08050702-CHIP_SEQ14_96.PT_H12.seq	--	--	--	--	Major allergen Pru ar 1 OS=Prunus armeniaca (Apricot) PE=1 SV=1	predicted protein [Populus trichocarpa]
08032609-CHIP_SEQ08_26.PT_B04.seq	[O]	Posttranslational modification, protein turnover, chaperones	--	--	23.6 kDa heat shock protein, mitochondrial (Precursor) GN=HSP23.6 OS=Arabidopsis thaliana (Mouse-ear cress) PE=2 SV=1	predicted protein [Populus trichocarpa]
08032609-SEQ10_D5.PT.seq	[O]	Posttranslational modification, protein turnover, chaperones	Biological Process: protein folding (GO:0006457);; Biological Process: hyperosmotic response (GO:0006972);; Biological Process: response to heat (GO:0009408);; Biological Process: response to high light intensity (GO:0009644);; Biological Process: response to hydrogen peroxide (GO:0042542);; Molecular Function: unfolded protein binding (GO:0051082);;	--	17.9 kDa class II heat shock protein GN=HSP17.9-D OS=Glycine max (Soybean) PE=3 SV=1	predicted protein [Populus trichocarpa]
08050702-CHIP_SEQ14_08.PT_H01.seq	[R]	General function prediction only	Biological Process: protein folding (GO:0006457);; Biological Process: response to heat (GO:0009408);; Biological Process: response to high light intensity (GO:0009644);; Biological Process: brassinosteroid mediated signaling pathway (GO:0009742);; Biological Process: unidimensional cell growth (GO:0009826);; Cellular Component: integral component of membrane (GO:0016021);; Molecular Function: gl…	K06890|1e-166|pop:POPTR_831600|hypothetical protein	BI1-like protein GN=At4g15470 OS=Arabidopsis thaliana (Mouse-ear cress) PE=2 SV=1	predicted protein [Populus trichocarpa]
08050702-CHIP_SEQ14_09.PT_A02.seq	[G]	Carbohydrate transport and metabolism	--	--	--	predicted protein [Populus trichocarpa]
08032609-CHIP_SEQ08_49.PT_A07.seq	[O]	Posttranslational modification, protein turnover, chaperones	Biological Process: protein folding (GO:0006457);; Biological Process: hyperosmotic response (GO:0006972);; Biological Process: response to heat (GO:0009408);; Biological Process: response to high light intensity (GO:0009644);; Biological Process: response to hydrogen peroxide (GO:0042542);; Molecular Function: unfolded protein binding (GO:0051082);;	--	17.9 kDa class II heat shock protein GN=HSP17.9-D OS=Glycine max (Soybean) PE=3 SV=1	predicted protein [Populus trichocarpa]
08032609-CHIP_SEQ08_91.PT_C12.seq	[O]	Posttranslational modification, protein turnover, chaperones	Cellular Component: cytoplasm (GO:0005737);; Biological Process: response to high light intensity (GO:0009644);; Biological Process: response to hydrogen peroxide (GO:0042542);;	K13993|1e-104|pop:POPTR_723183|hypothetical protein	18.5 kDa class I heat shock protein GN=HSP18.5-C OS=Glycine max (Soybean) PE=3 SV=1	predicted protein [Populus trichocarpa]
08032609-SEQ09_G9.PT.seq	[O]	Posttranslational modification, protein turnover, chaperones	Biological Process: protein folding (GO:0006457);; Biological Process: hyperosmotic response (GO:0006972);; Biological Process: response to heat (GO:0009408);; Biological Process: response to high light intensity (GO:0009644);; Biological Process: response to hydrogen peroxide (GO:0042542);; Molecular Function: unfolded protein binding (GO:0051082);;	--	17.9 kDa class II heat shock protein GN=HSP17.9-D OS=Glycine max (Soybean) PE=3 SV=1	predicted protein [Populus trichocarpa]
08050702-CHIP_SEQ12_79.PT_G10.seq	[IQ]	--	Molecular Function: benzoate-CoA ligase activity (GO:0018858);; Biological Process: glucosinolate biosynthetic process (GO:0019761);;	--	Butyrate--CoA ligase AAE11, peroxisomal GN=AAE11 OS=Arabidopsis thaliana (Mouse-ear cress) PE=1 SV=1	predicted protein [Populus trichocarpa]
08050702-CHIP_SEQ14_72.PT_H09.seq	[R]	General function prediction only	--	--	Probable mannitol dehydrogenase GN=CAD OS=Fragaria ananassa (Strawberry) PE=1 SV=1	cinnamyl alcohol dehydrogenase-like protein [Populus trichocarpa]
08032609-CHIP_SEQ_03_03.PT_C01.seq	[O]	Posttranslational modification, protein turnover, chaperones	Biological Process: protein folding (GO:0006457);; Biological Process: hyperosmotic response (GO:0006972);; Biological Process: response to heat (GO:0009408);; Biological Process: response to high light intensity (GO:0009644);; Biological Process: response to hydrogen peroxide (GO:0042542);; Molecular Function: unfolded protein binding (GO:0051082);;	--	17.9 kDa class II heat shock protein GN=HSP17.9-D OS=Glycine max (Soybean) PE=3 SV=1	predicted protein [Populus trichocarpa]
08050702-CHIP_SEQ13_29.PT_E04.seq	[O]	Posttranslational modification, protein turnover, chaperones	Molecular Function: glutathione transferase activity (GO:0004364);; Molecular Function: lactoylglutathione lyase activity (GO:0004462);; Cellular Component: cytoplasm (GO:0005737);; Biological Process: metabolic process (GO:0008152);;	--	Glutathione transferase GST 23 OS=Zea mays (Maize) PE=2 SV=1	predicted protein [Populus trichocarpa]
08032609-CHIP_SEQ01_12.PT_D02.ab1	[O]	Posttranslational modification, protein turnover, chaperones	--	--	17.9 kDa class II heat shock protein GN=HSP17.9-D OS=Glycine max (Soybean) PE=3 SV=1	predicted protein [Populus trichocarpa]
08032609-CHIP_SEQ_05_26.PT_B04.ab1	--	--	--	--	--	predicted protein [Populus trichocarpa]
08032609-SEQ09_E5.PT.seq	[G]	Carbohydrate transport and metabolism	--	--	--	predicted protein [Populus trichocarpa]
08032609-CHIP_SEQ_03_67.PT_C09.seq	--	--	Molecular Function: endopeptidase inhibitor activity (GO:0004866);; Biological Process: proteolysis (GO:0006508);; Molecular Function: peptidase activity (GO:0008233);; Biological Process: negative regulation of endopeptidase activity (GO:0010951);;	--	Wound-responsive protein GWIN3 (Precursor) GN=GWIN3 OS=Populus sp. (Poplar) PE=2 SV=1	kunitz trypsin inhibitor TI3 [Populus tremula]
08032609-CHIP_SEQ01_78.PT_F10.ab1	--	--	--	K01602|1e-126|pop:POPTR_580797|ribulose-bisphosphate carboxylase small chain (EC:4.1.1.39)	Ribulose bisphosphate carboxylase small chain, chloroplastic (Precursor) GN=RBCS OS=Pyrus pyrifolia (Chinese pear) PE=2 SV=1	unknown [Populus trichocarpa x Populus deltoides]
08032609-CHIP_SEQ_03_40.PT_H05.seq	[G]	Carbohydrate transport and metabolism	Molecular Function: copper ion binding (GO:0005507);; Biological Process: protein targeting to membrane (GO:0006612);; Biological Process: water transport (GO:0006833);; Biological Process: cellular copper ion homeostasis (GO:0006878);; Biological Process: pattern specification process (GO:0007389);; Biological Process: regulation of cell size (GO:0008361);; Biological Process: response to salt s…	--	Metallothionein-like protein type 3 OS=Carica papaya (Papaya) PE=3 SV=1	unknown [Populus trichocarpa x Populus deltoides]
08032609-CHIP_SEQ06_74.PT_B10.seq	--	--	--	K03541|2e-91|pop:POPTR_661166|photosystem II subunit R (PsbR)	Photosystem II 10 kDa polypeptide, chloroplastic (Precursor) GN=PSBR OS=Nicotiana tabacum (Common tobacco) PE=2 SV=1	predicted protein [Populus trichocarpa]
08032609-CHIP_SEQ_05_16.PT_H02.ab1	[G]	Carbohydrate transport and metabolism	--	--	--	hypothetical protein [Lupinus angustifolius]
08050702-CHIP_SEQ11_73.PT_A10.seq	[G]	Carbohydrate transport and metabolism	--	--	--	predicted protein [Populus trichocarpa]
08032609-SEQ09_G10.PT.seq	[G]	Carbohydrate transport and metabolism	Molecular Function: serine-type endopeptidase inhibitor activity (GO:0004867);; Biological Process: response to wounding (GO:0009611);;	--	Glu S.griseus protease inhibitor OS=Momordica charantia (Bitter gourd) PE=1 SV=1	predicted protein [Populus trichocarpa]
08050702-CHIP_SEQ12_51.PT_C07.seq	[O]	Posttranslational modification, protein turnover, chaperones	Biological Process: response to stress (GO:0006950);;	K13993|1e-106|pop:POPTR_679803|hypothetical protein	18.5 kDa class I heat shock protein GN=HSP18.5-C OS=Glycine max (Soybean) PE=3 SV=1	predicted protein [Populus trichocarpa]
08032609-CHIP_SEQ08_73.PT_A10.seq	[O]	Posttranslational modification, protein turnover, chaperones	Biological Process: protein folding (GO:0006457);; Biological Process: hyperosmotic response (GO:0006972);; Biological Process: response to heat (GO:0009408);; Biological Process: response to high light intensity (GO:0009644);; Biological Process: response to hydrogen peroxide (GO:0042542);; Molecular Function: unfolded protein binding (GO:0051082);;	--	17.9 kDa class II heat shock protein GN=HSP17.9-D OS=Glycine max (Soybean) PE=3 SV=1	predicted protein [Populus trichocarpa]
08032609-SEQ10_C11.PT.seq	[O]	Posttranslational modification, protein turnover, chaperones	Biological Process: protein folding (GO:0006457);; Biological Process: hyperosmotic response (GO:0006972);; Biological Process: response to heat (GO:0009408);; Biological Process: response to high light intensity (GO:0009644);; Biological Process: response to hydrogen peroxide (GO:0042542);; Molecular Function: unfolded protein binding (GO:0051082);;	--	17.9 kDa class II heat shock protein GN=HSP17.9-D OS=Glycine max (Soybean) PE=3 SV=1	predicted protein [Populus trichocarpa]
08032609-CHIP_SEQ01_35.PT_C05.ab1	[I]	Lipid transport and metabolism	--	K01858|1e-147|pop:POPTR_831371|inositol-3-phosphate synthase (EC:5.5.1.4)	Inositol-3-phosphate synthase GN=INPS1 OS=Nicotiana paniculata PE=2 SV=1	predicted protein [Populus trichocarpa]
08032609-SEQ10_B1.PT.seq	[P]	Inorganic ion transport and metabolism	Molecular Function: carbonate dehydratase activity (GO:0004089);; Molecular Function: zinc ion binding (GO:0008270);; Biological Process: carbon utilization (GO:0015976);;	K01673|1e-156|pop:POPTR_575155|hypothetical protein	Carbonic anhydrase 2, chloroplastic GN=T9L3_40 OS=Arabidopsis thaliana (Mouse-ear cress) PE=1 SV=2	predicted protein [Populus trichocarpa]
08032609-CHIP_SEQ06_92.PT_D12.seq	[R]	General function prediction only	--	--	Endochitinase WIN8 (Precursor) GN=WIN8 OS=Populus trichocarpa (Western balsam poplar) PE=2 SV=1	chitinase [Populus szechuanica]
08050702-CHIP_SEQ11_10.PT_B02.seq	--	--	Molecular Function: endopeptidase inhibitor activity (GO:0004866);; Biological Process: proteolysis (GO:0006508);; Molecular Function: peptidase activity (GO:0008233);; Biological Process: negative regulation of endopeptidase activity (GO:0010951);;	--	Wound-responsive protein GWIN3 (Precursor) GN=GWIN3 OS=Populus sp. (Poplar) PE=2 SV=1	kunitz trypsin inhibitor TI3 [Populus tremula]
08032609-CHIP_SEQ_03_23.PT_G03.seq	--	--	Molecular Function: sequence-specific DNA binding transcription factor activity (GO:0003700);; Biological Process: regulation of transcription, DNA-templated (GO:0006355);; Molecular Function: sequence-specific DNA binding (GO:0043565);;	--	--	predicted protein [Populus trichocarpa]
08032609-SEQ07_A2.PT.seq	[G]	Carbohydrate transport and metabolism	Biological Process: protein folding (GO:0006457);; Biological Process: hyperosmotic response (GO:0006972);; Biological Process: response to heat (GO:0009408);; Biological Process: response to high light intensity (GO:0009644);; Biological Process: response to hydrogen peroxide (GO:0042542);; Molecular Function: unfolded protein binding (GO:0051082);;	--	17.3 kDa class II heat shock protein OS=Solanum peruvianum (Peruvian tomato) PE=1 SV=1	predicted protein [Populus trichocarpa]
08032609-CHIP_SEQ06_29.PT_E04.seq	[C]	Energy production and conversion	--	K02638|1e-103|pop:POPTR_652151|hypothetical protein	Plastocyanin A, chloroplastic (Precursor) GN=PETE OS=Populus nigra (Lombardy poplar) PE=1 SV=2	predicted protein [Populus trichocarpa]
08050702-CHIP_SEQ13_11.PT_C02.seq	[G]	Carbohydrate transport and metabolism	--	--	--	putative puroindoline b protein [Triticum macha]
08050702-CHIP_SEQ13_70.PT_F09.seq	[O]	Posttranslational modification, protein turnover, chaperones	Biological Process: protein folding (GO:0006457);; Biological Process: hyperosmotic response (GO:0006972);; Biological Process: response to heat (GO:0009408);; Biological Process: response to high light intensity (GO:0009644);; Biological Process: response to hydrogen peroxide (GO:0042542);; Molecular Function: unfolded protein binding (GO:0051082);;	--	17.9 kDa class II heat shock protein GN=HSP17.9-D OS=Glycine max (Soybean) PE=3 SV=1	predicted protein [Populus trichocarpa]
08032609-CHIP_SEQ08_82.PT_B11.seq	[O]	Posttranslational modification, protein turnover, chaperones	Cellular Component: cytoplasm (GO:0005737);; Biological Process: response to high light intensity (GO:0009644);; Biological Process: response to hydrogen peroxide (GO:0042542);;	K13993|1e-104|pop:POPTR_723183|hypothetical protein	18.5 kDa class I heat shock protein GN=HSP18.5-C OS=Glycine max (Soybean) PE=3 SV=1	predicted protein [Populus trichocarpa]
08050702-CHIP_SEQ12_54.PT_F07.seq	--	--	Molecular Function: iron ion binding (GO:0005506);; Molecular Function: protein binding (GO:0005515);; Biological Process: DNA-templated transcription, elongation (GO:0006354);; Cellular Component: photosystem II (GO:0009523);; Cellular Component: chloroplast thylakoid membrane (GO:0009535);; Biological Process: response to herbicide (GO:0009635);; Biological Process: photosynthetic electron tran…	K02703|1e-161|pop:Poptr_cp001|psbA	Photosystem Q(B) protein (Precursor) GN=psbA OS=Populus trichocarpa (Western balsam poplar) PE=2 SV=1	PsbA (chloroplast) [Magnolia denudata]
08032609-SEQ09_H6.PT.seq	[G]	Carbohydrate transport and metabolism	Molecular Function: copper ion binding (GO:0005507);; Biological Process: protein targeting to membrane (GO:0006612);; Biological Process: water transport (GO:0006833);; Biological Process: cellular copper ion homeostasis (GO:0006878);; Biological Process: pattern specification process (GO:0007389);; Biological Process: regulation of cell size (GO:0008361);; Biological Process: response to salt s…	--	Metallothionein-like protein type 3 OS=Carica papaya (Papaya) PE=3 SV=1	unknown [Populus trichocarpa x Populus deltoides]
08032609-CHIP_SEQ06_03.PT_C01.seq	--	--	--	--	Auxin-responsive protein IAA14 OS=Arabidopsis thaliana (Mouse-ear cress) PE=1 SV=2	predicted protein [Populus trichocarpa]

## Sheet: Function_Annotation.stat
#Anno_Database	Annotated_Number	300<=length<1000	length>=1000
COG_Annotation	531	50	481
GO_Annotation	515	86	427
KEGG_Annotation	287	32	255
Swissprot_Annotation	724	95	627
nr_Annotation	835	112	719
All_Annotated	835	112	719

## Sheet: GO.list
08032609-CHIP_SEQ08_49.PT_A07.seq	GO:0006457	GO:0006972	GO:0009408	GO:0009644	GO:0042542	GO:0051082
08032609-CHIP_SEQ08_50.PT_B07.seq	GO:0009535	GO:0009637	GO:0009644	GO:0009654	GO:0009744	GO:0010114	GO:0010155	GO:0010218	GO:0010270	GO:0019344
08032609-CHIP_SEQ08_51.PT_C07.seq	GO:0006457	GO:0006972	GO:0009408	GO:0009644	GO:0042542	GO:0051082
08032609-CHIP_SEQ08_54.PT_F07.seq	GO:0006457	GO:0006972	GO:0009408	GO:0009644	GO:0042542	GO:0051082
08032609-CHIP_SEQ08_55.PT_G07.seq	GO:0006612	GO:0006816	GO:0006828	GO:0006862	GO:0006882	GO:0006888	GO:0009624	GO:0009705	GO:0010363	GO:0012505	GO:0015369	GO:0015691	GO:0015696	GO:0015802	GO:0016021	GO:0043069	GO:0043090	GO:0043269	GO:0055085
08032609-CHIP_SEQ08_56.PT_H07.seq	GO:0005774	GO:0005886	GO:0009507	GO:0019761
08032609-CHIP_SEQ08_58.PT_B08.seq	GO:0009535	GO:0009637	GO:0009644	GO:0009654	GO:0009744	GO:0010114	GO:0010155	GO:0010218	GO:0010270	GO:0019344
08032609-CHIP_SEQ08_59.PT_C08.seq	GO:0005737	GO:0009644	GO:0042542
08032609-CHIP_SEQ08_61.PT_E08.seq	GO:0003677	GO:0003682	GO:0006351	GO:0009751	GO:0009753	GO:0010224
08032609-CHIP_SEQ08_63.PT_G08.seq	GO:0005618	GO:0005739	GO:0005773	GO:0005886	GO:0006662	GO:0009055	GO:0009570	GO:0010188	GO:0015035	GO:0016671	GO:0042542	GO:0045454	GO:0046686	GO:0050832
08032609-CHIP_SEQ08_64.PT_H08.seq	GO:0004356	GO:0005524	GO:0005737	GO:0006542	GO:0009399
08032609-CHIP_SEQ08_65.PT_A09.seq	GO:0005737	GO:0009644	GO:0042542
08032609-CHIP_SEQ08_66.PT_B09.seq	GO:0006952	GO:0080167
08032609-CHIP_SEQ08_67.PT_C09.seq	GO:0004089	GO:0008270	GO:0015976
08032609-CHIP_SEQ08_68.PT_D09.seq	GO:0006457	GO:0009408	GO:0009644	GO:0009742	GO:0009826	GO:0016021	GO:0016595	GO:0042542
08032609-CHIP_SEQ08_71.PT_G09.seq	GO:0005507
08032609-CHIP_SEQ08_72.PT_H09.seq	GO:0005739	GO:0009535	GO:0009637	GO:0009765	GO:0009941	GO:0010114	GO:0010218	GO:0010287	GO:0046872	GO:0048046
08032609-CHIP_SEQ08_73.PT_A10.seq	GO:0006457	GO:0006972	GO:0009408	GO:0009644	GO:0042542	GO:0051082
08032609-CHIP_SEQ08_74.PT_B10.seq	GO:0005737	GO:0009644	GO:0042542
08032609-CHIP_SEQ08_75.PT_C10.seq	GO:0006457	GO:0006972	GO:0009408	GO:0009644	GO:0042542	GO:0051082
08032609-CHIP_SEQ08_76.PT_D10.seq	GO:0006457	GO:0006972	GO:0009408	GO:0009644	GO:0042542	GO:0051082
08032609-CHIP_SEQ08_78.PT_F10.seq	GO:0009507	GO:0050178
08032609-CHIP_SEQ08_79.PT_G10.seq	GO:0004332	GO:0006096	GO:0009737	GO:0009941	GO:0010287	GO:0016020	GO:0022626	GO:0031977	GO:0046686	GO:0048046
08032609-CHIP_SEQ08_80.PT_H10.seq	GO:0009535	GO:0009941	GO:0010287
08032609-CHIP_SEQ08_81.PT_A11.seq	GO:0006457	GO:0006972	GO:0009408	GO:0009644	GO:0042542	GO:0051082
08032609-CHIP_SEQ08_82.PT_B11.seq	GO:0005737	GO:0009644	GO:0042542
08032609-CHIP_SEQ08_83.PT_C11.seq	GO:0046872
08032609-CHIP_SEQ08_84.PT_D11.seq	GO:0006457	GO:0006972	GO:0009408	GO:0009644	GO:0042542	GO:0051082
08032609-CHIP_SEQ08_85.PT_E11.seq	GO:0003824	GO:0009116	GO:0045735
08032609-CHIP_SEQ08_86.PT_F11.seq	GO:0005524	GO:0005618	GO:0005829	GO:0005886	GO:0006457	GO:0009507	GO:0009644	GO:0010286	GO:0032440	GO:0034976	GO:0042542	GO:0055114
08032609-CHIP_SEQ08_87.PT_G11.seq	GO:0045735
08032609-CHIP_SEQ08_88.PT_H11.seq	GO:0000023	GO:0000187	GO:0002237	GO:0002679	GO:0004674	GO:0004708	GO:0004713	GO:0005524	GO:0005737	GO:0005886	GO:0006355	GO:0006612	GO:0006995	GO:0009414	GO:0009595	GO:0009611	GO:0009625	GO:0009631	GO:0009651	GO:0009697	GO:0009862	GO:0009867	GO:0010200	GO:0010310	GO:0010363	GO:0019252	GO:0019684	GO:0019761	GO:0031348	GO:0035304	GO:0042542	GO:0042742	GO:0043069	GO:0043900	GO:0045727	GO:0050832
08032609-CHIP_SEQ08_89.PT_A12.seq	GO:0006662	GO:0009055	GO:0009570	GO:0015035	GO:0016671	GO:0031969	GO:0045454
08032609-CHIP_SEQ08_90.PT_B12.seq	GO:0004866	GO:0006508	GO:0008233	GO:0010951
08032609-CHIP_SEQ08_91.PT_C12.seq	GO:0005737	GO:0009644	GO:0042542
08032609-CHIP_SEQ08_92.PT_D12.seq	GO:0006833	GO:0015204	GO:0015250	GO:0016021	GO:0071918
08032609-CHIP_SEQ08_93.PT_E12.seq	GO:0004497	GO:0005507	GO:0005618	GO:0009409	GO:0009535	GO:0009570	GO:0009637	GO:0009853	GO:0009941	GO:0010114	GO:0010218	GO:0016984	GO:0019253	GO:0022626	GO:0031977	GO:0048046	GO:0055114
08032609-CHIP_SEQ08_94.PT_F12.seq	GO:0004867	GO:0009611
08032609-CHIP_SEQ_02_A1.PT.seq	GO:0003824	GO:0009116	GO:0045735
08032609-CHIP_SEQ_02_A11.PT.seq	GO:0005524	GO:0006950	GO:0032440	GO:0055114
08032609-CHIP_SEQ_02_A2.PT.seq	GO:0006833	GO:0015204	GO:0015250	GO:0016021	GO:0071918
08032609-CHIP_SEQ_02_A3.PT.seq	GO:0004014	GO:0006597	GO:0008295
08032609-CHIP_SEQ_02_A5.PT.seq	GO:0004014	GO:0006557	GO:0006597	GO:0008295	GO:0008792
08032609-CHIP_SEQ_02_A9.PT.seq	GO:0006950	GO:0009526	GO:0009570	GO:0009579	GO:0009628	GO:0016020	GO:0030234	GO:0032550	GO:0032559	GO:0043168
08032609-CHIP_SEQ_02_B1.PT.seq	GO:0004512	GO:0005737	GO:0006021	GO:0006659	GO:0009408	GO:0009644	GO:0009791	GO:0010264	GO:0042542	GO:0042742	GO:0050832	GO:0051607
08032609-CHIP_SEQ_02_B11.PT.seq	GO:0001510	GO:0003735	GO:0005730	GO:0006412	GO:0009793	GO:0016567	GO:0022625
08032609-CHIP_SEQ_02_B12.PT.seq	GO:0005788	GO:0006457	GO:0009408	GO:0009507	GO:0009644	GO:0042542
08032609-CHIP_SEQ_02_B5.PT.seq	GO:0006457	GO:0006972	GO:0009408	GO:0009644	GO:0042542	GO:0051082
08032609-CHIP_SEQ_02_B6.PT.seq	GO:0005524	GO:0005618	GO:0005829	GO:0005886	GO:0006457	GO:0009507	GO:0009644	GO:0010286	GO:0032440	GO:0034976	GO:0042542	GO:0055114
08032609-CHIP_SEQ_02_B9.PT.seq	GO:0005634	GO:0005886	GO:0006457	GO:0009408	GO:0009644	GO:0034976	GO:0042542
08032609-CHIP_SEQ_02_C10.PT.seq	GO:0006950
08032609-CHIP_SEQ_02_C11.PT.seq	GO:0005488	GO:0006807	GO:0009416	GO:0009535	GO:0009570	GO:0015979	GO:0030076	GO:0044238	GO:0044425	GO:0071704
08032609-CHIP_SEQ_02_C12.PT.seq	GO:0006952	GO:0006970	GO:0044238	GO:0044249	GO:0044464	GO:0044699	GO:0044710	GO:0051707	GO:1901576
08032609-CHIP_SEQ_02_C4.PT.seq	GO:0006457	GO:0006972	GO:0009408	GO:0009644	GO:0042542	GO:0051082
08032609-CHIP_SEQ_02_C5.PT.seq	GO:0004866	GO:0006508	GO:0008233	GO:0010951
08032609-CHIP_SEQ_02_C6.PT.seq	GO:0003824	GO:0009116
08032609-CHIP_SEQ_02_C9.PT.seq	GO:0009535	GO:0009637	GO:0009644	GO:0009654	GO:0009744	GO:0010114	GO:0010155	GO:0010218	GO:0010270	GO:0019344
08032609-CHIP_SEQ_02_D10.PT.seq	GO:0009535	GO:0009637	GO:0009644	GO:0009654	GO:0009744	GO:0010114	GO:0010155	GO:0010218	GO:0010270	GO:0019344
08032609-CHIP_SEQ_02_D11.PT.seq	GO:0005506	GO:0009055	GO:0020037	GO:0033772	GO:0055114
08032609-CHIP_SEQ_02_D12.PT.seq	GO:0006833	GO:0015204	GO:0015250	GO:0016021	GO:0071918
08032609-CHIP_SEQ_02_D4.PT.seq	GO:0005509	GO:0009543	GO:0009570	GO:0009654	GO:0009853	GO:0015979	GO:0019898	GO:0030003	GO:0030095	GO:0048046	GO:0070838
08032609-CHIP_SEQ_02_D5.PT.seq	GO:0003677	GO:0005634	GO:0006355	GO:0009414	GO:0009737
08032609-CHIP_SEQ_02_D7.PT.seq	GO:0006364	GO:0009517	GO:0009533	GO:0009637	GO:0009644	GO:0009744	GO:0009765	GO:0009783	GO:0010114	GO:0010155	GO:0010196	GO:0010218	GO:0010287	GO:0016168	GO:0019344	GO:0046872
08032609-CHIP_SEQ_02_D9.PT.seq	GO:0009651	GO:0009816	GO:0009817
08032609-CHIP_SEQ_02_E11.PT.seq	GO:0000302	GO:0004512	GO:0005737	GO:0006021	GO:0006952	GO:0008654	GO:0009628	GO:0009793	GO:0010039	GO:0015979	GO:0051707	GO:0055072
08032609-CHIP_SEQ_02_F11.PT.seq	GO:0005737	GO:0006950
08032609-CHIP_SEQ_02_F12.PT.seq	GO:0005524	GO:0005618	GO:0005730	GO:0005739	GO:0005829	GO:0005886	GO:0006457	GO:0006952	GO:0009414	GO:0009651	GO:0009908	GO:0010286	GO:0048046	GO:0048366	GO:0050821	GO:0051082	GO:0071277
08032609-CHIP_SEQ_02_F3.PT.seq	GO:0006833	GO:0015204	GO:0015250	GO:0016021	GO:0071918
08032609-CHIP_SEQ_02_F6.PT.seq	GO:0006833	GO:0015204	GO:0015250	GO:0016021	GO:0071918
08032609-CHIP_SEQ_02_F9.PT.seq	GO:0005506	GO:0009523	GO:0009535	GO:0009635	GO:0009772	GO:0016021	GO:0016491	GO:0045156
08032609-CHIP_SEQ_02_G11.PT.seq	GO:0004512	GO:0005737	GO:0006021	GO:0006659	GO:0009408	GO:0009644	GO:0009791	GO:0010264	GO:0042542	GO:0042742	GO:0050832	GO:0051607
08032609-CHIP_SEQ_02_G3.PT.seq	GO:0005737	GO:0009644	GO:0042542
08032609-CHIP_SEQ_02_G4.PT.seq	GO:0004512	GO:0005737	GO:0006021	GO:0006659	GO:0009408	GO:0009644	GO:0009791	GO:0010264	GO:0042542	GO:0042742	GO:0050832	GO:0051607
08032609-CHIP_SEQ_02_G5.PT.seq	GO:0005739	GO:0006457	GO:0009408	GO:0009644	GO:0034976	GO:0042542	GO:0046686
08032609-CHIP_SEQ_02_H1.PT.seq	GO:0005506	GO:0009523	GO:0009535	GO:0009635	GO:0009772	GO:0016021	GO:0016491	GO:0045156
08032609-CHIP_SEQ_02_H10.PT.seq	GO:0005515	GO:0005634	GO:0005773	GO:0006833	GO:0009506	GO:0009737	GO:0015250	GO:0016021	GO:0046658	GO:0055085
08032609-CHIP_SEQ_02_H2.PT.seq	GO:0005634	GO:0006952	GO:0009507	GO:0009607	GO:0030003	GO:0070838
08032609-CHIP_SEQ_02_H3.PT.seq	GO:0006833	GO:0015204	GO:0015250	GO:0016021	GO:0071918
08032609-CHIP_SEQ_02_H7.PT.seq	GO:0015172	GO:0015175	GO:0015399	GO:0015800	GO:0015804	GO:0016021	GO:0016747
08032609-CHIP_SEQ_03_01.PT_A01.seq	GO:0044763
08032609-CHIP_SEQ_03_03.PT_C01.seq	GO:0006457	GO:0006972	GO:0009408	GO:0009644	GO:0042542	GO:0051082
08032609-CHIP_SEQ_03_04.PT_D01.seq	GO:0004866	GO:0006508	GO:0008233	GO:0010951
08032609-CHIP_SEQ_03_08.PT_H01.seq	GO:0000786	GO:0003677	GO:0005634	GO:0006334
08032609-CHIP_SEQ_03_12.PT_D02.seq	GO:0005507	GO:0006612	GO:0006833	GO:0006878	GO:0007389	GO:0008361	GO:0009651	GO:0009750	GO:0009926	GO:0009963	GO:0010015	GO:0010363	GO:0040007	GO:0046686
08032609-CHIP_SEQ_03_15.PT_G02.seq	GO:0000023	GO:0009535	GO:0010027	GO:0016556	GO:0019252
08032609-CHIP_SEQ_03_23.PT_G03.seq	GO:0003700	GO:0006355	GO:0043565
08032609-CHIP_SEQ_03_24.PT_H03.seq	GO:0005737	GO:0006950
08032609-CHIP_SEQ_03_28.PT_D04.seq	GO:0003824	GO:0008152
08032609-CHIP_SEQ_03_30.PT_F04.seq	GO:0005576
08032609-CHIP_SEQ_03_31.PT_G04.seq	GO:0009522	GO:0009535	GO:0015979	GO:0016168	GO:0019344	GO:0030003	GO:0070838
08032609-CHIP_SEQ_03_32.PT_H04.seq	GO:0006457	GO:0006972	GO:0009408	GO:0009644	GO:0042542	GO:0051082
08032609-CHIP_SEQ_03_33.PT_A05.seq	GO:0004866	GO:0006508	GO:0008233	GO:0010951
08032609-CHIP_SEQ_03_35.PT_C05.seq	GO:0004089	GO:0008270	GO:0015976
08032609-CHIP_SEQ_03_40.PT_H05.seq	GO:0005507	GO:0006612	GO:0006833	GO:0006878	GO:0007389	GO:0008361	GO:0009651	GO:0009750	GO:0009926	GO:0009963	GO:0010015	GO:0010363	GO:0040007	GO:0046686
08032609-CHIP_SEQ_03_44.PT_D06.seq	GO:0004866	GO:0006508	GO:0008233	GO:0010951
08032609-CHIP_SEQ_03_46.PT_F06.seq	GO:0005515	GO:0005524	GO:0006200	GO:0006457	GO:0009570	GO:0009644	GO:0009941	GO:0010286	GO:0016887	GO:0034976	GO:0042542	GO:0043335	GO:0045727
08032609-CHIP_SEQ_03_52.PT_D07.seq	GO:0005737	GO:0006950
08032609-CHIP_SEQ_03_57.PT_A08.seq	GO:0006833	GO:0015204	GO:0015250	GO:0016021	GO:0071918
08032609-CHIP_SEQ_03_59.PT_C08.seq	GO:0004512	GO:0005737	GO:0006021	GO:0006659	GO:0009408	GO:0009644	GO:0009791	GO:0010264	GO:0042542	GO:0042742	GO:0050832	GO:0051607
08032609-CHIP_SEQ_03_60.PT_D08.seq	GO:0000976	GO:0003700	GO:0005634	GO:0006355
08032609-CHIP_SEQ_03_65.PT_A09.seq	GO:0000413	GO:0003755	GO:0005886	GO:0006457	GO:0046686	GO:0048046
08032609-CHIP_SEQ_03_67.PT_C09.seq	GO:0004866	GO:0006508	GO:0008233	GO:0010951
08032609-CHIP_SEQ_03_68.PT_D09.seq	GO:0005739
08032609-CHIP_SEQ_03_71.PT_G09.seq	GO:0004089	GO:0008270	GO:0015976	GO:0016020	GO:0044444
08032609-CHIP_SEQ_03_72.PT_H09.seq	GO:0006457	GO:0006972	GO:0009408	GO:0009644	GO:0042542	GO:0051082
08032609-CHIP_SEQ_03_75.PT_C10.seq	GO:0006457	GO:0006972	GO:0009408	GO:0009644	GO:0042542	GO:0051082
08032609-CHIP_SEQ_03_76.PT_D10.seq	GO:0005739	GO:0006661
08032609-CHIP_SEQ_03_79.PT_G10.seq	GO:0004866	GO:0006508	GO:0008233	GO:0010951
08032609-CHIP_SEQ_03_80.PT_H10.seq	GO:0004866	GO:0006508	GO:0008233	GO:0010951
08032609-CHIP_SEQ_03_81.PT_A11.seq	GO:0007033	GO:0009611	GO:0009718	GO:0009753	GO:0010023	GO:0016702	GO:0031418	GO:0046872	GO:0050589	GO:0055114
08032609-CHIP_SEQ_03_82.PT_B11.seq	GO:0003690	GO:0005829
08032609-CHIP_SEQ_03_83.PT_C11.seq	GO:0004089	GO:0008270	GO:0015976
08032609-CHIP_SEQ_03_84.PT_D11.seq	GO:0006457	GO:0006972	GO:0009408	GO:0009644	GO:0042542	GO:0051082
08032609-CHIP_SEQ_03_85.PT_E11.seq	GO:0006629	GO:0016788
08032609-CHIP_SEQ_03_86.PT_F11.seq	GO:0005524	GO:0005618	GO:0005634	GO:0009409	GO:0009416	GO:0009535	GO:0009941	GO:0010287	GO:0010319	GO:0042742	GO:0043531	GO:0046863	GO:0048046	GO:0050790
08032609-CHIP_SEQ_03_87.PT_G11.seq	GO:0006457	GO:0006972	GO:0009408	GO:0009644	GO:0042542	GO:0051082
08032609-CHIP_SEQ_03_88.PT_H11.seq	GO:0006457	GO:0006972	GO:0009408	GO:0009644	GO:0042542	GO:0051082
08032609-CHIP_SEQ_03_89.PT_A12.seq	GO:0004866	GO:0006508	GO:0008233	GO:0010951
08032609-CHIP_SEQ_03_90.PT_B12.seq	GO:0004866	GO:0006508	GO:0008233	GO:0010951
08032609-CHIP_SEQ_03_91.PT_C12.seq	GO:0004806	GO:0006629
08032609-CHIP_SEQ_03_92.PT_D12.seq	GO:0004867	GO:0006508	GO:0008233	GO:0009611
08032609-CHIP_SEQ_03_93.PT_E12.seq	GO:0004866	GO:0006508	GO:0008233	GO:0010951
08032609-CHIP_SEQ_03_95.PT_G12.seq	GO:0004089	GO:0008270	GO:0015976
08032609-CHIP_SEQ_03_96.PT_H12.seq	GO:0005506	GO:0009523	GO:0009535	GO:0009635	GO:0009772	GO:0016021	GO:0016491	GO:0045156
08032609-CHIP_SEQ_04_D12.PT_C08.ab1	GO:0005507
08032609-CHIP_SEQ_04_E12.PT_D08.ab1	GO:0005507
08032609-CHIP_SEQ_04_G10.PT_E04.ab1	GO:0004089	GO:0008270	GO:0015976
08032609-CHIP_SEQ_04_G11.PT_A06.ab1	GO:0004089	GO:0008270	GO:0015976
08032609-CHIP_SEQ_04_H5.PT_A01.ab1	GO:0004512	GO:0005737	GO:0006021	GO:0006659	GO:0009408	GO:0009644	GO:0009791	GO:0010264	GO:0042542	GO:0042742	GO:0050832	GO:0051607
08032609-CHIP_SEQ_04_H6.PT_B01.ab1	GO:0000413	GO:0003755	GO:0005886	GO:0006457	GO:0046686	GO:0048046
08032609-CHIP_SEQ_04_H7.PT_A02.ab1	GO:0006354	GO:0009535	GO:0048564	GO:0051082
08032609-CHIP_SEQ_04_H9.PT_B02.ab1	GO:0005634	GO:0005886	GO:0006457	GO:0009408	GO:0009644	GO:0034976	GO:0042542
08032609-CHIP_SEQ_05_03.PT_C01.ab1	GO:0003677	GO:0005773	GO:0005886	GO:0007267	GO:0048032
08032609-CHIP_SEQ_05_04.PT_D01.ab1	GO:0005507	GO:0005576	GO:0008447	GO:0009627	GO:0009697	GO:0016126	GO:0046520	GO:0055114
08032609-CHIP_SEQ_05_05.PT_E01.ab1	GO:0004866	GO:0006508	GO:0008233	GO:0010951
08032609-CHIP_SEQ_05_08.PT_H01.ab1	GO:0003824
08032609-CHIP_SEQ_05_11.PT_C02.ab1	GO:0004866	GO:0006508	GO:0008233	GO:0010951
08032609-CHIP_SEQ_05_13.PT_E02.ab1	GO:0005507	GO:0006612	GO:0006833	GO:0006878	GO:0007389	GO:0008361	GO:0009651	GO:0009750	GO:0009926	GO:0009963	GO:0010015	GO:0010363	GO:0040007	GO:0046686
08032609-CHIP_SEQ_05_14.PT_F02.ab1	GO:0009535	GO:0009637	GO:0009644	GO:0009654	GO:0009744	GO:0010114	GO:0010155	GO:0010218	GO:0010270	GO:0019344
08032609-CHIP_SEQ_05_15.PT_G02.ab1	GO:0006457	GO:0006972	GO:0009408	GO:0009644	GO:0042542	GO:0051082
08032609-CHIP_SEQ_05_17.PT_A03.ab1	GO:0000272	GO:0004568	GO:0006032	GO:0006952	GO:0008061	GO:0016998
08032609-CHIP_SEQ_05_19.PT_C03.ab1	GO:0005507	GO:0006612	GO:0006833	GO:0006878	GO:0007389	GO:0008361	GO:0009651	GO:0009750	GO:0009926	GO:0009963	GO:0010015	GO:0010363	GO:0040007	GO:0046686
08032609-CHIP_SEQ_05_20.PT_D03.ab1	GO:0006950
08032609-CHIP_SEQ_05_21.PT_E03.ab1	GO:0003998	GO:0009507
08032609-CHIP_SEQ_05_22.PT_F03.ab1	GO:0006457	GO:0006972	GO:0009408	GO:0009644	GO:0042542	GO:0051082
08032609-CHIP_SEQ_05_23.PT_G03.ab1	GO:0005886	GO:0009409	GO:0009414	GO:0009737	GO:0016021	GO:0016023	GO:0032940	GO:0042538
08032609-CHIP_SEQ_05_24.PT_H03.ab1	GO:0005507
08032609-CHIP_SEQ_05_25.PT_A04.ab1	GO:0005507	GO:0006612	GO:0006833	GO:0006878	GO:0007389	GO:0008361	GO:0009651	GO:0009750	GO:0009926	GO:0009963	GO:0010015	GO:0010363	GO:0040007	GO:0046686
08032609-CHIP_SEQ_05_27.PT_C04.ab1	GO:0005524	GO:0005618	GO:0005829	GO:0005886	GO:0006457	GO:0009408	GO:0009644	GO:0009816	GO:0042542	GO:0046685	GO:0051082
08032609-CHIP_SEQ_05_28.PT_D04.ab1	GO:0005506	GO:0005515	GO:0006354	GO:0009523	GO:0009535	GO:0009635	GO:0009772	GO:0010207	GO:0010287	GO:0016021	GO:0016168	GO:0016491	GO:0045156
08032609-CHIP_SEQ_05_30.PT_F04.ab1	GO:0005739	GO:0006950
08032609-CHIP_SEQ_05_31.PT_G04.ab1	GO:0004252	GO:0005759	GO:0006508	GO:0008270	GO:0009535	GO:0009840	GO:0019243	GO:0050897
08032609-CHIP_SEQ_05_32.PT_H04.ab1	GO:0009535	GO:0009637	GO:0009644	GO:0009654	GO:0009744	GO:0010114	GO:0010155	GO:0010218	GO:0010270	GO:0019344
08032609-CHIP_SEQ_05_33.PT_A05.ab1	GO:0004097	GO:0046148	GO:0046872	GO:0052716	GO:0055114
08032609-CHIP_SEQ_05_34.PT_B05.ab1	GO:0003824	GO:0009116	GO:0045735
08032609-CHIP_SEQ_05_35.PT_C05.ab1	GO:0004512	GO:0005737	GO:0006021	GO:0006659	GO:0009408	GO:0009644	GO:0009791	GO:0010264	GO:0042542	GO:0042742	GO:0050832	GO:0051607
08032609-CHIP_SEQ_05_36.PT_D05.ab1	GO:0004601	GO:0009505	GO:0009570	GO:0009579	GO:0009941	GO:0042742	GO:0051920	GO:0055114
08032609-CHIP_SEQ_05_37.PT_E05.ab1	GO:0005739	GO:0006950
08032609-CHIP_SEQ_05_38.PT_F05.ab1	GO:0004190	GO:0006508	GO:0048046
08032609-CHIP_SEQ_05_40.PT_H05.ab1	GO:0005739
08032609-CHIP_SEQ_05_42.PT_B06.ab1	GO:0004565	GO:0005576	GO:0005829	GO:0005975	GO:0009505	GO:0009506	GO:0030246	GO:0032880	GO:0042744	GO:0043169	GO:0048767
08032609-CHIP_SEQ_05_43.PT_C06.ab1	GO:0005634	GO:0005737
08032609-CHIP_SEQ_05_44.PT_D06.ab1	GO:0005515	GO:0007568	GO:0009744	GO:0009750
08032609-CHIP_SEQ_05_45.PT_E06.ab1	GO:0006952	GO:0009607
08032609-CHIP_SEQ_05_46.PT_F06.ab1	GO:0009505	GO:0009741
08032609-CHIP_SEQ_05_47.PT_G06.ab1	GO:0005576	GO:0009651	GO:0009816	GO:0009817
08032609-CHIP_SEQ_05_48.PT_H06.ab1	GO:0006457	GO:0006972	GO:0009408	GO:0009644	GO:0042542	GO:0051082
08032609-CHIP_SEQ_05_49.PT_A07.ab1	GO:0005507
08032609-CHIP_SEQ_05_50.PT_B07.ab1	GO:0005737	GO:0006950
08032609-CHIP_SEQ_05_51.PT_C07.ab1	GO:0009611	GO:0009695	GO:0009867	GO:0080131
08032609-CHIP_SEQ_05_52.PT_D07.ab1	GO:0004089	GO:0008270	GO:0015976
08032609-CHIP_SEQ_05_53.PT_E07.ab1	GO:0004089	GO:0008270	GO:0015976
08032609-CHIP_SEQ_05_54.PT_F07.ab1	GO:0004332	GO:0006096	GO:0009737	GO:0009941	GO:0010287	GO:0016020	GO:0022626	GO:0031977	GO:0046686	GO:0048046
08032609-CHIP_SEQ_05_56.PT_H07.ab1	GO:0004512	GO:0005737	GO:0006021	GO:0006659	GO:0009408	GO:0009644	GO:0009791	GO:0010264	GO:0042542	GO:0042742	GO:0050832	GO:0051607
08032609-CHIP_SEQ_05_57.PT_A08.ab1	GO:0005524	GO:0005618	GO:0005829	GO:0005886	GO:0006457	GO:0009507	GO:0009644	GO:0010286	GO:0032440	GO:0034976	GO:0042542	GO:0055114
08032609-CHIP_SEQ_05_61.PT_E08.ab1	GO:0006833	GO:0015204	GO:0015250	GO:0016021	GO:0071918
08032609-CHIP_SEQ_05_62.PT_F08.ab1	GO:0006457	GO:0006972	GO:0009408	GO:0009644	GO:0042542	GO:0051082
08032609-CHIP_SEQ_05_63.PT_G08.ab1	GO:0006098	GO:0009570	GO:0009941	GO:0010027	GO:0010103	GO:0016117	GO:0016787	GO:0019252	GO:0019684
08032609-CHIP_SEQ_05_65.PT_A09.ab1	GO:0005739	GO:0005829	GO:0006974	GO:0008270	GO:0009228	GO:0009409	GO:0009570	GO:0009579	GO:0009941	GO:0010319	GO:0042803	GO:0052837
08032609-CHIP_SEQ_05_67.PT_C09.ab1	GO:0003677	GO:0003700	GO:0005634	GO:0006355	GO:0046983
08032609-CHIP_SEQ_05_68.PT_D09.ab1	GO:0005506	GO:0009523	GO:0009535	GO:0009635	GO:0009772	GO:0016021	GO:0016491	GO:0045156
08032609-CHIP_SEQ_05_69.PT_E09.ab1	GO:0006457	GO:0006972	GO:0009408	GO:0009644	GO:0042542	GO:0051082
08032609-CHIP_SEQ_05_70.PT_F09.ab1	GO:0006457	GO:0006972	GO:0009408	GO:0009644	GO:0042542	GO:0051082
08032609-CHIP_SEQ_05_71.PT_G09.ab1	GO:0005737	GO:0006950
08032609-CHIP_SEQ_05_72.PT_H09.ab1	GO:0006457	GO:0006972	GO:0009408	GO:0009644	GO:0042542	GO:0051082
08032609-CHIP_SEQ_05_73.PT_A10.ab1	GO:0000275	GO:0005507	GO:0005524	GO:0005618	GO:0005783	GO:0005794	GO:0006457	GO:0008270	GO:0009408	GO:0009644	GO:0015986	GO:0015991	GO:0042542	GO:0046933	GO:0046961	GO:0050897
08032609-CHIP_SEQ_05_74.PT_B10.ab1	GO:0006457	GO:0006972	GO:0009408	GO:0009644	GO:0042542	GO:0051082
08032609-CHIP_SEQ_05_75.PT_C10.ab1	GO:0006457	GO:0006972	GO:0009408	GO:0009644	GO:0042542	GO:0051082
08032609-CHIP_SEQ_05_76.PT_D10.ab1	GO:0016023
08032609-CHIP_SEQ_05_78.PT_F10.ab1	GO:0001666	GO:0005515	GO:0005634	GO:0005829	GO:0005886	GO:0009506	GO:0009862	GO:0010310
08032609-CHIP_SEQ_05_79.PT_G10.ab1	GO:0000166	GO:0008146	GO:0008270	GO:0009507	GO:0016036	GO:0019375	GO:0046506	GO:0046507	GO:0050662
08032609-CHIP_SEQ_05_80.PT_H10.ab1	GO:0004866	GO:0006508	GO:0008233	GO:0010951
08032609-CHIP_SEQ_05_82.PT_B11.ab1	GO:0006457	GO:0006972	GO:0009408	GO:0009644	GO:0042542	GO:0051082
08032609-CHIP_SEQ_05_83.PT_C11.ab1	GO:0005737	GO:0006950
08032609-CHIP_SEQ_05_85.PT_E11.ab1	GO:0006820	GO:0043231	GO:0044444	GO:0046907	GO:0050789	GO:0050896	GO:0071702	GO:0071705
08032609-CHIP_SEQ_05_86.PT_F11.ab1	GO:0004866	GO:0006508	GO:0008233	GO:0010951
08032609-CHIP_SEQ_05_87.PT_G11.ab1	GO:0004674	GO:0005524	GO:0005886	GO:0006468	GO:0007169	GO:0009409	GO:0009414	GO:0009808	GO:0009846	GO:0009942	GO:0009945	GO:0010073	GO:0010152	GO:0016021	GO:0048508	GO:0048653	GO:0051260
08032609-CHIP_SEQ_05_88.PT_H11.ab1	GO:0004867	GO:0009611
08032609-CHIP_SEQ_05_89.PT_A12.ab1	GO:0000165	GO:0000302	GO:0006612	GO:0009409	GO:0009507	GO:0009611	GO:0009738	GO:0009790	GO:0009862	GO:0009867	GO:0010363	GO:0016036	GO:0019375	GO:0030968	GO:0031348	GO:0042631	GO:0043069	GO:0050832
08032609-CHIP_SEQ_05_90.PT_B12.ab1	GO:0004842	GO:0005737	GO:0009793	GO:0016567	GO:0019005	GO:0042023	GO:0042752	GO:0043161	GO:0043248	GO:0051510	GO:0051788
08032609-CHIP_SEQ_05_92.PT_D12.ab1	GO:0005618	GO:0006073	GO:0009414	GO:0016762	GO:0033946	GO:0048046
08032609-CHIP_SEQ_05_93.PT_E12.ab1	GO:0005618	GO:0006073	GO:0009414	GO:0016762	GO:0033946	GO:0048046
08032609-CHIP_SEQ_05_94.PT_F12.ab1	GO:0005507	GO:0006612	GO:0006833	GO:0006878	GO:0007389	GO:0008361	GO:0009651	GO:0009750	GO:0009926	GO:0009963	GO:0010015	GO:0010363	GO:0040007	GO:0046686
08032609-CHIP_SEQ_05_95.PT_G12.ab1	GO:0003735	GO:0005730	GO:0005886	GO:0006412	GO:0022625
08032609-SEQ07_A1.PT.seq	GO:0005524	GO:0005618	GO:0005730	GO:0005739	GO:0005829	GO:0005886	GO:0006457	GO:0009414	GO:0009644	GO:0009651	GO:0009816	GO:0009908	GO:0010286	GO:0042542	GO:0046685	GO:0048046	GO:0048366	GO:0050821	GO:0051082	GO:0071277
08032609-SEQ07_A2.PT.seq	GO:0006457	GO:0006972	GO:0009408	GO:0009644	GO:0042542	GO:0051082
08032609-SEQ07_A3.PT.seq	GO:0030001	GO:0046872
08032609-SEQ07_B5.PT.seq	GO:0005739	GO:0006457	GO:0009408	GO:0009644	GO:0034976	GO:0042542	GO:0046686
08032609-SEQ07_B9.PT.seq	GO:0006662	GO:0009055	GO:0009570	GO:0015035	GO:0016671	GO:0031969	GO:0045454
08032609-SEQ07_C1.PT.seq	GO:0005507	GO:0005524	GO:0005759	GO:0005886	GO:0009408	GO:0009507	GO:0022626	GO:0042026	GO:0046686
08032609-SEQ07_C3.PT.seq	GO:0005737	GO:0006457	GO:0009408	GO:0009644	GO:0042542
08032609-SEQ07_C4.PT.seq	GO:0005524	GO:0005618	GO:0005730	GO:0005739	GO:0005829	GO:0005886	GO:0006457	GO:0009414	GO:0009644	GO:0009651	GO:0009816	GO:0009908	GO:0010286	GO:0042542	GO:0046685	GO:0048046	GO:0048366	GO:0050821	GO:0051082	GO:0071277
08032609-SEQ07_C5.PT.seq	GO:0006457	GO:0006972	GO:0009408	GO:0009644	GO:0042542	GO:0051082
08032609-SEQ07_C6.PT.seq	GO:0005524	GO:0005618	GO:0005730	GO:0005739	GO:0005829	GO:0005886	GO:0006457	GO:0009414	GO:0009644	GO:0009651	GO:0009816	GO:0009908	GO:0010286	GO:0042542	GO:0046685	GO:0048046	GO:0048366	GO:0050821	GO:0051082	GO:0071277
08032609-SEQ07_C7.PT.seq	GO:0006950
08032609-SEQ07_D12.PT.seq	GO:0005737	GO:0006457	GO:0006972	GO:0009408	GO:0009644	GO:0042542	GO:0051082
08032609-SEQ07_D6.PT.seq	GO:0005488	GO:0009507	GO:0044267	GO:0044446
08032609-SEQ07_D8.PT.seq	GO:0005524	GO:0005618	GO:0005730	GO:0005739	GO:0005829	GO:0005886	GO:0006457	GO:0009414	GO:0009644	GO:0009651	GO:0009816	GO:0009908	GO:0010286	GO:0042542	GO:0046685	GO:0048046	GO:0048366	GO:0050821	GO:0051082	GO:0071277
08032609-SEQ07_D9.PT.seq	GO:0005737	GO:0009644	GO:0042542
08032609-SEQ07_E12.PT.seq	GO:0006457	GO:0006972	GO:0009408	GO:0009644	GO:0042542	GO:0051082
08032609-SEQ07_E2.PT.seq	GO:0005507	GO:0006612	GO:0006833	GO:0006878	GO:0007389	GO:0008361	GO:0009651	GO:0009750	GO:0009926	GO:0009963	GO:0010015	GO:0010363	GO:0040007	GO:0046686
08032609-SEQ07_E3.PT.seq	GO:0009522	GO:0009535	GO:0015979	GO:0016021
08032609-SEQ07_E6.PT.seq	GO:0006950
08032609-SEQ07_G1.PT.seq	GO:0005509
08032609-SEQ07_G11.PT.seq	GO:0005524	GO:0005618	GO:0005730	GO:0005739	GO:0005829	GO:0005886	GO:0006457	GO:0009414	GO:0009644	GO:0009651	GO:0009816	GO:0009908	GO:0010286	GO:0042542	GO:0046685	GO:0048046	GO:0048366	GO:0050821	GO:0051082	GO:0071277
08032609-SEQ07_G4.PT.seq	GO:0005524	GO:0005618	GO:0005730	GO:0005739	GO:0005829	GO:0005886	GO:0006457	GO:0009414	GO:0009644	GO:0009651	GO:0009816	GO:0009908	GO:0010286	GO:0042542	GO:0046685	GO:0048046	GO:0048366	GO:0050821	GO:0051082	GO:0071277
08032609-SEQ07_G8.PT.seq	GO:0006457	GO:0006972	GO:0009408	GO:0009644	GO:0042542	GO:0051082
08032609-SEQ07_G9.PT.seq	GO:0009570	GO:0016671	GO:0031969
08032609-SEQ07_H11.PT.seq	GO:0005524	GO:0005618	GO:0005730	GO:0005739	GO:0005829	GO:0005886	GO:0006457	GO:0009414	GO:0009644	GO:0009651	GO:0009816	GO:0009908	GO:0010286	GO:0042542	GO:0046685	GO:0048046	GO:0048366	GO:0050821	GO:0051082	GO:0071277
08032609-SEQ07_H5.PT.seq	GO:0006662	GO:0009055	GO:0009570	GO:0015035	GO:0016671	GO:0031969	GO:0045454
08032609-SEQ07_H6.PT.seq	GO:0005506	GO:0009523	GO:0009535	GO:0009635	GO:0009772	GO:0016021	GO:0016491	GO:0045156
08032609-SEQ07_H7.PT.seq	GO:0005524	GO:0005618	GO:0005730	GO:0005739	GO:0005829	GO:0005886	GO:0006457	GO:0009414	GO:0009644	GO:0009651	GO:0009816	GO:0009908	GO:0010286	GO:0042542	GO:0046685	GO:0048046	GO:0048366	GO:0050821	GO:0051082	GO:0071277
08032609-SEQ09_A12.PT.seq	GO:0006457	GO:0009408	GO:0009644	GO:0042542
08032609-SEQ09_A4.PT.seq	GO:0005737	GO:0006950
08032609-SEQ09_A5.PT.seq	GO:0005739	GO:0009055	GO:0015035	GO:0045454	GO:0046872	GO:0048653
08032609-SEQ09_A9.PT.seq	GO:0000275	GO:0005524	GO:0015986	GO:0015991	GO:0046933	GO:0046961
08032609-SEQ09_B10.PT.seq	GO:0009507	GO:0009772	GO:0045156
08032609-SEQ09_B11.PT.seq	GO:0004601	GO:0005576	GO:0006598	GO:0006979	GO:0009698	GO:0010167	GO:0015706	GO:0020037	GO:0042398	GO:0046872	GO:0055114
08032609-SEQ09_B2.PT.seq	GO:0009535	GO:0015979
08032609-SEQ09_D12.PT.seq	GO:0006457	GO:0006972	GO:0009408	GO:0009644	GO:0042542	GO:0051082
08032609-SEQ09_D5.PT.seq	GO:0006457	GO:0006972	GO:0009408	GO:0009644	GO:0042542	GO:0051082
08032609-SEQ09_D6.PT.seq	GO:0006950	GO:0007165	GO:0009719	GO:0010033	GO:0080167
08032609-SEQ09_E1.PT.seq	GO:0006457	GO:0006972	GO:0009408	GO:0009644	GO:0042542	GO:0051082
08032609-SEQ09_E10.PT.seq	GO:0004866	GO:0006508	GO:0008233	GO:0010951
08032609-SEQ09_E12.PT.seq	GO:0004553	GO:0005975	GO:0016757
08032609-SEQ09_E3.PT.seq	GO:0003677	GO:0005773	GO:0005886	GO:0007267	GO:0048032
08032609-SEQ09_E4.PT.seq	GO:0006457	GO:0006972	GO:0009408	GO:0009644	GO:0042542	GO:0051082
08032609-SEQ09_E8.PT.seq	GO:0006629	GO:0016787
08032609-SEQ09_E9.PT.seq	GO:0009507	GO:0009523	GO:0009772	GO:0016021	GO:0045156	GO:0046872
08032609-SEQ09_F3.PT.seq	GO:0005743	GO:0006096	GO:0006623	GO:0006850	GO:0009060	GO:0009507	GO:0046686
08032609-SEQ09_F8.PT.seq	GO:0009860	GO:0016491	GO:0035556	GO:0046872
08032609-SEQ09_F9.PT.seq	GO:0003700	GO:0005516	GO:0005634	GO:0006355	GO:0009410	GO:0009862	GO:0010043	GO:0010167	GO:0010260	GO:0015706	GO:0030968	GO:0042742	GO:0043565
08032609-SEQ09_G1.PT.seq	GO:0005506	GO:0006633	GO:0009507	GO:0010291	GO:0016021	GO:0016119	GO:0016123	GO:0055114
08032609-SEQ09_G10.PT.seq	GO:0004867	GO:0009611
08032609-SEQ09_G3.PT.seq	GO:0005829	GO:0010183	GO:0016209	GO:0035556	GO:0045454	GO:0046872	GO:0047134	GO:0055114	GO:0080092
08032609-SEQ09_G6.PT.seq	GO:0005507	GO:0006612	GO:0006833	GO:0006878	GO:0007389	GO:0008361	GO:0009651	GO:0009750	GO:0009926	GO:0009963	GO:0010015	GO:0010363	GO:0040007	GO:0046686
08032609-SEQ09_G7.PT.seq	GO:0005506	GO:0009523	GO:0009535	GO:0009635	GO:0009772	GO:0016021	GO:0016491	GO:0045156
08032609-SEQ09_G9.PT.seq	GO:0006457	GO:0006972	GO:0009408	GO:0009644	GO:0042542	GO:0051082
08032609-SEQ09_H10.PT.seq	GO:0005507	GO:0006612	GO:0006833	GO:0006878	GO:0007389	GO:0008361	GO:0009651	GO:0009750	GO:0009926	GO:0009963	GO:0010015	GO:0010363	GO:0040007	GO:0046686
08032609-SEQ09_H11.PT.seq	GO:0005506	GO:0005515	GO:0006354	GO:0009523	GO:0009535	GO:0009635	GO:0009772	GO:0010207	GO:0010287	GO:0016021	GO:0016168	GO:0016491	GO:0045156
08032609-SEQ09_H6.PT.seq	GO:0005507	GO:0006612	GO:0006833	GO:0006878	GO:0007389	GO:0008361	GO:0009651	GO:0009750	GO:0009926	GO:0009963	GO:0010015	GO:0010363	GO:0040007	GO:0046686
08032609-SEQ09_H7.PT.seq	GO:0006457	GO:0006972	GO:0009408	GO:0009644	GO:0042542	GO:0051082
08032609-SEQ10_A1.PT.seq	GO:0005524	GO:0006950	GO:0032440	GO:0055114
08032609-SEQ10_A2.PT.seq	GO:0005506	GO:0005515	GO:0006354	GO:0009523	GO:0009535	GO:0009635	GO:0009772	GO:0010207	GO:0010287	GO:0016021	GO:0016168	GO:0016491	GO:0045156
08032609-SEQ10_A3.PT.seq	GO:0005507	GO:0006612	GO:0006833	GO:0006878	GO:0007389	GO:0008361	GO:0009651	GO:0009750	GO:0009926	GO:0009963	GO:0010015	GO:0010363	GO:0040007	GO:0046686
08032609-SEQ10_A4.PT.seq	GO:0004679	GO:0005515	GO:0005737	GO:0016310
08032609-SEQ10_B1.PT.seq	GO:0004089	GO:0008270	GO:0015976
08032609-SEQ10_B10.PT.seq	GO:0005737	GO:0006950
08032609-SEQ10_B2.PT.seq	GO:0006457	GO:0006972	GO:0009408	GO:0009644	GO:0042542	GO:0051082
08032609-SEQ10_B3.PT.seq	GO:0005576	GO:0005618	GO:0009627	GO:0009723	GO:0009751	GO:0009753	GO:0010266
08032609-SEQ10_B4.PT.seq	GO:0000413	GO:0003755	GO:0005773	GO:0006457
08032609-SEQ10_B7.PT.seq	GO:0005507
08032609-SEQ10_C11.PT.seq	GO:0006457	GO:0006972	GO:0009408	GO:0009644	GO:0042542	GO:0051082
08032609-SEQ10_C12.PT.seq	GO:0005506	GO:0005515	GO:0006354	GO:0009523	GO:0009535	GO:0009635	GO:0009772	GO:0010207	GO:0010287	GO:0016021	GO:0016168	GO:0016491	GO:0045156
08032609-SEQ10_C2.PT.seq	GO:0005739
08032609-SEQ10_C5.PT.seq	GO:0006457	GO:0006972	GO:0009408	GO:0009644	GO:0042542	GO:0051082
08032609-SEQ10_C8.PT.seq	GO:0005737	GO:0006950
08032609-SEQ10_C9.PT.seq	GO:0004014	GO:0006557	GO:0006597	GO:0008295	GO:0008792
08032609-SEQ10_D1.PT.seq	GO:0000786	GO:0003677	GO:0005634	GO:0006334
08032609-SEQ10_D2.PT.seq	GO:0006979
08032609-SEQ10_D3.PT.seq	GO:0006457	GO:0006972	GO:0009408	GO:0009644	GO:0042542	GO:0051082
08032609-SEQ10_D5.PT.seq	GO:0006457	GO:0006972	GO:0009408	GO:0009644	GO:0042542	GO:0051082
08032609-SEQ10_D8.PT.seq	GO:0006457	GO:0006972	GO:0009408	GO:0009644	GO:0042542	GO:0051082
08032609-SEQ10_D9.PT.seq	GO:0004512	GO:0005737	GO:0006021	GO:0006659	GO:0009408	GO:0009644	GO:0009793	GO:0010039	GO:0010264	GO:0015979	GO:0042542	GO:0042742	GO:0050832	GO:0051607	GO:0055072
08032609-SEQ10_E1.PT.seq	GO:0006457	GO:0006972	GO:0009408	GO:0009644	GO:0042542	GO:0051082
08032609-SEQ10_E11.PT.seq	GO:0000041	GO:0000160	GO:0005634	GO:0005737	GO:0009553	GO:0009927	GO:0010029	GO:0015698	GO:0016049	GO:0031537	GO:0032440	GO:0043424	GO:0048831	GO:0051301	GO:0055114	GO:0080036
08032609-SEQ10_E12.PT.seq	GO:0006457	GO:0006972	GO:0009408	GO:0009644	GO:0042542	GO:0051082
08032609-SEQ10_E2.PT.seq	GO:0005524	GO:0006950	GO:0032440	GO:0055114
08032609-SEQ10_E8.PT.seq	GO:0006833	GO:0015204	GO:0015250	GO:0016021	GO:0071918
08032609-SEQ10_E9.PT.seq	GO:0006457	GO:0006972	GO:0009408	GO:0009644	GO:0042542	GO:0051082
08032609-SEQ10_F2.PT.seq	GO:0004866	GO:0006508	GO:0008233	GO:0010951
08032609-SEQ10_F3.PT.seq	GO:0009535	GO:0009637	GO:0009644	GO:0009654	GO:0009744	GO:0010114	GO:0010155	GO:0010218	GO:0010270	GO:0019344
08050702-CHIP_SEQ11_04.PT_D01.seq	GO:0005524	GO:0005618	GO:0005730	GO:0005739	GO:0005829	GO:0005886	GO:0006457	GO:0006952	GO:0009414	GO:0009651	GO:0009908	GO:0010286	GO:0048046	GO:0048366	GO:0050821	GO:0051082	GO:0071277
08050702-CHIP_SEQ11_08.PT_H01.seq	GO:0006952	GO:0006970	GO:0044238	GO:0044249	GO:0044464	GO:0044699	GO:0044710	GO:0051707	GO:1901576
08050702-CHIP_SEQ11_09.PT_A02.seq	GO:0003824	GO:0005737	GO:0006950	GO:0009628
08050702-CHIP_SEQ11_10.PT_B02.seq	GO:0004866	GO:0006508	GO:0008233	GO:0010951
08050702-CHIP_SEQ11_14.PT_F02.seq	GO:0004866	GO:0006508	GO:0008233	GO:0010951
08050702-CHIP_SEQ11_16.PT_H02.seq	GO:0005737	GO:0006950
08050702-CHIP_SEQ11_17.PT_A03.seq	GO:0005737	GO:0009644	GO:0042542
08050702-CHIP_SEQ11_18.PT_B03.seq	GO:0006457	GO:0006972	GO:0009408	GO:0009644	GO:0042542	GO:0051082
08050702-CHIP_SEQ11_20.PT_D03.seq	GO:0005507
08050702-CHIP_SEQ11_21.PT_E03.seq	GO:0005737	GO:0006457	GO:0009408	GO:0009644	GO:0042542
08050702-CHIP_SEQ11_23.PT_G03.seq	GO:0006952	GO:0009607
08050702-CHIP_SEQ11_25.PT_A04.seq	GO:0005524	GO:0005618	GO:0005634	GO:0009409	GO:0009416	GO:0009535	GO:0009941	GO:0010287	GO:0010319	GO:0042742	GO:0043531	GO:0046863	GO:0048046	GO:0050790
08050702-CHIP_SEQ11_26.PT_B04.seq	GO:0005739	GO:0008152	GO:0016740
08050702-CHIP_SEQ11_28.PT_D04.seq	GO:0005737	GO:0009644	GO:0042542
08050702-CHIP_SEQ11_31.PT_G04.seq	GO:0004866	GO:0010951
08050702-CHIP_SEQ11_32.PT_H04.seq	GO:0003743	GO:0006413
08050702-CHIP_SEQ11_37.PT_E05.seq	GO:0005737	GO:0006950
08050702-CHIP_SEQ11_38.PT_F05.seq	GO:0005737	GO:0006888
08050702-CHIP_SEQ11_39.PT_G05.seq	GO:0004866	GO:0006508	GO:0008233	GO:0010951
08050702-CHIP_SEQ11_42.PT_B06.seq	GO:0005524	GO:0005618	GO:0005829	GO:0005886	GO:0006457	GO:0009408	GO:0009644	GO:0009816	GO:0042542	GO:0046685	GO:0051082
08050702-CHIP_SEQ11_43.PT_C06.seq	GO:0005737	GO:0016021
08050702-CHIP_SEQ11_44.PT_D06.seq	GO:0003824	GO:0009116
08050702-CHIP_SEQ11_45.PT_E06.seq	GO:0005524	GO:0005618	GO:0005634	GO:0009409	GO:0009416	GO:0009535	GO:0009941	GO:0010287	GO:0010319	GO:0042742	GO:0043531	GO:0046863	GO:0048046	GO:0050790
08050702-CHIP_SEQ11_46.PT_F06.seq	GO:0005515	GO:0005634	GO:0005773	GO:0009506	GO:0009737	GO:0015250	GO:0016021	GO:0044765	GO:0046658
08050702-CHIP_SEQ11_47.PT_G06.seq	GO:0006457	GO:0006972	GO:0009408	GO:0009644	GO:0042542	GO:0051082
08050702-CHIP_SEQ11_49.PT_A07.seq	GO:0006457	GO:0006972	GO:0009408	GO:0009644	GO:0042542	GO:0051082
08050702-CHIP_SEQ11_52.PT_D07.seq	GO:0006833	GO:0015204	GO:0016021	GO:0071918
08050702-CHIP_SEQ11_53.PT_E07.seq	GO:0006457	GO:0006972	GO:0009408	GO:0009644	GO:0042542	GO:0051082
08050702-CHIP_SEQ11_57.PT_A08.seq	GO:0004866	GO:0006508	GO:0008233	GO:0010951
08050702-CHIP_SEQ11_58.PT_B08.seq	GO:0005737	GO:0006950
08050702-CHIP_SEQ11_59.PT_C08.seq	GO:0005506	GO:0005515	GO:0006354	GO:0009523	GO:0009535	GO:0009635	GO:0009772	GO:0010207	GO:0010287	GO:0016021	GO:0016168	GO:0016491	GO:0045156
08050702-CHIP_SEQ11_60.PT_D08.seq	GO:0005507
08050702-CHIP_SEQ11_62.PT_F08.seq	GO:0005737	GO:0006950
08050702-CHIP_SEQ11_65.PT_A09.seq	GO:0005506	GO:0009523	GO:0009535	GO:0009635	GO:0009772	GO:0016021	GO:0016491	GO:0045156
08050702-CHIP_SEQ11_66.PT_B09.seq	GO:0004364	GO:0005737	GO:0009407
08050702-CHIP_SEQ11_68.PT_D09.seq	GO:0005524	GO:0006950	GO:0016020	GO:0016491	GO:0071944
08050702-CHIP_SEQ11_71.PT_G09.seq	GO:0009507	GO:0050178
08050702-CHIP_SEQ11_75.PT_C10.seq	GO:0004497	GO:0005506	GO:0009055	GO:0016705	GO:0020037	GO:0055114
08050702-CHIP_SEQ11_76.PT_D10.seq	GO:0003700	GO:0005739	GO:0006355	GO:0043565
08050702-CHIP_SEQ11_77.PT_E10.seq	GO:0004512	GO:0005737	GO:0006021	GO:0006659	GO:0009408	GO:0009644	GO:0009791	GO:0010264	GO:0042542	GO:0042742	GO:0050832	GO:0051607
08050702-CHIP_SEQ11_81.PT_A11.seq	GO:0004089	GO:0008270	GO:0015976
08050702-CHIP_SEQ11_84.PT_D11.seq	GO:0005634	GO:0006355	GO:0006417	GO:0009414	GO:0009416	GO:0009536	GO:0009611	GO:0009630	GO:0009734	GO:0009753	GO:0010102	GO:0046983
08050702-CHIP_SEQ11_89.PT_A12.seq	GO:0000326	GO:0003824	GO:0005783	GO:0005886	GO:0006833	GO:0009705	GO:0009941	GO:0015204	GO:0016021	GO:0030104	GO:0042742	GO:0042807	GO:0043674	GO:0044237	GO:0046686	GO:0050662	GO:0071918	GO:0080170
08050702-CHIP_SEQ12_03.PT_C01.seq	GO:0004866	GO:0006508	GO:0008233	GO:0010951
08050702-CHIP_SEQ12_04.PT_D01.seq	GO:0006952	GO:0009607
08050702-CHIP_SEQ12_06.PT_F01.seq	GO:0005829	GO:0005886	GO:0006970	GO:0042742	GO:0044238	GO:0044249	GO:0044699	GO:0044710	GO:0050832	GO:1901576
08050702-CHIP_SEQ12_07.PT_G01.seq	GO:0004332	GO:0006096	GO:0009737	GO:0009941	GO:0010287	GO:0016020	GO:0022626	GO:0031977	GO:0046686	GO:0048046
08050702-CHIP_SEQ12_08.PT_H01.seq	GO:0006952
08050702-CHIP_SEQ12_10.PT_B02.seq	GO:0000165	GO:0002237	GO:0005886	GO:0006612	GO:0006862	GO:0006888	GO:0006995	GO:0009409	GO:0009506	GO:0009581	GO:0009595	GO:0009624	GO:0009697	GO:0009738	GO:0009744	GO:0009749	GO:0009750	GO:0009862	GO:0009867	GO:0010200	GO:0010310	GO:0010363	GO:0015398	GO:0015695	GO:0015802	GO:0016021	GO:0030968	GO:0031348	GO:0042742	GO:0043069	GO:0043090	GO:0043269	GO:0043900	GO:0050832	GO:0072488
08050702-CHIP_SEQ12_11.PT_C02.seq	GO:0005622
08050702-CHIP_SEQ12_13.PT_E02.seq	GO:0001510	GO:0003735	GO:0006412	GO:0016020	GO:0022625
08050702-CHIP_SEQ12_14.PT_F02.seq	GO:0005886	GO:0006508	GO:0008236
08050702-CHIP_SEQ12_25.PT_A04.seq	GO:0005507	GO:0006612	GO:0006833	GO:0006878	GO:0007389	GO:0008361	GO:0009651	GO:0009750	GO:0009926	GO:0009963	GO:0010015	GO:0010363	GO:0040007	GO:0046686
08050702-CHIP_SEQ12_28.PT_D04.seq	GO:0003962	GO:0005829	GO:0006730	GO:0009970	GO:0018826	GO:0019458	GO:0030170	GO:0042631	GO:0051289
08050702-CHIP_SEQ12_30.PT_F04.seq	GO:0005739	GO:0006098	GO:0006364	GO:0006636	GO:0006655	GO:0006744	GO:0008685	GO:0009073	GO:0009570	GO:0009637	GO:0009644	GO:0009744	GO:0009965	GO:0010027	GO:0010114	GO:0010155	GO:0010218	GO:0015995	GO:0016117	GO:0019288	GO:0019344	GO:0030154	GO:0045893
08050702-CHIP_SEQ12_34.PT_B05.seq	GO:0004866	GO:0006508	GO:0008233	GO:0010951
08050702-CHIP_SEQ12_35.PT_C05.seq	GO:0005507	GO:0006612	GO:0006833	GO:0006878	GO:0007389	GO:0008361	GO:0009651	GO:0009750	GO:0009926	GO:0009963	GO:0010015	GO:0010363	GO:0040007	GO:0046686
08050702-CHIP_SEQ12_36.PT_D05.seq	GO:0009535	GO:0009637	GO:0009644	GO:0009654	GO:0009744	GO:0010114	GO:0010155	GO:0010218	GO:0010270	GO:0019344
08050702-CHIP_SEQ12_37.PT_E05.seq	GO:0003723	GO:0003735	GO:0005618	GO:0005730	GO:0006412	GO:0016020	GO:0022627
08050702-CHIP_SEQ12_38.PT_F05.seq	GO:0004372	GO:0005886	GO:0006544	GO:0006563	GO:0008168	GO:0009555	GO:0010197	GO:0030170	GO:0032259	GO:0035999	GO:0046686
08050702-CHIP_SEQ12_42.PT_B06.seq	GO:0003824	GO:0009116	GO:0045735
08050702-CHIP_SEQ12_43.PT_C06.seq	GO:0006952	GO:0009607
08050702-CHIP_SEQ12_44.PT_D06.seq	GO:0005759
08050702-CHIP_SEQ12_45.PT_E06.seq	GO:0006457	GO:0006972	GO:0009408	GO:0009644	GO:0042542	GO:0051082
08050702-CHIP_SEQ12_46.PT_F06.seq	GO:0000413	GO:0003755	GO:0005886	GO:0006457	GO:0046686	GO:0048046
08050702-CHIP_SEQ12_47.PT_G06.seq	GO:0004512	GO:0005737	GO:0006021	GO:0006659	GO:0009408	GO:0009644	GO:0009791	GO:0010264	GO:0042542	GO:0042742	GO:0050832	GO:0051607
08050702-CHIP_SEQ12_48.PT_H06.seq	GO:0006457	GO:0006972	GO:0009408	GO:0009644	GO:0042542	GO:0051082
08050702-CHIP_SEQ12_50.PT_B07.seq	GO:0003677	GO:0003682	GO:0005634	GO:0005829	GO:0006094	GO:0006096	GO:0006334	GO:0008283	GO:0009408	GO:0009409	GO:0009617	GO:0009651	GO:0009738	GO:0010311	GO:0030154	GO:0042393	GO:0046686
08050702-CHIP_SEQ12_51.PT_C07.seq	GO:0006950
08050702-CHIP_SEQ12_52.PT_D07.seq	GO:0006508	GO:0008233
08050702-CHIP_SEQ12_53.PT_E07.seq	GO:0005737	GO:0006950
08050702-CHIP_SEQ12_54.PT_F07.seq	GO:0005506	GO:0005515	GO:0006354	GO:0009523	GO:0009535	GO:0009635	GO:0009772	GO:0010207	GO:0010287	GO:0016021	GO:0016168	GO:0016491	GO:0045156
08050702-CHIP_SEQ12_55.PT_G07.seq	GO:0000786	GO:0003677	GO:0005634	GO:0006334
08050702-CHIP_SEQ12_56.PT_H07.seq	GO:0004097	GO:0046148	GO:0046872	GO:0052716	GO:0055114
08050702-CHIP_SEQ12_58.PT_B08.seq	GO:0005737	GO:0006950
08050702-CHIP_SEQ12_59.PT_C08.seq	GO:0000166	GO:0004512	GO:0005737	GO:0006021	GO:0006659	GO:0009408	GO:0009644	GO:0009793	GO:0010039	GO:0010264	GO:0015979	GO:0042542	GO:0042742	GO:0050832	GO:0051607	GO:0055072
08050702-CHIP_SEQ12_61.PT_E08.seq	GO:0005829	GO:0005886	GO:0006970	GO:0042742	GO:0044238	GO:0044249	GO:0044699	GO:0044710	GO:0050832	GO:1901576
08050702-CHIP_SEQ12_63.PT_G08.seq	GO:0006355
08050702-CHIP_SEQ12_64.PT_H08.seq	GO:0009505	GO:0009741
08050702-CHIP_SEQ12_67.PT_C09.seq	GO:0006457	GO:0009408	GO:0009644	GO:0042542
08050702-CHIP_SEQ12_68.PT_D09.seq	GO:0006508	GO:0008233
08050702-CHIP_SEQ12_71.PT_G09.seq	GO:0000326	GO:0005783	GO:0005886	GO:0006833	GO:0009705	GO:0009941	GO:0015204	GO:0015250	GO:0016021	GO:0030104	GO:0042742	GO:0042807	GO:0043674	GO:0071918	GO:0080170
08050702-CHIP_SEQ12_72.PT_H09.seq	GO:0004601	GO:0005576	GO:0006979	GO:0020037	GO:0046872	GO:0055114
08050702-CHIP_SEQ12_74.PT_B10.seq	GO:0006833	GO:0015204	GO:0015250	GO:0016021	GO:0071918
08050702-CHIP_SEQ12_75.PT_C10.seq	GO:0005739	GO:0006098	GO:0006364	GO:0006636	GO:0006655	GO:0006744	GO:0008685	GO:0009073	GO:0009570	GO:0009637	GO:0009644	GO:0009744	GO:0009965	GO:0010027	GO:0010114	GO:0010155	GO:0010218	GO:0015995	GO:0016117	GO:0019288	GO:0019344	GO:0030154	GO:0045893
08050702-CHIP_SEQ12_76.PT_D10.seq	GO:0006457	GO:0006972	GO:0009408	GO:0009644	GO:0042542	GO:0051082
08050702-CHIP_SEQ12_77.PT_E10.seq	GO:0005509	GO:0008266	GO:0009535	GO:0009570	GO:0009654	GO:0009941	GO:0015979	GO:0019898	GO:0031977	GO:0032440	GO:0042742	GO:0048046	GO:0055114
08050702-CHIP_SEQ12_78.PT_F10.seq	GO:0000786	GO:0003677	GO:0006334
08050702-CHIP_SEQ12_79.PT_G10.seq	GO:0018858	GO:0019761
08050702-CHIP_SEQ12_80.PT_H10.seq	GO:0005507	GO:0005618	GO:0005886	GO:0009620	GO:0009651	GO:0009693	GO:0009727	GO:0009815	GO:0009835	GO:0016706	GO:0031418	GO:0055114
08050702-CHIP_SEQ12_82.PT_B11.seq	GO:0009644	GO:0042542
08050702-CHIP_SEQ12_83.PT_C11.seq	GO:0006098	GO:0009570	GO:0009941	GO:0010027	GO:0010103	GO:0016117	GO:0016787	GO:0019252	GO:0019684	GO:0090304
08050702-CHIP_SEQ12_84.PT_D11.seq	GO:0006457	GO:0006972	GO:0009408	GO:0009644	GO:0042542	GO:0051082
08050702-CHIP_SEQ12_85.PT_E11.seq	GO:0005829	GO:0008152	GO:0008270	GO:0016787
08050702-CHIP_SEQ12_86.PT_F11.seq	GO:0006950
08050702-CHIP_SEQ12_89.PT_A12.seq	GO:0005737	GO:0009644	GO:0042542
08050702-CHIP_SEQ12_90.PT_B12.seq	GO:0005737	GO:0006950
08050702-CHIP_SEQ12_91.PT_C12.seq	GO:0006457	GO:0006972	GO:0009408	GO:0009644	GO:0042542	GO:0051082
08050702-CHIP_SEQ12_92.PT_D12.seq	GO:0003333	GO:0005886	GO:0006499	GO:0006612	GO:0006862	GO:0006888	GO:0010363	GO:0015171	GO:0015696	GO:0015802	GO:0016021	GO:0030968	GO:0043069	GO:0043090	GO:0043269	GO:0080167
08050702-CHIP_SEQ12_93.PT_E12.seq	GO:0004591	GO:0005739	GO:0006099	GO:0008270	GO:0030976	GO:0046686	GO:0050897
08050702-CHIP_SEQ12_94.PT_F12.seq	GO:0009536
08050702-CHIP_SEQ13_01.PT_A01.seq	GO:0000271	GO:0005576	GO:0006569	GO:0009505	GO:0009684	GO:0009737	GO:0009739	GO:0009741	GO:0009825	GO:0009932	GO:0043481	GO:0048767	GO:0071555
08050702-CHIP_SEQ13_03.PT_C01.seq	GO:0006457	GO:0006972	GO:0009408	GO:0009644	GO:0042542	GO:0051082
08050702-CHIP_SEQ13_04.PT_D01.seq	GO:0005634	GO:0005737
08050702-CHIP_SEQ13_05.PT_E01.seq	GO:0009507
08050702-CHIP_SEQ13_06.PT_F01.seq	GO:0005488	GO:0009507	GO:0009579	GO:0016020
08050702-CHIP_SEQ13_07.PT_G01.seq	GO:0000041	GO:0000160	GO:0005634	GO:0005737	GO:0009553	GO:0009927	GO:0010029	GO:0015698	GO:0016049	GO:0031537	GO:0032440	GO:0043424	GO:0048831	GO:0051301	GO:0055114	GO:0080036
08050702-CHIP_SEQ13_09.PT_A02.seq	GO:0006457	GO:0006972	GO:0009408	GO:0009644	GO:0042542	GO:0051082
08050702-CHIP_SEQ13_10.PT_B02.seq	GO:0006457	GO:0006972	GO:0009408	GO:0009644	GO:0042542	GO:0051082
08050702-CHIP_SEQ13_12.PT_D02.seq	GO:0006457	GO:0006972	GO:0009408	GO:0009644	GO:0042542	GO:0051082
08050702-CHIP_SEQ13_13.PT_E02.seq	GO:0004512	GO:0005737	GO:0006021	GO:0006659	GO:0009408	GO:0009644	GO:0009791	GO:0010264	GO:0042542	GO:0042742	GO:0050832	GO:0051607
08050702-CHIP_SEQ13_14.PT_F02.seq	GO:0004512	GO:0005737	GO:0006021	GO:0006659	GO:0009408	GO:0009644	GO:0009791	GO:0010264	GO:0042542	GO:0042742	GO:0050832	GO:0051607
08050702-CHIP_SEQ13_15.PT_G02.seq	GO:0006457	GO:0006972	GO:0009408	GO:0009644	GO:0042542	GO:0051082
08050702-CHIP_SEQ13_17.PT_A03.seq	GO:0004097	GO:0046148	GO:0046872	GO:0052716	GO:0055114
08050702-CHIP_SEQ13_19.PT_C03.seq	GO:0005737	GO:0006950
08050702-CHIP_SEQ13_20.PT_D03.seq	GO:0006457	GO:0006972	GO:0009408	GO:0009644	GO:0042542	GO:0051082
08050702-CHIP_SEQ13_21.PT_E03.seq	GO:0005524	GO:0006950	GO:0032440	GO:0055114
08050702-CHIP_SEQ13_22.PT_F03.seq	GO:0000166	GO:0005829	GO:0050356	GO:0055114
08050702-CHIP_SEQ13_23.PT_G03.seq	GO:0003677	GO:0005773	GO:0005886	GO:0006810	GO:0007267	GO:0048032
08050702-CHIP_SEQ13_26.PT_B04.seq	GO:0005737	GO:0006950
08050702-CHIP_SEQ13_27.PT_C04.seq	GO:0004866	GO:0006508	GO:0008233	GO:0010951
08050702-CHIP_SEQ13_28.PT_D04.seq	GO:0004512	GO:0005737	GO:0006021	GO:0006659	GO:0009408	GO:0009644	GO:0009791	GO:0010264	GO:0042542	GO:0042742	GO:0050832	GO:0051607
08050702-CHIP_SEQ13_29.PT_E04.seq	GO:0004364	GO:0004462	GO:0005737	GO:0008152
08050702-CHIP_SEQ13_30.PT_F04.seq	GO:0000786	GO:0003677	GO:0005634	GO:0006334
08050702-CHIP_SEQ13_32.PT_H04.seq	GO:0000786	GO:0003677	GO:0005634	GO:0006334
08050702-CHIP_SEQ13_33.PT_A05.seq	GO:0015172	GO:0015175	GO:0015399	GO:0015800	GO:0015804	GO:0016021
08050702-CHIP_SEQ13_34.PT_B05.seq	GO:0000413	GO:0003755	GO:0005773	GO:0006457
08050702-CHIP_SEQ13_36.PT_D05.seq	GO:0006457	GO:0006972	GO:0009408	GO:0009644	GO:0042542	GO:0051082
08050702-CHIP_SEQ13_37.PT_E05.seq	GO:0005739	GO:0006457	GO:0009408	GO:0009644	GO:0034976	GO:0042542	GO:0046686
08050702-CHIP_SEQ13_38.PT_F05.seq	GO:0004806	GO:0006629
08050702-CHIP_SEQ13_40.PT_H05.seq	GO:0005507
08050702-CHIP_SEQ13_42.PT_B06.seq	GO:0004867	GO:0009611
08050702-CHIP_SEQ13_43.PT_C06.seq	GO:0004089	GO:0008270	GO:0015976
08050702-CHIP_SEQ13_44.PT_D06.seq	GO:0006457	GO:0006972	GO:0009408	GO:0009644	GO:0042542	GO:0051082
08050702-CHIP_SEQ13_45.PT_E06.seq	GO:0004497	GO:0005506	GO:0005576	GO:0006869	GO:0008289	GO:0009055	GO:0016705	GO:0020037	GO:0055114
08050702-CHIP_SEQ13_46.PT_F06.seq	GO:0005737	GO:0009644	GO:0042542
08050702-CHIP_SEQ13_47.PT_G06.seq	GO:0005788	GO:0006457	GO:0009408	GO:0009507	GO:0009644	GO:0042542
08050702-CHIP_SEQ13_48.PT_H06.seq	GO:0005754	GO:0009853	GO:0015986	GO:0046933	GO:0046961
08050702-CHIP_SEQ13_51.PT_C07.seq	GO:0000272	GO:0004568	GO:0006032	GO:0006952	GO:0008061	GO:0016023	GO:0016998	GO:0042221	GO:0051707
08050702-CHIP_SEQ13_52.PT_D07.seq	GO:0004970	GO:0005234	GO:0006811	GO:0016021	GO:0035235
08050702-CHIP_SEQ13_53.PT_E07.seq	GO:0000413	GO:0003755	GO:0005528	GO:0016020
08050702-CHIP_SEQ13_54.PT_F07.seq	GO:0005507	GO:0006612	GO:0006833	GO:0006878	GO:0007389	GO:0008361	GO:0009651	GO:0009750	GO:0009926	GO:0009963	GO:0010015	GO:0010363	GO:0040007	GO:0046686
08050702-CHIP_SEQ13_55.PT_G07.seq	GO:0004175	GO:0004427	GO:0005634	GO:0005887	GO:0016036	GO:0016311	GO:0019375	GO:0035556	GO:0045892	GO:0051262	GO:0052731	GO:0052732
08050702-CHIP_SEQ13_56.PT_H07.seq	GO:0005634	GO:0005737	GO:0009927	GO:0010029	GO:0031537	GO:0043424	GO:0048831	GO:0080036
08050702-CHIP_SEQ13_58.PT_B08.seq	GO:0005515	GO:0005634	GO:0005773	GO:0009506	GO:0009737	GO:0015250	GO:0016021	GO:0044765	GO:0046658
08050702-CHIP_SEQ13_59.PT_C08.seq	GO:0009522	GO:0009535	GO:0015979	GO:0016168	GO:0019344	GO:0030003	GO:0070838
08050702-CHIP_SEQ13_60.PT_D08.seq	GO:0004867	GO:0006508	GO:0008233	GO:0009611
08050702-CHIP_SEQ13_61.PT_E08.seq	GO:0006950	GO:0009628
08050702-CHIP_SEQ13_62.PT_F08.seq	GO:0046872
08050702-CHIP_SEQ13_63.PT_G08.seq	GO:0004097	GO:0046148	GO:0046872	GO:0052716	GO:0055114
08050702-CHIP_SEQ13_64.PT_H08.seq	GO:0009535	GO:0009637	GO:0009644	GO:0009654	GO:0009744	GO:0010114	GO:0010155	GO:0010218	GO:0010270	GO:0019344
08050702-CHIP_SEQ13_66.PT_B09.seq	GO:0008168	GO:0032259	GO:0048193
08050702-CHIP_SEQ13_67.PT_C09.seq	GO:0005737	GO:0009644	GO:0042542
08050702-CHIP_SEQ13_68.PT_D09.seq	GO:0006952	GO:0009607
08050702-CHIP_SEQ13_69.PT_E09.seq	GO:0006457	GO:0006972	GO:0009408	GO:0009644	GO:0042542	GO:0051082
08050702-CHIP_SEQ13_70.PT_F09.seq	GO:0006457	GO:0006972	GO:0009408	GO:0009644	GO:0042542	GO:0051082
08050702-CHIP_SEQ13_71.PT_G09.seq	GO:0005506	GO:0009523	GO:0009535	GO:0009635	GO:0009772	GO:0016021	GO:0016491	GO:0045156
08050702-CHIP_SEQ13_72.PT_H09.seq	GO:0004867	GO:0005886	GO:0010200	GO:0031225
08050702-CHIP_SEQ13_74.PT_B10.seq	GO:0005886	GO:0006979	GO:0009409	GO:0009570	GO:0009635	GO:0016740	GO:0042631	GO:0043295	GO:0046686	GO:0048046
08050702-CHIP_SEQ13_75.PT_C10.seq	GO:0004867	GO:0006508	GO:0008233	GO:0009611
08050702-CHIP_SEQ13_76.PT_D10.seq	GO:0005506	GO:0009523	GO:0009535	GO:0009635	GO:0009772	GO:0016021	GO:0016491	GO:0045156
08050702-CHIP_SEQ13_77.PT_E10.seq	GO:0005524	GO:0005618	GO:0005829	GO:0005886	GO:0006457	GO:0009507	GO:0009644	GO:0010286	GO:0032440	GO:0034976	GO:0042542	GO:0055114
08050702-CHIP_SEQ13_79.PT_G10.seq	GO:0004866	GO:0006508	GO:0008233	GO:0010951
08050702-CHIP_SEQ13_81.PT_A11.seq	GO:0006952	GO:0008654	GO:0009628	GO:0016853	GO:0046173	GO:0051707
08050702-CHIP_SEQ13_82.PT_B11.seq	GO:0006950
08050702-CHIP_SEQ13_84.PT_D11.seq	GO:0004867	GO:0006508	GO:0008233	GO:0009611
08050702-CHIP_SEQ13_85.PT_E11.seq	GO:0005524	GO:0005618	GO:0005730	GO:0005739	GO:0005829	GO:0005886	GO:0006457	GO:0009414	GO:0009644	GO:0009651	GO:0009816	GO:0009908	GO:0010286	GO:0042542	GO:0046685	GO:0048046	GO:0048366	GO:0050821	GO:0051082	GO:0071277
08050702-CHIP_SEQ13_86.PT_F11.seq	GO:0004601	GO:0005576	GO:0006598	GO:0006979	GO:0009698	GO:0010167	GO:0015706	GO:0020037	GO:0042398	GO:0046872	GO:0055114
08050702-CHIP_SEQ13_87.PT_G11.seq	GO:0004722	GO:0005515	GO:0005634	GO:0005829	GO:0006470	GO:0009409	GO:0009414	GO:0009788	GO:0010119	GO:0042538	GO:0046872
08050702-CHIP_SEQ13_88.PT_H11.seq	GO:0006457	GO:0006972	GO:0009408	GO:0009644	GO:0042542	GO:0051082
08050702-CHIP_SEQ13_90.PT_B12.seq	GO:0005524	GO:0006950	GO:0032440	GO:0055114
08050702-CHIP_SEQ13_91.PT_C12.seq	GO:0006950
08050702-CHIP_SEQ13_92.PT_D12.seq	GO:0006457	GO:0006972	GO:0009408	GO:0009644	GO:0042542	GO:0051082
08050702-CHIP_SEQ13_93.PT_E12.seq	GO:0044237
08050702-CHIP_SEQ13_94.PT_F12.seq	GO:0005737	GO:0009644	GO:0042542
08050702-CHIP_SEQ13_96.PT_H12.seq	GO:0005507
08050702-CHIP_SEQ14_01.PT_A01.seq	GO:0005524	GO:0005618	GO:0005886	GO:0009408	GO:0009507	GO:0009987	GO:0032440	GO:0055114
08050702-CHIP_SEQ14_03.PT_C01.seq	GO:0004089	GO:0008270	GO:0015976
08050702-CHIP_SEQ14_04.PT_D01.seq	GO:0005737	GO:0009644	GO:0042542
08050702-CHIP_SEQ14_06.PT_F01.seq	GO:0005737	GO:0009644	GO:0042542
08050702-CHIP_SEQ14_07.PT_G01.seq	GO:0004871	GO:0048765
08050702-CHIP_SEQ14_08.PT_H01.seq	GO:0006457	GO:0009408	GO:0009644	GO:0009742	GO:0009826	GO:0016021	GO:0016595	GO:0042542
08050702-CHIP_SEQ14_10.PT_B02.seq	GO:0009055	GO:0015035	GO:0045454
08050702-CHIP_SEQ14_11.PT_C02.seq	GO:0000165	GO:0001666	GO:0005737	GO:0006612	GO:0009595	GO:0009697	GO:0009813	GO:0009862	GO:0009867	GO:0010200	GO:0010310	GO:0010363	GO:0031348	GO:0034976	GO:0042742	GO:0043900	GO:0045486	GO:0050832	GO:0055114
08050702-CHIP_SEQ14_12.PT_D02.seq	GO:0003824	GO:0009116	GO:0045735
08050702-CHIP_SEQ14_14.PT_F02.seq	GO:0004866	GO:0006508	GO:0008233	GO:0010951
08050702-CHIP_SEQ14_15.PT_G02.seq	GO:0005507	GO:0006612	GO:0006833	GO:0006878	GO:0007389	GO:0008361	GO:0009651	GO:0009750	GO:0009926	GO:0009963	GO:0010015	GO:0010363	GO:0040007	GO:0046686
08050702-CHIP_SEQ14_16.PT_H02.seq	GO:0005618	GO:0006073	GO:0009414	GO:0016762	GO:0033946	GO:0048046
08050702-CHIP_SEQ14_17.PT_A03.seq	GO:0005634
08050702-CHIP_SEQ14_18.PT_B03.seq	GO:0005634	GO:0005886	GO:0006457	GO:0009408	GO:0009644	GO:0034976	GO:0042542
08050702-CHIP_SEQ14_19.PT_C03.seq	GO:0009522	GO:0009535	GO:0015979	GO:0016021
08050702-CHIP_SEQ14_20.PT_D03.seq	GO:0004866	GO:0006508	GO:0008233	GO:0010951
08050702-CHIP_SEQ14_21.PT_E03.seq	GO:0005975	GO:0008422	GO:0009505	GO:0010214	GO:0046556	GO:0048046
08050702-CHIP_SEQ14_23.PT_G03.seq	GO:0005509	GO:0005886	GO:0009408	GO:0009409	GO:0009611	GO:0009612	GO:0009646	GO:0009733	GO:0009737	GO:0009739	GO:0009909	GO:0009961	GO:0010200	GO:0042542	GO:0045087	GO:0048574	GO:0051592	GO:0080164
08050702-CHIP_SEQ14_24.PT_H03.seq	GO:0000165	GO:0004089	GO:0005829	GO:0006612	GO:0008270	GO:0009409	GO:0009535	GO:0009570	GO:0009595	GO:0009697	GO:0009862	GO:0009867	GO:0009941	GO:0010200	GO:0010310	GO:0010363	GO:0015976	GO:0019243	GO:0019684	GO:0031348	GO:0042742	GO:0043900	GO:0048046	GO:0050832
08050702-CHIP_SEQ14_25.PT_A04.seq	GO:0000165	GO:0001666	GO:0005737	GO:0006612	GO:0009595	GO:0009697	GO:0009813	GO:0009862	GO:0009867	GO:0010200	GO:0010310	GO:0010363	GO:0016706	GO:0031348	GO:0034976	GO:0042742	GO:0043900	GO:0050832	GO:0055114
08050702-CHIP_SEQ14_26.PT_B04.seq	GO:0003746	GO:0003924	GO:0004781	GO:0005525	GO:0005730	GO:0005739	GO:0005773	GO:0005886	GO:0006184	GO:0006414	GO:0009507	GO:0046686
08050702-CHIP_SEQ14_27.PT_C04.seq	GO:0005506	GO:0005515	GO:0006354	GO:0009523	GO:0009535	GO:0009635	GO:0009772	GO:0010207	GO:0010287	GO:0016021	GO:0016168	GO:0016491	GO:0045156
08050702-CHIP_SEQ14_28.PT_D04.seq	GO:0005618	GO:0006073	GO:0009414	GO:0016762	GO:0033946	GO:0048046
08050702-CHIP_SEQ14_29.PT_E04.seq	GO:0005507	GO:0006612	GO:0006833	GO:0006878	GO:0007389	GO:0008361	GO:0009651	GO:0009750	GO:0009926	GO:0009963	GO:0010015	GO:0010363	GO:0040007	GO:0046686
08050702-CHIP_SEQ14_30.PT_F04.seq	GO:0006457	GO:0009507	GO:0009644	GO:0010286	GO:0042542
08050702-CHIP_SEQ14_31.PT_G04.seq	GO:0006457	GO:0006972	GO:0009408	GO:0009644	GO:0042542	GO:0051082
08050702-CHIP_SEQ14_32.PT_H04.seq	GO:0005634	GO:0006952	GO:0009507	GO:0009607	GO:0030003	GO:0070838
08050702-CHIP_SEQ14_33.PT_A05.seq	GO:0000165	GO:0001666	GO:0005737	GO:0006612	GO:0009595	GO:0009697	GO:0009813	GO:0009862	GO:0009867	GO:0010200	GO:0010310	GO:0010363	GO:0016706	GO:0031348	GO:0034976	GO:0042742	GO:0043900	GO:0050832
08050702-CHIP_SEQ14_34.PT_B05.seq	GO:0006950
08050702-CHIP_SEQ14_36.PT_D05.seq	GO:0006950	GO:0009628
08050702-CHIP_SEQ14_37.PT_E05.seq	GO:0009535	GO:0009637	GO:0009644	GO:0009654	GO:0009744	GO:0010114	GO:0010155	GO:0010218	GO:0010270	GO:0019344
08050702-CHIP_SEQ14_38.PT_F05.seq	GO:0006869	GO:0008289	GO:0044464
08050702-CHIP_SEQ14_41.PT_A06.seq	GO:0006810	GO:1901700
08050702-CHIP_SEQ14_42.PT_B06.seq	GO:0006457	GO:0006972	GO:0009408	GO:0009644	GO:0042542	GO:0051082
08050702-CHIP_SEQ14_43.PT_C06.seq	GO:0000272	GO:0004568	GO:0006032	GO:0006952	GO:0008061	GO:0016998
08050702-CHIP_SEQ14_44.PT_D06.seq	GO:0005507	GO:0006612	GO:0006833	GO:0006878	GO:0007389	GO:0008361	GO:0009651	GO:0009750	GO:0009926	GO:0009963	GO:0010015	GO:0010363	GO:0040007	GO:0046686
08050702-CHIP_SEQ14_46.PT_F06.seq	GO:0006950
08050702-CHIP_SEQ14_47.PT_G06.seq	GO:0005737	GO:0006950
08050702-CHIP_SEQ14_48.PT_H06.seq	GO:0005777	GO:0009507	GO:0047617
08050702-CHIP_SEQ14_49.PT_A07.seq	GO:0005509
08050702-CHIP_SEQ14_50.PT_B07.seq	GO:0004622	GO:0005242	GO:0005634	GO:0006813	GO:0009409	GO:0009414	GO:0009737	GO:0009753	GO:0010200	GO:0015271	GO:0016021	GO:0030551	GO:0050832	GO:0055085
08050702-CHIP_SEQ14_51.PT_C07.seq	GO:0006457	GO:0006972	GO:0009408	GO:0009644	GO:0042542	GO:0051082
08050702-CHIP_SEQ14_52.PT_D07.seq	GO:0005739
08050702-CHIP_SEQ14_53.PT_E07.seq	GO:0009522	GO:0009535	GO:0015979	GO:0016168	GO:0019344	GO:0030003	GO:0070838
08050702-CHIP_SEQ14_54.PT_F07.seq	GO:0005737	GO:0009644	GO:0042542
08050702-CHIP_SEQ14_55.PT_G07.seq	GO:0006952	GO:0009607
08050702-CHIP_SEQ14_56.PT_H07.seq	GO:0004866	GO:0006508	GO:0008233	GO:0010951

## Sheet: GO_tree.stat
#GO_Function	Unigene_number	Unigene_ID
Biological Process	2086
Biological Process: ATP catabolic process (GO:0006200);	1	08032609-CHIP_SEQ_03_46.PT_F06.seq
Biological Process: ATP hydrolysis coupled proton transport (GO:0015991);	2	08032609-CHIP_SEQ_05_73.PT_A10.ab1;08032609-SEQ09_A9.PT.seq
Biological Process: ATP synthesis coupled proton transport (GO:0015986);	3	08032609-CHIP_SEQ_05_73.PT_A10.ab1;08050702-CHIP_SEQ13_48.PT_H06.seq;08032609-SEQ09_A9.PT.seq
Biological Process: DNA endoreduplication (GO:0042023);	1	08032609-CHIP_SEQ_05_90.PT_B12.ab1
Biological Process: DNA-templated transcription, elongation (GO:0006354);	8	08050702-CHIP_SEQ11_59.PT_C08.seq;08050702-CHIP_SEQ14_27.PT_C04.seq;08032609-SEQ10_C12.PT.seq;08032609-SEQ09_H11.PT.seq;08032609-CHIP_SEQ_05_28.PT_D04.ab1;08032609-SEQ10_A2.PT.seq;08050702-CHIP_SEQ12_54.PT_F07.seq;08032609-CHIP_SEQ_04_H7.PT_A02.ab1
Biological Process: ER to Golgi vesicle-mediated transport (GO:0006888);	4	08050702-CHIP_SEQ12_92.PT_D12.seq;08050702-CHIP_SEQ11_38.PT_F05.seq;08050702-CHIP_SEQ12_10.PT_B02.seq;08032609-CHIP_SEQ08_55.PT_G07.seq
Biological Process: GTP catabolic process (GO:0006184);	1	08050702-CHIP_SEQ14_26.PT_B04.seq
Biological Process: Golgi vesicle transport (GO:0048193);	1	08050702-CHIP_SEQ13_66.PT_B09.seq
Biological Process: L-serine metabolic process (GO:0006563);	1	08050702-CHIP_SEQ12_38.PT_F05.seq
Biological Process: MAPK cascade (GO:0000165);	6	08050702-CHIP_SEQ14_11.PT_C02.seq;08050702-CHIP_SEQ14_33.PT_A05.seq;08032609-CHIP_SEQ_05_89.PT_A12.ab1;08050702-CHIP_SEQ14_25.PT_A04.seq;08050702-CHIP_SEQ12_10.PT_B02.seq;08050702-CHIP_SEQ14_24.PT_H03.seq
Biological Process: N-terminal protein myristoylation (GO:0006499);	1	08050702-CHIP_SEQ12_92.PT_D12.seq
Biological Process: RNA methylation (GO:0001510);	2	08032609-CHIP_SEQ_02_B11.PT.seq;08050702-CHIP_SEQ12_13.PT_E02.seq
Biological Process: S-adenosylmethioninamine biosynthetic process (GO:0006557);	2	08032609-CHIP_SEQ_02_A5.PT.seq;08032609-SEQ10_C9.PT.seq
Biological Process: abscisic acid-activated signaling pathway (GO:0009738);	3	08050702-CHIP_SEQ12_50.PT_B07.seq;08032609-CHIP_SEQ_05_89.PT_A12.ab1;08050702-CHIP_SEQ12_10.PT_B02.seq
Biological Process: acidic amino acid transport (GO:0015800);	2	08032609-CHIP_SEQ_02_H7.PT.seq;08050702-CHIP_SEQ13_33.PT_A05.seq
Biological Process: activation of MAPK activity (GO:0000187);	1	08032609-CHIP_SEQ08_88.PT_H11.seq
Biological Process: aerobic respiration (GO:0009060);	1	08032609-SEQ09_F3.PT.seq
Biological Process: aging (GO:0007568);	1	08032609-CHIP_SEQ_05_44.PT_D06.ab1
Biological Process: amino acid import (GO:0043090);	3	08050702-CHIP_SEQ12_92.PT_D12.seq;08050702-CHIP_SEQ12_10.PT_B02.seq;08032609-CHIP_SEQ08_55.PT_G07.seq
Biological Process: amino acid transmembrane transport (GO:0003333);	1	08050702-CHIP_SEQ12_92.PT_D12.seq
Biological Process: ammonium transmembrane transport (GO:0072488);	1	08050702-CHIP_SEQ12_10.PT_B02.seq
Biological Process: ammonium transport (GO:0015696);	2	08050702-CHIP_SEQ12_92.PT_D12.seq;08032609-CHIP_SEQ08_55.PT_G07.seq
Biological Process: anion transport (GO:0006820);	1	08032609-CHIP_SEQ_05_85.PT_E11.ab1
Biological Process: anther development (GO:0048653);	2	08032609-SEQ09_A5.PT.seq;08032609-CHIP_SEQ_05_87.PT_G11.ab1
Biological Process: anthocyanin accumulation in tissues in response to UV light (GO:0043481);	1	08050702-CHIP_SEQ13_01.PT_A01.seq
Biological Process: anthocyanin-containing compound biosynthetic process (GO:0009718);	1	08032609-CHIP_SEQ_03_81.PT_A11.seq
Biological Process: aromatic amino acid family biosynthetic process (GO:0009073);	2	08050702-CHIP_SEQ12_75.PT_C10.seq;08050702-CHIP_SEQ12_30.PT_F04.seq
Biological Process: auxin polar transport (GO:0009926);	17	08050702-CHIP_SEQ12_35.PT_C05.seq;08032609-CHIP_SEQ_05_25.PT_A04.ab1;08032609-CHIP_SEQ_03_40.PT_H05.seq;08050702-CHIP_SEQ12_25.PT_A04.seq;08032609-SEQ09_H10.PT.seq;08050702-CHIP_SEQ13_54.PT_F07.seq;08032609-SEQ09_G6.PT.seq;08032609-SEQ10_A3.PT.seq;08032609-CHIP_SEQ_03_12.PT_D02.seq;08032609-CHIP_SEQ_05_13.PT_E02.ab1;08050702-CHIP_SEQ14_15.PT_G02.seq;08050702-CHIP_SEQ14_29.PT_E04.seq;08032609-SEQ0…
Biological Process: auxin-activated signaling pathway (GO:0009734);	1	08050702-CHIP_SEQ11_84.PT_D11.seq
Biological Process: basic amino acid transport (GO:0015802);	3	08050702-CHIP_SEQ12_92.PT_D12.seq;08050702-CHIP_SEQ12_10.PT_B02.seq;08032609-CHIP_SEQ08_55.PT_G07.seq
Biological Process: brassinosteroid mediated signaling pathway (GO:0009742);	2	08032609-CHIP_SEQ08_68.PT_D09.seq;08050702-CHIP_SEQ14_08.PT_H01.seq
Biological Process: cadmium ion transport (GO:0015691);	1	08032609-CHIP_SEQ08_55.PT_G07.seq
Biological Process: calcium ion transport (GO:0006816);	1	08032609-CHIP_SEQ08_55.PT_G07.seq
Biological Process: carbohydrate metabolic process (GO:0005975);	3	08050702-CHIP_SEQ14_21.PT_E03.seq;08032609-SEQ09_E12.PT.seq;08032609-CHIP_SEQ_05_42.PT_B06.ab1
Biological Process: carbon utilization (GO:0015976);	14	08050702-CHIP_SEQ13_43.PT_C06.seq;08032609-SEQ10_B1.PT.seq;08050702-CHIP_SEQ14_03.PT_C01.seq;08032609-CHIP_SEQ_03_83.PT_C11.seq;08050702-CHIP_SEQ11_81.PT_A11.seq;08032609-CHIP_SEQ08_67.PT_C09.seq;08032609-CHIP_SEQ_03_95.PT_G12.seq;08032609-CHIP_SEQ_03_71.PT_G09.seq;08032609-CHIP_SEQ_04_G10.PT_E04.ab1;08032609-CHIP_SEQ_03_35.PT_C05.seq;08032609-CHIP_SEQ_04_G11.PT_A06.ab1;08032609-CHIP_SEQ_05_52.PT…
Biological Process: carotene metabolic process (GO:0016119);	1	08032609-SEQ09_G1.PT.seq
Biological Process: carotenoid biosynthetic process (GO:0016117);	4	08050702-CHIP_SEQ12_75.PT_C10.seq;08032609-CHIP_SEQ_05_63.PT_G08.ab1;08050702-CHIP_SEQ12_83.PT_C11.seq;08050702-CHIP_SEQ12_30.PT_F04.seq
Biological Process: cell differentiation (GO:0030154);	3	08050702-CHIP_SEQ12_75.PT_C10.seq;08050702-CHIP_SEQ12_50.PT_B07.seq;08050702-CHIP_SEQ12_30.PT_F04.seq
Biological Process: cell division (GO:0051301);	2	08032609-SEQ10_E11.PT.seq;08050702-CHIP_SEQ13_07.PT_G01.seq
Biological Process: cell growth (GO:0016049);	2	08032609-SEQ10_E11.PT.seq;08050702-CHIP_SEQ13_07.PT_G01.seq
Biological Process: cell proliferation (GO:0008283);	1	08050702-CHIP_SEQ12_50.PT_B07.seq
Biological Process: cell redox homeostasis (GO:0045454);	7	08050702-CHIP_SEQ14_10.PT_B02.seq;08032609-CHIP_SEQ08_63.PT_G08.seq;08032609-CHIP_SEQ08_89.PT_A12.seq;08032609-SEQ07_H5.PT.seq;08032609-SEQ07_B9.PT.seq;08032609-SEQ09_G3.PT.seq;08032609-SEQ09_A5.PT.seq
Biological Process: cell tip growth (GO:0009932);	1	08050702-CHIP_SEQ13_01.PT_A01.seq
Biological Process: cell wall macromolecule catabolic process (GO:0016998);	3	08050702-CHIP_SEQ13_51.PT_C07.seq;08032609-CHIP_SEQ_05_17.PT_A03.ab1;08050702-CHIP_SEQ14_43.PT_C06.seq
Biological Process: cell wall organization (GO:0071555);	1	08050702-CHIP_SEQ13_01.PT_A01.seq
Biological Process: cell-cell signaling (GO:0007267);	3	08032609-CHIP_SEQ_05_03.PT_C01.ab1;08050702-CHIP_SEQ13_23.PT_G03.seq;08032609-SEQ09_E3.PT.seq
Biological Process: cellular biosynthetic process (GO:0044249);	4	08050702-CHIP_SEQ12_06.PT_F01.seq;08050702-CHIP_SEQ11_08.PT_H01.seq;08032609-CHIP_SEQ_02_C12.PT.seq;08050702-CHIP_SEQ12_61.PT_E08.seq
Biological Process: cellular cation homeostasis (GO:0030003);	6	08050702-CHIP_SEQ13_59.PT_C08.seq;08050702-CHIP_SEQ14_53.PT_E07.seq;08050702-CHIP_SEQ14_32.PT_H04.seq;08032609-CHIP_SEQ_03_31.PT_G04.seq;08032609-CHIP_SEQ_02_H2.PT.seq;08032609-CHIP_SEQ_02_D4.PT.seq
Biological Process: cellular copper ion homeostasis (GO:0006878);	17	08050702-CHIP_SEQ12_35.PT_C05.seq;08032609-CHIP_SEQ_05_25.PT_A04.ab1;08032609-CHIP_SEQ_03_40.PT_H05.seq;08050702-CHIP_SEQ12_25.PT_A04.seq;08032609-SEQ09_H10.PT.seq;08050702-CHIP_SEQ13_54.PT_F07.seq;08032609-SEQ09_G6.PT.seq;08032609-SEQ10_A3.PT.seq;08032609-CHIP_SEQ_03_12.PT_D02.seq;08032609-CHIP_SEQ_05_13.PT_E02.ab1;08050702-CHIP_SEQ14_15.PT_G02.seq;08050702-CHIP_SEQ14_29.PT_E04.seq;08032609-SEQ0…
Biological Process: cellular glucan metabolic process (GO:0006073);	4	08050702-CHIP_SEQ14_16.PT_H02.seq;08032609-CHIP_SEQ_05_93.PT_E12.ab1;08032609-CHIP_SEQ_05_92.PT_D12.ab1;08050702-CHIP_SEQ14_28.PT_D04.seq
Biological Process: cellular metabolic process (GO:0044237);	2	08050702-CHIP_SEQ13_93.PT_E12.seq;08050702-CHIP_SEQ11_89.PT_A12.seq
Biological Process: cellular modified amino acid biosynthetic process (GO:0042398);	2	08032609-SEQ09_B11.PT.seq;08050702-CHIP_SEQ13_86.PT_F11.seq
Biological Process: cellular process (GO:0009987);	1	08050702-CHIP_SEQ14_01.PT_A01.seq
Biological Process: cellular protein metabolic process (GO:0044267);	1	08032609-SEQ07_D6.PT.seq
Biological Process: cellular response to DNA damage stimulus (GO:0006974);	1	08032609-CHIP_SEQ_05_65.PT_A09.ab1
Biological Process: cellular response to calcium ion (GO:0071277);	11	08032609-SEQ07_G4.PT.seq;08032609-SEQ07_D8.PT.seq;08032609-SEQ07_G11.PT.seq;08050702-CHIP_SEQ11_04.PT_D01.seq;08050702-CHIP_SEQ13_85.PT_E11.seq;08032609-SEQ07_C6.PT.seq;08032609-SEQ07_A1.PT.seq;08032609-CHIP_SEQ_02_F12.PT.seq;08032609-SEQ07_H7.PT.seq;08032609-SEQ07_C4.PT.seq;08032609-SEQ07_H11.PT.seq
Biological Process: cellular response to nitrogen starvation (GO:0006995);	2	08032609-CHIP_SEQ08_88.PT_H11.seq;08050702-CHIP_SEQ12_10.PT_B02.seq
Biological Process: cellular response to phosphate starvation (GO:0016036);	3	08032609-CHIP_SEQ_05_89.PT_A12.ab1;08050702-CHIP_SEQ13_55.PT_G07.seq;08032609-CHIP_SEQ_05_79.PT_G10.ab1
Biological Process: cellular response to sulfate starvation (GO:0009970);	1	08050702-CHIP_SEQ12_28.PT_D04.seq
Biological Process: cellular response to water deprivation (GO:0042631);	3	08050702-CHIP_SEQ13_74.PT_B10.seq;08050702-CHIP_SEQ12_28.PT_D04.seq;08032609-CHIP_SEQ_05_89.PT_A12.ab1
Biological Process: cellular zinc ion homeostasis (GO:0006882);	1	08032609-CHIP_SEQ08_55.PT_G07.seq
Biological Process: chitin catabolic process (GO:0006032);	3	08050702-CHIP_SEQ13_51.PT_C07.seq;08032609-CHIP_SEQ_05_17.PT_A03.ab1;08050702-CHIP_SEQ14_43.PT_C06.seq
Biological Process: chlorophyll biosynthetic process (GO:0015995);	2	08050702-CHIP_SEQ12_75.PT_C10.seq;08050702-CHIP_SEQ12_30.PT_F04.seq
Biological Process: cold acclimation (GO:0009631);	1	08032609-CHIP_SEQ08_88.PT_H11.seq
Biological Process: cysteine biosynthetic process (GO:0019344);	16	08050702-CHIP_SEQ13_59.PT_C08.seq;08050702-CHIP_SEQ14_53.PT_E07.seq;08050702-CHIP_SEQ13_64.PT_H08.seq;08032609-CHIP_SEQ_03_31.PT_G04.seq;08032609-SEQ10_F3.PT.seq;08032609-CHIP_SEQ_05_14.PT_F02.ab1;08032609-CHIP_SEQ_02_D10.PT.seq;08050702-CHIP_SEQ12_30.PT_F04.seq;08050702-CHIP_SEQ12_36.PT_D05.seq;08032609-CHIP_SEQ08_58.PT_B08.seq;08032609-CHIP_SEQ08_50.PT_B07.seq;08050702-CHIP_SEQ12_75.PT_C10.seq;…
Biological Process: defense response (GO:0006952);	19	08050702-CHIP_SEQ11_08.PT_H01.seq;08032609-CHIP_SEQ_05_17.PT_A03.ab1;08032609-CHIP_SEQ08_66.PT_B09.seq;08032609-CHIP_SEQ_02_H2.PT.seq;08050702-CHIP_SEQ11_04.PT_D01.seq;08032609-CHIP_SEQ_02_E11.PT.seq;08050702-CHIP_SEQ12_04.PT_D01.seq;08050702-CHIP_SEQ14_32.PT_H04.seq;08050702-CHIP_SEQ14_43.PT_C06.seq;08032609-CHIP_SEQ_05_45.PT_E06.ab1;08050702-CHIP_SEQ12_43.PT_C06.seq;08050702-CHIP_SEQ14_55.PT_G0…
Biological Process: defense response to bacterium (GO:0042742);	30	08050702-CHIP_SEQ13_13.PT_E02.seq;08050702-CHIP_SEQ12_47.PT_G06.seq;08032609-CHIP_SEQ_02_G11.PT.seq;08032609-CHIP_SEQ_04_H5.PT_A01.ab1;08032609-CHIP_SEQ08_88.PT_H11.seq;08050702-CHIP_SEQ11_45.PT_E06.seq;08050702-CHIP_SEQ13_14.PT_F02.seq;08050702-CHIP_SEQ12_59.PT_C08.seq;08050702-CHIP_SEQ12_06.PT_F01.seq;08032609-CHIP_SEQ_02_B1.PT.seq;08050702-CHIP_SEQ14_11.PT_C02.seq;08050702-CHIP_SEQ14_33.PT_A05…
Biological Process: defense response to bacterium, incompatible interaction (GO:0009816);	13	08032609-SEQ07_G4.PT.seq;08032609-SEQ07_D8.PT.seq;08032609-CHIP_SEQ_05_47.PT_G06.ab1;08050702-CHIP_SEQ11_42.PT_B06.seq;08032609-SEQ07_G11.PT.seq;08032609-CHIP_SEQ_02_D9.PT.seq;08050702-CHIP_SEQ13_85.PT_E11.seq;08032609-SEQ07_C6.PT.seq;08032609-SEQ07_A1.PT.seq;08032609-SEQ07_H7.PT.seq;08032609-CHIP_SEQ_05_27.PT_C04.ab1;08032609-SEQ07_C4.PT.seq;08032609-SEQ07_H11.PT.seq
Biological Process: defense response to fungus (GO:0050832);	25	08050702-CHIP_SEQ13_13.PT_E02.seq;08050702-CHIP_SEQ12_47.PT_G06.seq;08032609-CHIP_SEQ_02_G11.PT.seq;08032609-CHIP_SEQ_04_H5.PT_A01.ab1;08032609-CHIP_SEQ_05_89.PT_A12.ab1;08032609-CHIP_SEQ08_88.PT_H11.seq;08050702-CHIP_SEQ13_14.PT_F02.seq;08050702-CHIP_SEQ12_59.PT_C08.seq;08050702-CHIP_SEQ12_06.PT_F01.seq;08032609-CHIP_SEQ_02_B1.PT.seq;08050702-CHIP_SEQ14_11.PT_C02.seq;08050702-CHIP_SEQ14_33.PT_A0…
Biological Process: defense response to fungus, incompatible interaction (GO:0009817);	2	08032609-CHIP_SEQ_05_47.PT_G06.ab1;08032609-CHIP_SEQ_02_D9.PT.seq
Biological Process: defense response to virus (GO:0051607);	14	08050702-CHIP_SEQ13_13.PT_E02.seq;08050702-CHIP_SEQ12_47.PT_G06.seq;08032609-CHIP_SEQ_03_59.PT_C08.seq;08032609-CHIP_SEQ_02_G11.PT.seq;08032609-CHIP_SEQ_04_H5.PT_A01.ab1;08032609-CHIP_SEQ_02_G4.PT.seq;08050702-CHIP_SEQ13_14.PT_F02.seq;08050702-CHIP_SEQ12_59.PT_C08.seq;08032609-CHIP_SEQ_02_B1.PT.seq;08050702-CHIP_SEQ13_28.PT_D04.seq;08050702-CHIP_SEQ11_77.PT_E10.seq;08032609-SEQ10_D9.PT.seq;080326…
Biological Process: dephosphorylation (GO:0016311);	1	08050702-CHIP_SEQ13_55.PT_G07.seq
Biological Process: detection of biotic stimulus (GO:0009595);	6	08050702-CHIP_SEQ14_11.PT_C02.seq;08050702-CHIP_SEQ14_33.PT_A05.seq;08032609-CHIP_SEQ08_88.PT_H11.seq;08050702-CHIP_SEQ14_25.PT_A04.seq;08050702-CHIP_SEQ12_10.PT_B02.seq;08050702-CHIP_SEQ14_24.PT_H03.seq
Biological Process: detection of ethylene stimulus (GO:0009727);	1	08050702-CHIP_SEQ12_80.PT_H10.seq
Biological Process: detection of external stimulus (GO:0009581);	1	08050702-CHIP_SEQ12_10.PT_B02.seq
Biological Process: divalent metal ion transport (GO:0070838);	6	08050702-CHIP_SEQ13_59.PT_C08.seq;08050702-CHIP_SEQ14_53.PT_E07.seq;08050702-CHIP_SEQ14_32.PT_H04.seq;08032609-CHIP_SEQ_03_31.PT_G04.seq;08032609-CHIP_SEQ_02_H2.PT.seq;08032609-CHIP_SEQ_02_D4.PT.seq
Biological Process: embryo development (GO:0009790);	1	08032609-CHIP_SEQ_05_89.PT_A12.ab1
Biological Process: embryo development ending in seed dormancy (GO:0009793);	5	08050702-CHIP_SEQ12_59.PT_C08.seq;08032609-CHIP_SEQ_02_B11.PT.seq;08032609-CHIP_SEQ_05_90.PT_B12.ab1;08032609-SEQ10_D9.PT.seq;08032609-CHIP_SEQ_02_E11.PT.seq
Biological Process: embryo sac development (GO:0009553);	2	08032609-SEQ10_E11.PT.seq;08050702-CHIP_SEQ13_07.PT_G01.seq
Biological Process: embryonic meristem development (GO:0048508);	1	08032609-CHIP_SEQ_05_87.PT_G11.ab1
Biological Process: endoplasmic reticulum unfolded protein response (GO:0030968);	4	08032609-SEQ09_F9.PT.seq;08050702-CHIP_SEQ12_92.PT_D12.seq;08032609-CHIP_SEQ_05_89.PT_A12.ab1;08050702-CHIP_SEQ12_10.PT_B02.seq
Biological Process: ethylene biosynthetic process (GO:0009693);	1	08050702-CHIP_SEQ12_80.PT_H10.seq
Biological Process: fatty acid biosynthetic process (GO:0006633);	1	08032609-SEQ09_G1.PT.seq
Biological Process: flavonoid biosynthetic process (GO:0009813);	3	08050702-CHIP_SEQ14_11.PT_C02.seq;08050702-CHIP_SEQ14_33.PT_A05.seq;08050702-CHIP_SEQ14_25.PT_A04.seq
Biological Process: flower development (GO:0009908);	11	08032609-SEQ07_G4.PT.seq;08032609-SEQ07_D8.PT.seq;08032609-SEQ07_G11.PT.seq;08050702-CHIP_SEQ11_04.PT_D01.seq;08050702-CHIP_SEQ13_85.PT_E11.seq;08032609-SEQ07_C6.PT.seq;08032609-SEQ07_A1.PT.seq;08032609-CHIP_SEQ_02_F12.PT.seq;08032609-SEQ07_H7.PT.seq;08032609-SEQ07_C4.PT.seq;08032609-SEQ07_H11.PT.seq
Biological Process: fruit ripening (GO:0009835);	1	08050702-CHIP_SEQ12_80.PT_H10.seq
Biological Process: galactolipid biosynthetic process (GO:0019375);	3	08032609-CHIP_SEQ_05_89.PT_A12.ab1;08050702-CHIP_SEQ13_55.PT_G07.seq;08032609-CHIP_SEQ_05_79.PT_G10.ab1
Biological Process: gluconeogenesis (GO:0006094);	1	08050702-CHIP_SEQ12_50.PT_B07.seq
Biological Process: glucosinolate biosynthetic process (GO:0019761);	3	08032609-CHIP_SEQ08_88.PT_H11.seq;08050702-CHIP_SEQ12_79.PT_G10.seq;08032609-CHIP_SEQ08_56.PT_H07.seq
Biological Process: glutamine biosynthetic process (GO:0006542);	1	08032609-CHIP_SEQ08_64.PT_H08.seq
Biological Process: glycerol ether metabolic process (GO:0006662);	4	08032609-CHIP_SEQ08_63.PT_G08.seq;08032609-CHIP_SEQ08_89.PT_A12.seq;08032609-SEQ07_H5.PT.seq;08032609-SEQ07_B9.PT.seq
Biological Process: glycine metabolic process (GO:0006544);	1	08050702-CHIP_SEQ12_38.PT_F05.seq
Biological Process: glycolysis (GO:0006096);	5	08032609-SEQ09_F3.PT.seq;08032609-CHIP_SEQ_05_54.PT_F07.ab1;08050702-CHIP_SEQ12_50.PT_B07.seq;08050702-CHIP_SEQ12_07.PT_G01.seq;08032609-CHIP_SEQ08_79.PT_G10.seq
Biological Process: gravitropism (GO:0009630);	1	08050702-CHIP_SEQ11_84.PT_D11.seq
Biological Process: growth (GO:0040007);	17	08050702-CHIP_SEQ12_35.PT_C05.seq;08032609-CHIP_SEQ_05_25.PT_A04.ab1;08032609-CHIP_SEQ_03_40.PT_H05.seq;08050702-CHIP_SEQ12_25.PT_A04.seq;08032609-SEQ09_H10.PT.seq;08050702-CHIP_SEQ13_54.PT_F07.seq;08032609-SEQ09_G6.PT.seq;08032609-SEQ10_A3.PT.seq;08032609-CHIP_SEQ_03_12.PT_D02.seq;08032609-CHIP_SEQ_05_13.PT_E02.ab1;08050702-CHIP_SEQ14_15.PT_G02.seq;08050702-CHIP_SEQ14_29.PT_E04.seq;08032609-SEQ0…
Biological Process: heat acclimation (GO:0010286);	17	08032609-SEQ07_D8.PT.seq;08032609-CHIP_SEQ_02_B6.PT.seq;08050702-CHIP_SEQ11_04.PT_D01.seq;08032609-SEQ07_C6.PT.seq;08032609-SEQ07_A1.PT.seq;08050702-CHIP_SEQ14_30.PT_F04.seq;08032609-SEQ07_H7.PT.seq;08032609-CHIP_SEQ_05_57.PT_A08.ab1;08050702-CHIP_SEQ13_77.PT_E10.seq;08032609-SEQ07_H11.PT.seq;08032609-SEQ07_G4.PT.seq;08032609-CHIP_SEQ08_86.PT_F11.seq;08032609-CHIP_SEQ_03_46.PT_F06.seq;08032609-SE…
Biological Process: hydrogen peroxide catabolic process (GO:0042744);	1	08032609-CHIP_SEQ_05_42.PT_B06.ab1
Biological Process: hydrogen peroxide transmembrane transport (GO:0080170);	2	08050702-CHIP_SEQ12_71.PT_G09.seq;08050702-CHIP_SEQ11_89.PT_A12.seq
Biological Process: hyperosmotic response (GO:0006972);	71	08032609-CHIP_SEQ_05_69.PT_E09.ab1;08032609-CHIP_SEQ_05_22.PT_F03.ab1;08050702-CHIP_SEQ11_49.PT_A07.seq;08032609-SEQ09_H7.PT.seq;08032609-CHIP_SEQ_05_62.PT_F08.ab1;08050702-CHIP_SEQ13_09.PT_A02.seq;08050702-CHIP_SEQ13_92.PT_D12.seq;08032609-SEQ09_D12.PT.seq;08050702-CHIP_SEQ11_47.PT_G06.seq;08050702-CHIP_SEQ11_18.PT_B03.seq;08032609-SEQ07_E12.PT.seq;08032609-CHIP_SEQ08_84.PT_D11.seq;08050702-CHIP…
Biological Process: hyperosmotic salinity response (GO:0042538);	2	08032609-CHIP_SEQ_05_23.PT_G03.ab1;08050702-CHIP_SEQ13_87.PT_G11.seq
Biological Process: indoleacetic acid biosynthetic process (GO:0009684);	1	08050702-CHIP_SEQ13_01.PT_A01.seq
Biological Process: innate immune response (GO:0045087);	1	08050702-CHIP_SEQ14_23.PT_G03.seq
Biological Process: inorganic anion transport (GO:0015698);	2	08032609-SEQ10_E11.PT.seq;08050702-CHIP_SEQ13_07.PT_G01.seq
[truncated: 444 more rows]

## Sheet: Kegg.pathway
#pathway	pathway_id	Gene_number	Gene_id	KOs
Glycolysis / Gluconeogenesis	ko00010	5	08032609-CHIP_SEQ06_17.PT_A03.seq;08032609-CHIP_SEQ08_79.PT_G10.seq;08032609-CHIP_SEQ_05_54.PT_F07.ab1;08050702-CHIP_SEQ11_26.PT_B04.seq;08050702-CHIP_SEQ12_07.PT_G01.seq;	K01835+K01623+K01623+K00627+K01623
[truncated: 43 more rows]

## Sheet: Kegg.ko
#Gene_id	KO|e_value|Database_Genes|Anno
[truncated: 287 more rows]
