# Supplementary material for: Physiological and transcriptome analysis of heteromorphic leaves and hydrophilic roots in response to soil drying in desert Populus euphratica
Source: Sci Rep. 2017 Sep 22;7:12188. doi: 10.1038/s41598-017-12091-2 (PMC5610244; doi:10.1038/s41598-017-12091-2)
Supplement: Supplementary file 4 — Table S4 [file 41598_2017_12091_MOESM4_ESM.xls]

## Sheet: T11 up and down regulated
#GeneID	COG_class	COG_class_annotation	GO_annotation	KEGG_annotation	Swissprot_annotation	nr_annotation			Ratio
11号上调
08032609-CHIP_SEQ01 A01	--	--	--	--	Protein RALF-like 27 (Precursor) GN=RALFL27 OS=Arabidopsis thaliana (Mouse-ear cress) PE=2 SV=1	predicted protein [Populus trichocarpa]			2.094
08032609-CHIP_SEQ01 F11	[G]	Carbohydrate transport and metabolism	--	--	Acyl-CoA-binding protein OS=Ricinus communis (Castor bean) PE=3 SV=1	predicted protein [Populus trichocarpa]			2.07
08032609-CHIP_SEQ06 A05	[G]	Carbohydrate transport and metabolism	--	K03541|7e-91|pop:POPTR_661166|photosystem II subunit R (PsbR)	Photosystem II 10 kDa polypeptide, chloroplastic (Precursor) GN=PSBR OS=Nicotiana tabacum (Common tobacco) PE=2 SV=1	predicted protein [Populus trichocarpa]			2.16
08032609-CHIP SEQ09 A05	[O]	Posttranslational modification, protein turnover, chaperones	Cellular Component: mitochondrion (GO:0005739);; Molecular Function: electron carrier activity (GO:0009055);; Molecular Function: protein disulfide oxidoreductase activity (GO:0015035);; Biological Process: cell redox homeostasis (GO:0045454);; Molecular Function: metal ion binding (GO:0046872);; Biological Process: anther development (GO:0048653);;	--	Monothiol glutaredoxin-S15, mitochondrial (Precursor) GN=GRXS15 OS=Arabidopsis thaliana (Mouse-ear cress) PE=1 SV=2	glutaredoxin S15 [Populus trichocarpa]			2.114
08032609-CHIP_SEQ03 C11	[P]	Inorganic ion transport and metabolism	Molecular Function: carbonate dehydratase activity (GO:0004089);; Molecular Function: zinc ion binding (GO:0008270);; Biological Process: carbon utilization (GO:0015976);;	K01673|1e-152|pop:POPTR_666464|hypothetical protein	Carbonic anhydrase 2, chloroplastic GN=T9L3_40 OS=Arabidopsis thaliana (Mouse-ear cress) PE=1 SV=2	predicted protein [Populus trichocarpa]			3.092
08032609-CHIP_SEQ04 C08	[G]	Carbohydrate transport and metabolism	Molecular Function: copper ion binding (GO:0005507);;	--	Metallothionein-like protein type 2 GN=MTI OS=Ricinus communis (Castor bean) PE=3 SV=1	metallothionein 2a [Populus trichocarpa x Populus deltoides]			2.63
08032609-CHIP SEQ09 D06	--	--	Biological Process: response to stress (GO:0006950);; Biological Process: signal transduction (GO:0007165);; Biological Process: response to endogenous stimulus (GO:0009719);; Biological Process: response to organic substance (GO:0010033);; Biological Process: response to karrikin (GO:0080167);;	--	--	predicted protein [Populus trichocarpa]			2.111
08032609-CHIP_SEQ01 E09	[P]	Inorganic ion transport and metabolism	--	K01673|1e-172|pop:POPTR_666464|hypothetical protein	Carbonic anhydrase 2, chloroplastic GN=T9L3_40 OS=Arabidopsis thaliana (Mouse-ear cress) PE=1 SV=2	predicted protein [Populus trichocarpa]			3.276
08032609-CHIP_SEQ03 B11	[R]	General function prediction only	Molecular Function: double-stranded DNA binding (GO:0003690);; Cellular Component: cytosol (GO:0005829);;	K06875|4e-79|pop:POPTR_746752|hypothetical protein	--	predicted protein [Populus trichocarpa]			2.599
08032609-CHIP_SEQ08 H03	[G]	Carbohydrate transport and metabolism	--	K01807|1e-140|pop:POPTR_720159|ribose-5-phosphate isomerase (EC:5.3.1.6)	Probable ribose-5-phosphate isomerase GN=At2g01290 OS=Arabidopsis thaliana (Mouse-ear cress) PE=2 SV=1	predicted protein [Populus trichocarpa]			2.1
08032609-CHIP_SEQ01 H01	--	--	--	K03541|3e-74|pop:POPTR_661166|photosystem II subunit R (PsbR)	Photosystem II 10 kDa polypeptide, chloroplastic (Precursor) GN=PSBR OS=Nicotiana tabacum (Common tobacco) PE=2 SV=1	predicted protein [Populus trichocarpa]			2.02
08032609-CHIP_SEQ01 G04	[MG]	--	--	K13082|1e-149|pop:POPTR_206006|DFR2	Bifunctional dihydroflavonol 4-reductase/flavanone 4-reductase GN=DFR OS=Malus domestica (Apple) PE=1 SV=1	dihydroflavonol 4-reductase [Populus trichocarpa]			2.65
08032609-CHIP_SEQ03 C05	[P]	Inorganic ion transport and metabolism	Molecular Function: carbonate dehydratase activity (GO:0004089);; Molecular Function: zinc ion binding (GO:0008270);; Biological Process: carbon utilization (GO:0015976);;	K01673|1e-151|pop:POPTR_575155|hypothetical protein	Carbonic anhydrase 2, chloroplastic GN=T9L3_40 OS=Arabidopsis thaliana (Mouse-ear cress) PE=1 SV=2	predicted protein [Populus trichocarpa]			3.626
08032609-CHIP_SEQ03 G12	[P]	Inorganic ion transport and metabolism	Molecular Function: carbonate dehydratase activity (GO:0004089);; Molecular Function: zinc ion binding (GO:0008270);; Biological Process: carbon utilization (GO:0015976);;	K01673|1e-144|pop:POPTR_575155|hypothetical protein	Carbonic anhydrase 2, chloroplastic GN=T9L3_40 OS=Arabidopsis thaliana (Mouse-ear cress) PE=1 SV=2	predicted protein [Populus trichocarpa]			3.6
08032609-CHIP_SEQ05 C11	[O]	Posttranslational modification, protein turnover, chaperones	Cellular Component: cytoplasm (GO:0005737);; Biological Process: response to stress (GO:0006950);;	K13993|1e-108|pop:POPTR_679803|hypothetical protein	18.1 kDa class I heat shock protein GN=HSP18.1 OS=Pisum sativum (Garden pea) PE=2 SV=1	predicted protein [Populus trichocarpa]			3.757
08032609-CHIP_SEQ01 C01	--	--	--	--	17.3 kDa class II heat shock protein OS=Solanum peruvianum (Peruvian tomato) PE=1 SV=1	hypothetical protein VITISV_023443 [Vitis vinifera]			2.905
08032609-CHIP_SEQ08 C02	[P]	Inorganic ion transport and metabolism	--	K01673|1e-172|pop:POPTR_575155|hypothetical protein	Carbonic anhydrase 2, chloroplastic GN=T9L3_40 OS=Arabidopsis thaliana (Mouse-ear cress) PE=1 SV=2	predicted protein [Populus trichocarpa]			3.657
08032609-CHIP_SEQ01 A03	[R]	General function prediction only	--	--	Patatin-3-Kuras 1 (Precursor) GN=pat3-k1 OS=Solanum tuberosum (Potato) PE=1 SV=1	unknown [Populus trichocarpa]			9.181
08032609-CHIP_SEQ08 F06	[P]	Inorganic ion transport and metabolism	--	K01673|1e-149|pop:POPTR_666464|hypothetical protein	Carbonic anhydrase 2, chloroplastic GN=T9L3_40 OS=Arabidopsis thaliana (Mouse-ear cress) PE=1 SV=2	predicted protein [Populus trichocarpa]			7.339
08032609-CHIP_SEQ02 C09	--	--	Cellular Component: chloroplast thylakoid membrane (GO:0009535);; Biological Process: response to blue light (GO:0009637);; Biological Process: response to high light intensity (GO:0009644);; Cellular Component: photosystem II oxygen evolving complex (GO:0009654);; Biological Process: response to sucrose (GO:0009744);; Biological Process: response to red light (GO:0010114);; Biological Process: r…	K03541|2e-45|pop:POPTR_661166|photosystem II subunit R (PsbR)	Photosystem II 10 kDa polypeptide, chloroplastic (Precursor) OS=Arabidopsis thaliana (Mouse-ear cress) PE=1 SV=1	predicted protein [Populus trichocarpa]			2.158
08032609-CHIP_SEQ06 B09	[O]	Posttranslational modification, protein turnover, chaperones	--	K13993|3e-94|pop:POPTR_721475|hypothetical protein	18.2 kDa class I heat shock protein GN=HSP18.2 OS=Medicago sativa (Alfalfa) PE=2 SV=1	predicted protein [Populus trichocarpa]			2.313
08032609-CHIP_SEQ08 C05	[G]	Carbohydrate transport and metabolism	--	--	Protein RALF-like 27 (Precursor) GN=RALFL27 OS=Arabidopsis thaliana (Mouse-ear cress) PE=2 SV=1	predicted protein [Populus trichocarpa]			2.123
08032609-CHIP_SEQ01 B02	[O]	Posttranslational modification, protein turnover, chaperones	--	K13993|8e-16|zma:100282367|16.9 kDa class I heat shock protein 1	18.3 kDa class I heat shock protein GN=HSP18 OS=Chenopodium rubrum (Red goosefoot) PE=2 SV=1	hypothetical protein FOMPIDRAFT_1019821 [Fomitopsis pinicola FP-58527 SS1]			2.128
08032609-CHIP_SEQ01 C08	[P]	Inorganic ion transport and metabolism	--	K01673|1e-159|pop:POPTR_666464|hypothetical protein	Carbonic anhydrase 2, chloroplastic GN=T9L3_40 OS=Arabidopsis thaliana (Mouse-ear cress) PE=1 SV=2	predicted protein [Populus trichocarpa]			3.228
08032609-CHIP_SEQ01 G03	[G]	Carbohydrate transport and metabolism	--	--	--	predicted protein [Populus trichocarpa]			3.296
08032609-CHIP_SEQ02 C11	--	--	Molecular Function: binding (GO:0005488);; Biological Process: nitrogen compound metabolic process (GO:0006807);; Biological Process: response to light stimulus (GO:0009416);; Cellular Component: chloroplast thylakoid membrane (GO:0009535);; Cellular Component: chloroplast stroma (GO:0009570);; Biological Process: photosynthesis (GO:0015979);; Cellular Component: light-harvesting complex (GO:0030…	K08916|1e-50|pop:POPTR_743910|Lhcb5	Chlorophyll a-b binding protein CP26, chloroplastic (Precursor) GN=LHCB5 OS=Arabidopsis thaliana (Mouse-ear cress) PE=2 SV=1	unknown [Populus trichocarpa x Populus deltoides]			2.018
08032609-CHIP_SEQ01 F07	[G]	Carbohydrate transport and metabolism	--	--	Protein RALF-like 27 (Precursor) GN=RALFL27 OS=Arabidopsis thaliana (Mouse-ear cress) PE=2 SV=1	predicted protein [Populus trichocarpa]			3.306
08032609-CHIP_SEQ02 D10	[G]	Carbohydrate transport and metabolism	Cellular Component: chloroplast thylakoid membrane (GO:0009535);; Biological Process: response to blue light (GO:0009637);; Biological Process: response to high light intensity (GO:0009644);; Cellular Component: photosystem II oxygen evolving complex (GO:0009654);; Biological Process: response to sucrose (GO:0009744);; Biological Process: response to red light (GO:0010114);; Biological Process: r…	K03541|1e-91|pop:POPTR_661166|photosystem II subunit R (PsbR)	Photosystem II 10 kDa polypeptide, chloroplastic (Precursor) GN=PSBR OS=Nicotiana tabacum (Common tobacco) PE=2 SV=1	predicted protein [Populus trichocarpa]			2.094
08032609-CHIP_SEQ05 F02	--	--	Cellular Component: chloroplast thylakoid membrane (GO:0009535);; Biological Process: response to blue light (GO:0009637);; Biological Process: response to high light intensity (GO:0009644);; Cellular Component: photosystem II oxygen evolving complex (GO:0009654);; Biological Process: response to sucrose (GO:0009744);; Biological Process: response to red light (GO:0010114);; Biological Process: r…	K03541|6e-92|pop:POPTR_661166|photosystem II subunit R (PsbR)	Photosystem II 10 kDa polypeptide, chloroplastic (Precursor) GN=PSBR OS=Nicotiana tabacum (Common tobacco) PE=2 SV=1	predicted protein [Populus trichocarpa]			3.524
08032609-CHIP_SEQ05 F02	--	--	Cellular Component: chloroplast thylakoid membrane (GO:0009535);; Biological Process: response to blue light (GO:0009637);; Biological Process: response to high light intensity (GO:0009644);; Cellular Component: photosystem II oxygen evolving complex (GO:0009654);; Biological Process: response to sucrose (GO:0009744);; Biological Process: response to red light (GO:0010114);; Biological Process: r…	K03541|6e-92|pop:POPTR_661166|photosystem II subunit R (PsbR)	Photosystem II 10 kDa polypeptide, chloroplastic (Precursor) GN=PSBR OS=Nicotiana tabacum (Common tobacco) PE=2 SV=1	predicted protein [Populus trichocarpa]			2.058
08032609-CHIP_SEQ06 F02	[O]	Posttranslational modification, protein turnover, chaperones	--	--	18.5 kDa class I heat shock protein GN=HSP18.5-C OS=Glycine max (Soybean) PE=3 SV=1	predicted protein [Populus trichocarpa]			5.632
08032609-CHIP_SEQ08 A09	[O]	Posttranslational modification, protein turnover, chaperones	Cellular Component: cytoplasm (GO:0005737);; Biological Process: response to high light intensity (GO:0009644);; Biological Process: response to hydrogen peroxide (GO:0042542);;	--	18.1 kDa class I heat shock protein GN=HSP18.1 OS=Pisum sativum (Garden pea) PE=2 SV=1	predicted protein [Populus trichocarpa]			2.08
08032609-CHIP_SEQ08 B03	[O]	Posttranslational modification, protein turnover, chaperones	--	K03283|1e-180|pop:POPTR_822482|hypothetical protein	Heat shock cognate 70 kDa protein GN=HSP70 OS=Petunia hybrida (Petunia) PE=2 SV=1	predicted protein [Populus trichocarpa]			3.511
08032609-CHIP_SEQ05 D10	--	--	Cellular Component: cytoplasmic membrane-bounded vesicle (GO:0016023);;	--	--	predicted protein [Populus trichocarpa]			17.65
08032609-CHIP_SEQ08 A05	[P]	Inorganic ion transport and metabolism	--	K01673|1e-164|pop:POPTR_666464|hypothetical protein	Carbonic anhydrase 2, chloroplastic GN=T9L3_40 OS=Arabidopsis thaliana (Mouse-ear cress) PE=1 SV=2	predicted protein [Populus trichocarpa]			3.146
08050702-CHIP_SEQ11 D07	[G]	Carbohydrate transport and metabolism	Biological Process: water transport (GO:0006833);; Molecular Function: urea transmembrane transporter activity (GO:0015204);; Cellular Component: integral component of membrane (GO:0016021);; Biological Process: urea transmembrane transport (GO:0071918);;	--	Probable aquaporin TIP1-2 OS=Oryza sativa subsp. japonica (Rice) PE=2 SV=1	aquaporin, MIP family, TIP subfamily [Populus trichocarpa]			2.059
08032609-CHIP_SEQ05 H04	[G]	Carbohydrate transport and metabolism	Cellular Component: chloroplast thylakoid membrane (GO:0009535);; Biological Process: response to blue light (GO:0009637);; Biological Process: response to high light intensity (GO:0009644);; Cellular Component: photosystem II oxygen evolving complex (GO:0009654);; Biological Process: response to sucrose (GO:0009744);; Biological Process: response to red light (GO:0010114);; Biological Process: r…	K03541|3e-31|pop:POPTR_661166|photosystem II subunit R (PsbR)	Photosystem II 10 kDa polypeptide, chloroplastic (Precursor) GN=PSBR OS=Spinacia oleracea (Spinach) PE=2 SV=1	putative puroindoline b protein [Triticum macha]			2.117
08032609-CHIP_SEQ08 F02	--	--	--	--	Ferric reduction oxidase 6 GN=FRO6 OS=Arabidopsis thaliana (Mouse-ear cress) PE=2 SV=1	predicted protein [Populus trichocarpa]			2.051
08050702-CHIP_SEQ11 B08	[O]	Posttranslational modification, protein turnover, chaperones	Cellular Component: cytoplasm (GO:0005737);; Biological Process: response to stress (GO:0006950);;	K13993|1e-107|pop:POPTR_679803|hypothetical protein	18.1 kDa class I heat shock protein GN=HSP18.1 OS=Pisum sativum (Garden pea) PE=2 SV=1	predicted protein [Populus trichocarpa]			2.425
08032609-CHIP_SEQ05 E07	[P]	Inorganic ion transport and metabolism	Molecular Function: carbonate dehydratase activity (GO:0004089);; Molecular Function: zinc ion binding (GO:0008270);; Biological Process: carbon utilization (GO:0015976);;	K01673|1e-150|pop:POPTR_666464|hypothetical protein	Carbonic anhydrase 2, chloroplastic GN=T9L3_40 OS=Arabidopsis thaliana (Mouse-ear cress) PE=1 SV=2	predicted protein [Populus trichocarpa]			3.322
08032609-CHIP_SEQ06 A09	[O]	Posttranslational modification, protein turnover, chaperones	--	--	Probable glutathione S-transferase OS=Nicotiana tabacum (Common tobacco) PE=2 SV=1	predicted protein [Populus trichocarpa]			2.215
08032609-CHIP_SEQ05 B07	[O]	Posttranslational modification, protein turnover, chaperones	Cellular Component: cytoplasm (GO:0005737);; Biological Process: response to stress (GO:0006950);;	K13993|1e-104|pop:POPTR_679803|hypothetical protein	18.5 kDa class I heat shock protein GN=HSP18.5-C OS=Glycine max (Soybean) PE=3 SV=1	predicted protein [Populus trichocarpa]			4.449
08032609-CHIP_SEQ08 C09	[P]	Inorganic ion transport and metabolism	Molecular Function: carbonate dehydratase activity (GO:0004089);; Molecular Function: zinc ion binding (GO:0008270);; Biological Process: carbon utilization (GO:0015976);;	K01673|1e-152|pop:POPTR_666464|hypothetical protein	Carbonic anhydrase 2, chloroplastic GN=T9L3_40 OS=Arabidopsis thaliana (Mouse-ear cress) PE=1 SV=2	predicted protein [Populus trichocarpa]			2.328
08032609-CHIP_SEQ01 E07	--	--	--	--	Defensin-like protein (Precursor) OS=Glycine max (Soybean) PE=3 SV=1	predicted protein [Populus trichocarpa]			3.088
08032609-CHIP_SEQ02 F04	[G]	Carbohydrate transport and metabolism	--	--	--	putative puroindoline b protein [Triticum macha]			5.288
08032609-CHIP_SEQ08 C03	[P]	Inorganic ion transport and metabolism	--	K01673|1e-169|pop:POPTR_666464|hypothetical protein	Carbonic anhydrase 2, chloroplastic GN=T9L3_40 OS=Arabidopsis thaliana (Mouse-ear cress) PE=1 SV=2	predicted protein [Populus trichocarpa]			3.389
08050702-CHIP_SEQ14 D08	--	--	--	--	--	predicted protein [Populus trichocarpa]			2.008
08050702-CHIP_SEQ14 G10	--	--	--	--	--	predicted protein [Populus trichocarpa]			2.035
08032609-CHIP_SEQ03 G02	--	--	Biological Process: maltose metabolic process (GO:0000023);; Cellular Component: chloroplast thylakoid membrane (GO:0009535);; Biological Process: thylakoid membrane organization (GO:0010027);; Biological Process: mRNA modification (GO:0016556);; Biological Process: starch biosynthetic process (GO:0019252);;	--	--	unknown [Populus trichocarpa x Populus deltoides]			2.097
08032609-CHIP_SEQ05 A03	[G]	Carbohydrate transport and metabolism	Biological Process: polysaccharide catabolic process (GO:0000272);; Molecular Function: chitinase activity (GO:0004568);; Biological Process: chitin catabolic process (GO:0006032);; Biological Process: defense response (GO:0006952);; Molecular Function: chitin binding (GO:0008061);; Biological Process: cell wall macromolecule catabolic process (GO:0016998);;	--	Endochitinase WIN8 (Precursor) GN=WIN8 OS=Populus trichocarpa (Western balsam poplar) PE=2 SV=1	predicted protein [Populus trichocarpa]			4.465
08032609-CHIP_SEQ06 D12	[R]	General function prediction only	--	--	Endochitinase WIN8 (Precursor) GN=WIN8 OS=Populus trichocarpa (Western balsam poplar) PE=2 SV=1	chitinase [Populus szechuanica]			3.413
08032609-CHIP_SEQ08 H12	[G]	Carbohydrate transport and metabolism	--	--	--	putative puroindoline b protein [Triticum macha]			4.194
08032609-CHIP SEQ07 C05	[O]	Posttranslational modification, protein turnover, chaperones	Biological Process: protein folding (GO:0006457);; Biological Process: hyperosmotic response (GO:0006972);; Biological Process: response to heat (GO:0009408);; Biological Process: response to high light intensity (GO:0009644);; Biological Process: response to hydrogen peroxide (GO:0042542);; Molecular Function: unfolded protein binding (GO:0051082);;	--	17.9 kDa class II heat shock protein GN=HSP17.9-D OS=Glycine max (Soybean) PE=3 SV=1	predicted protein [Populus trichocarpa]			2.649
08032609-CHIP_SEQ08 H04	[E]	Amino acid transport and metabolism	--	K00281|1e-169|pop:POPTR_832093|gdcP1	Glycine dehydrogenase [decarboxylating], mitochondrial (Precursor) GN=GDCSP OS=Pisum sativum (Garden pea) PE=1 SV=1	precursor of carboxylase p-protein 1, glycine decarboxylase complex [Populus trichocarpa]			3.598
08032609-CHIP_SEQ08 E08	[KAD]	--	Molecular Function: DNA binding (GO:0003677);; Molecular Function: chromatin binding (GO:0003682);; Biological Process: transcription, DNA-templated (GO:0006351);; Biological Process: response to salicylic acid (GO:0009751);; Biological Process: response to jasmonic acid (GO:0009753);; Biological Process: response to UV-B (GO:0010224);;	K09422|1e-149|pop:POPTR_818190|MYB221	Myb-related protein 308 GN=MYB308 OS=Antirrhinum majus (Garden snapdragon) PE=2 SV=1	predicted protein [Populus trichocarpa]			8.732
08032609-CHIP_SEQ02 H02	--	--	Cellular Component: nucleus (GO:0005634);; Biological Process: defense response (GO:0006952);; Cellular Component: chloroplast (GO:0009507);; Biological Process: response to biotic stimulus (GO:0009607);; Biological Process: cellular cation homeostasis (GO:0030003);; Biological Process: divalent metal ion transport (GO:0070838);;	--	MLP-like protein 31 GN=MLP31 OS=Arabidopsis thaliana (Mouse-ear cress) PE=2 SV=2	predicted protein [Populus trichocarpa]			2.855
08032609-CHIP_SEQ02 H03	[G]	Carbohydrate transport and metabolism	Biological Process: water transport (GO:0006833);; Molecular Function: urea transmembrane transporter activity (GO:0015204);; Molecular Function: water channel activity (GO:0015250);; Cellular Component: integral component of membrane (GO:0016021);; Biological Process: urea transmembrane transport (GO:0071918);;	--	Aquaporin TIP1-3 GN=TIP1-3 OS=Arabidopsis thaliana (Mouse-ear cress) PE=1 SV=1	aquaporin, MIP family, TIP subfamily [Populus trichocarpa]			2.154
08032609-CHIP_SEQ04 B01	[O]	Posttranslational modification, protein turnover, chaperones	Biological Process: protein peptidyl-prolyl isomerization (GO:0000413);; Molecular Function: peptidyl-prolyl cis-trans isomerase activity (GO:0003755);; Cellular Component: plasma membrane (GO:0005886);; Biological Process: protein folding (GO:0006457);; Biological Process: response to cadmium ion (GO:0046686);; Cellular Component: apoplast (GO:0048046);;	--	Peptidyl-prolyl cis-trans isomerase 1 GN=Cyp1 OS=Glycine max (Soybean) PE=1 SV=1	unknown [Populus trichocarpa x Populus deltoides]			2.343
08032609-CHIP_SEQ06 D06	[P]	Inorganic ion transport and metabolism	--	K01673|1e-119|pop:POPTR_575155|hypothetical protein	Carbonic anhydrase 2, chloroplastic GN=T9L3_40 OS=Arabidopsis thaliana (Mouse-ear cress) PE=1 SV=2	predicted protein [Populus trichocarpa]			3.445
08032609-CHIP_SEQ06 G02	[G]	Carbohydrate transport and metabolism	--	K00660|1e-88|pop:POPTR_814871|CHS2	Chalcone synthase OS=Hypericum androsaemum (Tutsan) PE=1 SV=1	chalcone synthase [Populus trichocarpa]			4.023
08032609-CHIP_SEQ03 A11	--	--	Biological Process: vacuole organization (GO:0007033);; Biological Process: response to wounding (GO:0009611);; Biological Process: anthocyanin-containing compound biosynthetic process (GO:0009718);; Biological Process: response to jasmonic acid (GO:0009753);; Biological Process: proanthocyanidin biosynthetic process (GO:0010023);; Molecular Function: oxidoreductase activity, acting on single don…	K05277|1e-169|pop:POPTR_646527|ANS1	Leucoanthocyanidin dioxygenase OS=Vitis vinifera (Grape) PE=2 SV=1	anthocyanidin synthase [Populus trichocarpa]			2.829
08032609-CHIP_SEQ08 B01	[O]	Posttranslational modification, protein turnover, chaperones	--	K13993|5e-94|pop:POPTR_721475|hypothetical protein	17.3 kDa class I heat shock protein GN=HSP17.3-B OS=Glycine max (Soybean) PE=3 SV=1	predicted protein [Populus trichocarpa]			2.542
08032609-CHIP_SEQ01 D06	[Q]	Secondary metabolites biosynthesis, transport and catabolism	--	--	Secologanin synthase GN=CYP72A1 OS=Catharanthus roseus (Madagascar periwinkle) PE=2 SV=1	cytochrome P450 [Populus trichocarpa]			2.213
08032609-CHIP_SEQ01 E01	--	--	--	--	Peroxisomal membrane protein PMP22 GN=PMP22 OS=Arabidopsis thaliana (Mouse-ear cress) PE=1 SV=1	predicted protein [Populus trichocarpa]			2.326
08032609-CHIP_SEQ02 C10	[O]	Posttranslational modification, protein turnover, chaperones	Biological Process: response to stress (GO:0006950);;	K13993|1e-103|pop:POPTR_679803|hypothetical protein	18.5 kDa class I heat shock protein GN=HSP18.5-C OS=Glycine max (Soybean) PE=3 SV=1	predicted protein [Populus trichocarpa]			3.111
08032609-CHIP_SEQ05 A11	[G]	Carbohydrate transport and metabolism	--	--	--	predicted protein [Populus trichocarpa]			3.247
08032609-CHIP_SEQ06 C01	--	--	--	--	Auxin-responsive protein IAA14 OS=Arabidopsis thaliana (Mouse-ear cress) PE=1 SV=2	predicted protein [Populus trichocarpa]			2.508
08032609-CHIP_SEQ08 B08	[G]	Carbohydrate transport and metabolism	Cellular Component: chloroplast thylakoid membrane (GO:0009535);; Biological Process: response to blue light (GO:0009637);; Biological Process: response to high light intensity (GO:0009644);; Cellular Component: photosystem II oxygen evolving complex (GO:0009654);; Biological Process: response to sucrose (GO:0009744);; Biological Process: response to red light (GO:0010114);; Biological Process: r…	K03541|1e-90|pop:POPTR_661166|photosystem II subunit R (PsbR)	Photosystem II 10 kDa polypeptide, chloroplastic (Precursor) GN=PSBR OS=Nicotiana tabacum (Common tobacco) PE=2 SV=1	predicted protein [Populus trichocarpa]			2.061
08032609-CHIP_SEQ08 D05	[G]	Carbohydrate transport and metabolism	--	--	Probable aquaporin TIP-type GN=DIP OS=Antirrhinum majus (Garden snapdragon) PE=2 SV=1	aquaporin, MIP family, TIP subfamily [Populus trichocarpa]			2.649
08050702-CHIP_SEQ11 D11	--	--	Cellular Component: nucleus (GO:0005634);; Biological Process: regulation of transcription, DNA-templated (GO:0006355);; Biological Process: regulation of translation (GO:0006417);; Biological Process: response to water deprivation (GO:0009414);; Biological Process: response to light stimulus (GO:0009416);; Cellular Component: plastid (GO:0009536);; Biological Process: response to wounding (GO:00…	--	Auxin-responsive protein IAA14 OS=Arabidopsis thaliana (Mouse-ear cress) PE=1 SV=2	predicted protein [Populus trichocarpa]			2.414
08032609-CHIP_SEQ03 C03	--	--	--	--	17.1 kDa class II heat shock protein GN=HSP17.7 OS=Pisum sativum (Garden pea) PE=2 SV=1	hypothetical protein VITISV_043275 [Vitis vinifera]			2.442
08032609-CHIP_SEQ08 A01	[P]	Inorganic ion transport and metabolism	--	K01673|1e-166|pop:POPTR_575155|hypothetical protein	Carbonic anhydrase 2, chloroplastic GN=T9L3_40 OS=Arabidopsis thaliana (Mouse-ear cress) PE=1 SV=2	predicted protein [Populus trichocarpa]			3.398
08032609-CHIP_SEQ08 F06	[P]	Inorganic ion transport and metabolism	--	K01673|1e-149|pop:POPTR_666464|hypothetical protein	Carbonic anhydrase 2, chloroplastic GN=T9L3_40 OS=Arabidopsis thaliana (Mouse-ear cress) PE=1 SV=2	predicted protein [Populus trichocarpa]			3.075
08032609-CHIP_SEQ08 C02	[P]	Inorganic ion transport and metabolism	--	K01673|1e-172|pop:POPTR_575155|hypothetical protein	Carbonic anhydrase 2, chloroplastic GN=T9L3_40 OS=Arabidopsis thaliana (Mouse-ear cress) PE=1 SV=2	predicted protein [Populus trichocarpa]			3.785
08032609-CHIP_SEQ01 A11	[O]	Posttranslational modification, protein turnover, chaperones	--	K13993|1e-108|pop:POPTR_679803|hypothetical protein	18.1 kDa class I heat shock protein GN=HSP18.1 OS=Pisum sativum (Garden pea) PE=2 SV=1	predicted protein [Populus trichocarpa]			2.952
08032609-CHIP_SEQ03 G09	[P]	Inorganic ion transport and metabolism	Molecular Function: carbonate dehydratase activity (GO:0004089);; Molecular Function: zinc ion binding (GO:0008270);; Biological Process: carbon utilization (GO:0015976);; Cellular Component: membrane (GO:0016020);; Cellular Component: cytoplasmic part (GO:0044444);;	K01673|3e-94|pop:POPTR_666464|hypothetical protein	Carbonic anhydrase, chloroplastic (Precursor) OS=Spinacia oleracea (Spinach) PE=1 SV=2	predicted protein [Populus trichocarpa]			3.419
08032609-CHIP_SEQ06 B10	--	--	--	K03541|2e-91|pop:POPTR_661166|photosystem II subunit R (PsbR)	Photosystem II 10 kDa polypeptide, chloroplastic (Precursor) GN=PSBR OS=Nicotiana tabacum (Common tobacco) PE=2 SV=1	predicted protein [Populus trichocarpa]			2.103
08032609-CHIP_SEQ08 D03	--	--	--	--	Peroxisomal membrane protein PMP22 GN=PMP22 OS=Arabidopsis thaliana (Mouse-ear cress) PE=1 SV=1	predicted protein [Populus trichocarpa]			2.014
08032609-CHIP_SEQ08 F05	[G]	Carbohydrate transport and metabolism	--	K03541|5e-91|pop:POPTR_661166|photosystem II subunit R (PsbR)	Photosystem II 10 kDa polypeptide, chloroplastic (Precursor) GN=PSBR OS=Nicotiana tabacum (Common tobacco) PE=2 SV=1	predicted protein [Populus trichocarpa]			2.165
08032609-CHIP_SEQ08 H01	--	--	--	--	--	predicted protein [Populus trichocarpa]			2.587
08032609-CHIP_SEQ08 H12	[G]	Carbohydrate transport and metabolism	--	--	--	putative puroindoline b protein [Triticum macha]			4.654
11号下调								_ratio
08032609-CHIP_SEQ06 E08	--	--	--	--	--	predicted protein [Populus trichocarpa]		0.484
08032609-CHIP_SEQ06 H11	--	--	--	--	GATA transcription factor 5 GN=GATA5 OS=Arabidopsis thaliana (Mouse-ear cress) PE=2 SV=1	predicted protein [Populus trichocarpa]		0.49
08032609-CHIP_SEQ03 G04	[G]	Carbohydrate transport and metabolism	Cellular Component: photosystem I (GO:0009522);; Cellular Component: chloroplast thylakoid membrane (GO:0009535);; Biological Process: photosynthesis (GO:0015979);; Molecular Function: chlorophyll binding (GO:0016168);; Biological Process: cysteine biosynthetic process (GO:0019344);; Biological Process: cellular cation homeostasis (GO:0030003);; Biological Process: divalent metal ion transport (G…	K02698|2e-81|pop:POPTR_802453|photosystem I reaction center subunit X (PsaK)	Photosystem I reaction center subunit psaK, chloroplastic (Precursor) GN=PSAK OS=Arabidopsis thaliana (Mouse-ear cress) PE=2 SV=2	predicted protein [Populus trichocarpa]		0.475
08032609-CHIP_SEQ03 H05	[G]	Carbohydrate transport and metabolism	Molecular Function: copper ion binding (GO:0005507);; Biological Process: protein targeting to membrane (GO:0006612);; Biological Process: water transport (GO:0006833);; Biological Process: cellular copper ion homeostasis (GO:0006878);; Biological Process: pattern specification process (GO:0007389);; Biological Process: regulation of cell size (GO:0008361);; Biological Process: response to salt s…	--	Metallothionein-like protein type 3 OS=Carica papaya (Papaya) PE=3 SV=1	unknown [Populus trichocarpa x Populus deltoides]		0.444
08032609-CHIP_SEQ04 A02	[R]	General function prediction only	Biological Process: DNA-templated transcription, elongation (GO:0006354);; Cellular Component: chloroplast thylakoid membrane (GO:0009535);; Biological Process: photosystem I assembly (GO:0048564);; Molecular Function: unfolded protein binding (GO:0051082);;	--	Photosystem I assembly protein ycf3 GN=ycf3 OS=Spinacia oleracea (Spinach) PE=3 SV=1	photosystem I assembly protein Ycf3 [Lactuca sativa]		0.398
08032609-CHIP_SEQ05 D01	[G]	Carbohydrate transport and metabolism	Molecular Function: copper ion binding (GO:0005507);; Cellular Component: extracellular region (GO:0005576);; Molecular Function: L-ascorbate oxidase activity (GO:0008447);; Biological Process: systemic acquired resistance (GO:0009627);; Biological Process: salicylic acid biosynthetic process (GO:0009697);; Biological Process: sterol biosynthetic process (GO:0016126);; Biological Process: sphingo…	--	L-ascorbate oxidase OS=Cucurbita pepo var. melopepo (Zucchini) PE=1 SV=1	putative puroindoline b protein [Triticum macha]		0.481
08050702-CHIP_SEQ11 D10	--	--	Molecular Function: sequence-specific DNA binding transcription factor activity (GO:0003700);; Cellular Component: mitochondrion (GO:0005739);; Biological Process: regulation of transcription, DNA-templated (GO:0006355);; Molecular Function: sequence-specific DNA binding (GO:0043565);;	--	--	PREDICTED: uncharacterized protein LOC100799960 [Glycine max]		0.4
08032609-CHIP_SEQ05 E11	--	--	Biological Process: anion transport (GO:0006820);; Cellular Component: intracellular membrane-bounded organelle (GO:0043231);; Cellular Component: cytoplasmic part (GO:0044444);; Biological Process: intracellular transport (GO:0046907);; Biological Process: regulation of biological process (GO:0050789);; Biological Process: response to stimulus (GO:0050896);; Biological Process: organic substance…	--	Synaptotagmin-4 GN=T5K6.90 OS=Arabidopsis thaliana (Mouse-ear cress) PE=2 SV=1	predicted protein [Populus trichocarpa]		0.471
08032609-CHIP_SEQ06 C05	--	--	--	K01611|5e-90|vvi:100254666|hypothetical protein LOC100254666	S-adenosylmethionine decarboxylase beta chain (Precursor) GN=SAMDC1 OS=Nicotiana sylvestris (Wood tobacco) PE=2 SV=1	PREDICTED: S-adenosylmethionine decarboxylase proenzyme [Vitis vinifera]		0.447
08032609-CHIP_SEQ08 E11	[F]	Nucleotide transport and metabolism	Molecular Function: catalytic activity (GO:0003824);; Biological Process: nucleoside metabolic process (GO:0009116);; Molecular Function: nutrient reservoir activity (GO:0045735);;	--	Bark storage protein B (Precursor) GN=BSP OS=Populus deltoides (Eastern poplar) PE=1 SV=1	predicted protein [Populus trichocarpa]		0.0694
08032609-CHIP_SEQ02 A03	--	--	Molecular Function: adenosylmethionine decarboxylase activity (GO:0004014);; Biological Process: spermine biosynthetic process (GO:0006597);; Biological Process: spermidine biosynthetic process (GO:0008295);;	K01611|3e-66|vvi:100254666|hypothetical protein LOC100254666	S-adenosylmethionine decarboxylase beta chain (Precursor) GN=SAMDC1 OS=Nicotiana sylvestris (Wood tobacco) PE=2 SV=1	S-adenosylmethionine decarboxylase [Prunus persica]		0.432
08032609-CHIP_SEQ03 E12	--	--	Molecular Function: endopeptidase inhibitor activity (GO:0004866);; Biological Process: proteolysis (GO:0006508);; Molecular Function: peptidase activity (GO:0008233);; Biological Process: negative regulation of endopeptidase activity (GO:0010951);;	--	Endogenous alpha-amylase/subtilisin inhibitor OS=Triticum aestivum (Wheat) PE=1 SV=1	Kunitz-type protease inhibitor KPI-F9 [Populus trichocarpa x Populus deltoides]		0.484
08032609-CHIP_SEQ05 F12	--	--	Molecular Function: copper ion binding (GO:0005507);; Biological Process: protein targeting to membrane (GO:0006612);; Biological Process: water transport (GO:0006833);; Biological Process: cellular copper ion homeostasis (GO:0006878);; Biological Process: pattern specification process (GO:0007389);; Biological Process: regulation of cell size (GO:0008361);; Biological Process: response to salt s…	--	Metallothionein-like protein type 3 OS=Carica papaya (Papaya) PE=3 SV=1	unknown [Populus trichocarpa x Populus deltoides]		0.387
08032609-CHIP_SEQ05 G06	--	--	Cellular Component: extracellular region (GO:0005576);; Biological Process: response to salt stress (GO:0009651);; Biological Process: defense response to bacterium, incompatible interaction (GO:0009816);; Biological Process: defense response to fungus, incompatible interaction (GO:0009817);;	--	Osmotin-like protein OSM34 (Precursor) GN=OSM34 OS=Arabidopsis thaliana (Mouse-ear cress) PE=2 SV=2	pathogenesis-related thaumatin, partial [Populus deltoides]		0.419
08032609-CHIP SEQ07 D08	[O]	Posttranslational modification, protein turnover, chaperones	Molecular Function: ATP binding (GO:0005524);; Cellular Component: cell wall (GO:0005618);; Cellular Component: nucleolus (GO:0005730);; Cellular Component: mitochondrion (GO:0005739);; Cellular Component: cytosol (GO:0005829);; Cellular Component: plasma membrane (GO:0005886);; Biological Process: protein folding (GO:0006457);; Biological Process: response to water deprivation (GO:0009414);; Bio…	K04079|4e-92|pop:POPTR_592912|hypothetical protein	Heat shock protein 82 (Fragment) GN=HSP82 OS=Nicotiana tabacum (Common tobacco) PE=1 SV=1	predicted protein [Populus trichocarpa]		0.492
08032609-CHIP_SEQ05 G05	[G]	Carbohydrate transport and metabolism	--	--	--	predicted protein [Populus trichocarpa]		0.448
08032609-CHIP_SEQ05 H10	--	--	Molecular Function: endopeptidase inhibitor activity (GO:0004866);; Biological Process: proteolysis (GO:0006508);; Molecular Function: peptidase activity (GO:0008233);; Biological Process: negative regulation of endopeptidase activity (GO:0010951);;	--	Alpha-amylase/subtilisin inhibitor (Precursor) GN=OSJNBa0038O10.14 OS=Oryza sativa subsp. japonica (Rice) PE=1 SV=2	Kunitz-type trypsin inhibitor C6 [Populus nigra]		0.338
08032609-CHIP_SEQ06 H10	--	--	--	--	GATA transcription factor 5 GN=GATA5 OS=Arabidopsis thaliana (Mouse-ear cress) PE=2 SV=1	predicted protein [Populus trichocarpa]		0.483
08032609-CHIP_SEQ08 B05	--	--	--	--	--	predicted protein [Populus trichocarpa]		0.466
08032609-CHIP SEQ09 A06	[O]	Posttranslational modification, protein turnover, chaperones	--	K13113|1e-45|pop:POPTR_680026|hypothetical protein	Ubiquitin-like protein 5 GN=UBL5 OS=Arabidopsis thaliana (Mouse-ear cress) PE=1 SV=1	predicted protein [Populus trichocarpa]		0.425
08032609-CHIP_SEQ01 F04	--	--	--	--	Stem-specific protein TSJT1 GN=TSJT1 OS=Nicotiana tabacum (Common tobacco) PE=2 SV=1	predicted protein [Populus trichocarpa]		0.253
08032609-CHIP SEQ09 A09	[C]	Energy production and conversion	Cellular Component: mitochondrial proton-transporting ATP synthase complex, catalytic core F(1) (GO:0000275);; Molecular Function: ATP binding (GO:0005524);; Biological Process: ATP synthesis coupled proton transport (GO:0015986);; Biological Process: ATP hydrolysis coupled proton transport (GO:0015991);; Molecular Function: proton-transporting ATP synthase activity, rotational mechanism (GO:0046…	--	ATP synthase subunit alpha, mitochondrial GN=ATPA OS=Arabidopsis thaliana (Mouse-ear cress) PE=1 SV=2	predicted protein [Populus trichocarpa]		0.365
08032609-CHIP_SEQ05 A04	[G]	Carbohydrate transport and metabolism	Molecular Function: copper ion binding (GO:0005507);; Biological Process: protein targeting to membrane (GO:0006612);; Biological Process: water transport (GO:0006833);; Biological Process: cellular copper ion homeostasis (GO:0006878);; Biological Process: pattern specification process (GO:0007389);; Biological Process: regulation of cell size (GO:0008361);; Biological Process: response to salt s…	--	Metallothionein-like protein type 3 OS=Carica papaya (Papaya) PE=3 SV=1	unknown [Populus trichocarpa x Populus deltoides]		0.428
08032609-CHIP_SEQ06 C12	[G]	Carbohydrate transport and metabolism	--	--	--	predicted protein [Populus trichocarpa]		0.423
08032609-CHIP_SEQ08 C01	[O]	Posttranslational modification, protein turnover, chaperones	--	--	18.5 kDa class I heat shock protein GN=HSP18.5-C OS=Glycine max (Soybean) PE=3 SV=1	predicted protein [Populus trichocarpa]		0.272
08032609-CHIP_SEQ06 E04	[C]	Energy production and conversion	--	K02638|1e-103|pop:POPTR_652151|hypothetical protein	Plastocyanin A, chloroplastic (Precursor) GN=PETE OS=Populus nigra (Lombardy poplar) PE=1 SV=2	predicted protein [Populus trichocarpa]		0.298
08032609-CHIP_SEQ08 H02	--	--	--	K12861|1e-130|pop:POPTR_574967|hypothetical protein	Pre-mRNA-splicing factor SPF27 homolog GN=MRC8.16 OS=Arabidopsis thaliana (Mouse-ear cress) PE=1 SV=1	predicted protein [Populus trichocarpa]		0.412
08032609-CHIP_SEQ08 H06	--	--	--	--	Non-specific lipid-transfer protein (Precursor) OS=Gossypium hirsutum (Upland cotton) PE=2 SV=1	unknown [Populus trichocarpa x Populus deltoides]		0.482
08032609-CHIP_SEQ01 B09	[G]	Carbohydrate transport and metabolism	--	K02698|2e-80|pop:POPTR_802453|photosystem I reaction center subunit X (PsaK)	Photosystem I reaction center subunit psaK, chloroplastic (Precursor) GN=PSAK OS=Arabidopsis thaliana (Mouse-ear cress) PE=2 SV=2	predicted protein [Populus trichocarpa]		0.474
08032609-CHIP_SEQ08 E10	[G]	Carbohydrate transport and metabolism	--	--	GEM-like protein 4 GN=At5g08350 OS=Arabidopsis thaliana (Mouse-ear cress) PE=2 SV=1	predicted protein [Populus trichocarpa]		0.497
08032609-CHIP_SEQ01 D10	--	--	--	--	--	predicted protein [Populus trichocarpa]		0.433
08032609-CHIP_SEQ03 C12	--	--	Molecular Function: triglyceride lipase activity (GO:0004806);; Biological Process: lipid metabolic process (GO:0006629);;	--	Phospholipase A1-IIgamma GN=DSEL OS=Arabidopsis thaliana (Mouse-ear cress) PE=1 SV=1	predicted protein [Populus trichocarpa]		0.429
08032609-CHIP_SEQ06 A02	[G]	Carbohydrate transport and metabolism	--	--	Metallothionein-like protein type 3 OS=Carica papaya (Papaya) PE=3 SV=1	unknown [Populus trichocarpa x Populus deltoides]		0.357
08032609-CHIP_SEQ01 F05	--	--	--	--	Metallothionein-like protein type 3 OS=Carica papaya (Papaya) PE=3 SV=1	unknown [Populus trichocarpa x Populus deltoides]		0.363
08032609-CHIP_SEQ05 C03	[G]	Carbohydrate transport and metabolism	Molecular Function: copper ion binding (GO:0005507);; Biological Process: protein targeting to membrane (GO:0006612);; Biological Process: water transport (GO:0006833);; Biological Process: cellular copper ion homeostasis (GO:0006878);; Biological Process: pattern specification process (GO:0007389);; Biological Process: regulation of cell size (GO:0008361);; Biological Process: response to salt s…	--	Metallothionein-like protein type 3 OS=Carica papaya (Papaya) PE=3 SV=1	unknown [Populus trichocarpa x Populus deltoides]		0.477
08032609-CHIP_SEQ06 B06	--	--	--	--	--	predicted protein [Populus trichocarpa]		0.457
08032609-CHIP_SEQ06 G12	--	--	--	--	Polyphenol oxidase, chloroplastic (Precursor) OS=Malus domestica (Apple) PE=2 SV=1	polyphenol oxidase [Populus trichocarpa]		0.362
08032609-CHIP_SEQ08 E10	[G]	Carbohydrate transport and metabolism	--	--	GEM-like protein 4 GN=At5g08350 OS=Arabidopsis thaliana (Mouse-ear cress) PE=2 SV=1	predicted protein [Populus trichocarpa]		0.44
08032609-CHIP_SEQ01 D01	--	--	--	--	Polyphenol oxidase, chloroplastic (Precursor) OS=Malus domestica (Apple) PE=2 SV=1	polyphenol oxidase [Populus trichocarpa]		0.35
08032609-CHIP_SEQ03 F12	--	--	--	--	Classical arabinogalactan protein 7 (Precursor) GN=AGP7 OS=Arabidopsis thaliana (Mouse-ear cress) PE=1 SV=2	predicted protein [Populus trichocarpa]		0.337
08032609-CHIP_SEQ01 A07	--	--	--	--	Pectinesterase 3 (Precursor) GN=MPE3 OS=Phaseolus vulgaris (Kidney bean) PE=2 SV=1	predicted protein [Populus trichocarpa]		0.398
08032609-CHIP_SEQ01 A09	[G]	Carbohydrate transport and metabolism	--	--	--	predicted protein [Populus trichocarpa]		0.45
08032609-CHIP_SEQ01 H12	--	--	--	--	--	predicted protein [Populus trichocarpa]		0.476
08032609-CHIP_SEQ04 E04	[P]	Inorganic ion transport and metabolism	Molecular Function: carbonate dehydratase activity (GO:0004089);; Molecular Function: zinc ion binding (GO:0008270);; Biological Process: carbon utilization (GO:0015976);;	K01673|1e-148|pop:POPTR_666464|hypothetical protein	Carbonic anhydrase 2, chloroplastic GN=T9L3_40 OS=Arabidopsis thaliana (Mouse-ear cress) PE=1 SV=2	predicted protein [Populus trichocarpa]		0.412
08032609-CHIP_SEQ08 D02	--	--	--	--	Transcription factor DIVARICATA GN=DIVARICATA OS=Antirrhinum majus (Garden snapdragon) PE=2 SV=1	predicted protein [Populus trichocarpa]		0.442
08032609-CHIP_SEQ02 A05	--	--	Molecular Function: adenosylmethionine decarboxylase activity (GO:0004014);; Biological Process: S-adenosylmethioninamine biosynthetic process (GO:0006557);; Biological Process: spermine biosynthetic process (GO:0006597);; Biological Process: spermidine biosynthetic process (GO:0008295);; Molecular Function: arginine decarboxylase activity (GO:0008792);;	K01611|8e-71|vvi:100254666|hypothetical protein LOC100254666	S-adenosylmethionine decarboxylase beta chain (Precursor) GN=SAMDC1 OS=Nicotiana sylvestris (Wood tobacco) PE=2 SV=1	S-adenosylmethionine decarboxylase [Prunus persica]		0.412
08032609-CHIP_SEQ03 G03	--	--	Molecular Function: sequence-specific DNA binding transcription factor activity (GO:0003700);; Biological Process: regulation of transcription, DNA-templated (GO:0006355);; Molecular Function: sequence-specific DNA binding (GO:0043565);;	--	--	predicted protein [Populus trichocarpa]		0.368
08032609-CHIP_SEQ05 E02	[G]	Carbohydrate transport and metabolism	Molecular Function: copper ion binding (GO:0005507);; Biological Process: protein targeting to membrane (GO:0006612);; Biological Process: water transport (GO:0006833);; Biological Process: cellular copper ion homeostasis (GO:0006878);; Biological Process: pattern specification process (GO:0007389);; Biological Process: regulation of cell size (GO:0008361);; Biological Process: response to salt s…	--	Metallothionein-like protein type 3 OS=Carica papaya (Papaya) PE=3 SV=1	unknown [Populus trichocarpa x Populus deltoides]		0.471
08032609-CHIP_SEQ02 B03	[G]	Carbohydrate transport and metabolism	--	--	--	putative puroindoline b protein [Triticum macha]		0.328
08032609-CHIP_SEQ06 B07	[G]	Carbohydrate transport and metabolism	--	--	Metallothionein-like protein type 3 OS=Carica papaya (Papaya) PE=3 SV=1	unknown [Populus trichocarpa x Populus deltoides]		0.449
08032609-CHIP_SEQ08 C11	--	--	Molecular Function: metal ion binding (GO:0046872);;	--	Zinc finger protein ZAT6 GN=T19N18.70 OS=Arabidopsis thaliana (Mouse-ear cress) PE=2 SV=1	predicted protein [Populus trichocarpa]		0.484
08032609-CHIP_SEQ08 H01	--	--	--	--	--	predicted protein [Populus trichocarpa]		0.247
08032609-CHIP_SEQ08 D11	[O]	Posttranslational modification, protein turnover, chaperones	Biological Process: protein folding (GO:0006457);; Biological Process: hyperosmotic response (GO:0006972);; Biological Process: response to heat (GO:0009408);; Biological Process: response to high light intensity (GO:0009644);; Biological Process: response to hydrogen peroxide (GO:0042542);; Molecular Function: unfolded protein binding (GO:0051082);;	--	17.9 kDa class II heat shock protein GN=HSP17.9-D OS=Glycine max (Soybean) PE=3 SV=1	predicted protein [Populus trichocarpa]		0.364
08032609-CHIP_SEQ01 A02	[G]	Carbohydrate transport and metabolism	--	--	Metallothionein-like protein type 3 OS=Carica papaya (Papaya) PE=3 SV=1	unknown [Populus trichocarpa x Populus deltoides]		0.416
08032609-CHIP_SEQ02 D07	--	--	Biological Process: rRNA processing (GO:0006364);; Cellular Component: PSII associated light-harvesting complex II (GO:0009517);; Cellular Component: chloroplast stromal thylakoid (GO:0009533);; Biological Process: response to blue light (GO:0009637);; Biological Process: response to high light intensity (GO:0009644);; Biological Process: response to sucrose (GO:0009744);; Biological Process: pho…	K08916|1e-145|pop:POPTR_743910|Lhcb5	Chlorophyll a-b binding protein CP26, chloroplastic (Precursor) GN=LHCB5 OS=Arabidopsis thaliana (Mouse-ear cress) PE=2 SV=1	unknown [Populus trichocarpa x Populus deltoides]		0.499
08032609-CHIP_SEQ03 D02	[G]	Carbohydrate transport and metabolism	Molecular Function: copper ion binding (GO:0005507);; Biological Process: protein targeting to membrane (GO:0006612);; Biological Process: water transport (GO:0006833);; Biological Process: cellular copper ion homeostasis (GO:0006878);; Biological Process: pattern specification process (GO:0007389);; Biological Process: regulation of cell size (GO:0008361);; Biological Process: response to salt s…	--	Metallothionein-like protein type 3 OS=Carica papaya (Papaya) PE=3 SV=1	unknown [Populus trichocarpa x Populus deltoides]		0.482
08032609-CHIP_SEQ08 A09	[O]	Posttranslational modification, protein turnover, chaperones	Cellular Component: cytoplasm (GO:0005737);; Biological Process: response to high light intensity (GO:0009644);; Biological Process: response to hydrogen peroxide (GO:0042542);;	--	18.1 kDa class I heat shock protein GN=HSP18.1 OS=Pisum sativum (Garden pea) PE=2 SV=1	predicted protein [Populus trichocarpa]		0.452
08032609-CHIP_SEQ02 A09	--	--	Biological Process: response to stress (GO:0006950);; Cellular Component: plastid envelope (GO:0009526);; Cellular Component: chloroplast stroma (GO:0009570);; Cellular Component: thylakoid (GO:0009579);; Biological Process: response to abiotic stimulus (GO:0009628);; Cellular Component: membrane (GO:0016020);; Molecular Function: enzyme regulator activity (GO:0030234);; Molecular Function: purin…	--	Ribulose bisphosphate carboxylase/oxygenase activase, chloroplastic (Precursor) GN=RCA OS=Malus domestica (Apple) PE=2 SV=1	unknown [Populus trichocarpa x Populus deltoides]		0.46
08032609-CHIP_SEQ08 F05	[G]	Carbohydrate transport and metabolism	--	K03541|5e-91|pop:POPTR_661166|photosystem II subunit R (PsbR)	Photosystem II 10 kDa polypeptide, chloroplastic (Precursor) GN=PSBR OS=Nicotiana tabacum (Common tobacco) PE=2 SV=1	predicted protein [Populus trichocarpa]		0.345
08032609-CHIP_SEQ08 H10	--	--	Cellular Component: chloroplast thylakoid membrane (GO:0009535);; Cellular Component: chloroplast envelope (GO:0009941);; Cellular Component: plastoglobule (GO:0010287);;	--	Uncharacterized protein At4g01150, chloroplastic (Precursor) GN=At4g01150 OS=Arabidopsis thaliana (Mouse-ear cress) PE=1 SV=1	predicted protein [Populus trichocarpa]		0.442
08032609-CHIP_SEQ01 E04	[C]	Energy production and conversion	--	K02638|1e-107|pop:POPTR_652151|hypothetical protein	Plastocyanin A, chloroplastic (Precursor) GN=PETE OS=Populus nigra (Lombardy poplar) PE=1 SV=2	predicted protein [Populus trichocarpa]		0.411
08032609-CHIP_SEQ02 A04	--	--	--	--	--	predicted protein [Populus trichocarpa]		0.432
08050702-CHIP_SEQ12 C05	--	--	Molecular Function: copper ion binding (GO:0005507);; Biological Process: protein targeting to membrane (GO:0006612);; Biological Process: water transport (GO:0006833);; Biological Process: cellular copper ion homeostasis (GO:0006878);; Biological Process: pattern specification process (GO:0007389);; Biological Process: regulation of cell size (GO:0008361);; Biological Process: response to salt s…	--	Metallothionein-like protein type 3 OS=Carica papaya (Papaya) PE=3 SV=1	unknown [Populus trichocarpa x Populus deltoides]		0.487
08032609-CHIP_SEQ05 H02	[G]	Carbohydrate transport and metabolism	--	--	--	hypothetical protein [Lupinus angustifolius]		0.435
08032609-CHIP SEQ07 G01	--	--	Molecular Function: calcium ion binding (GO:0005509);;	--	Probable calcium-binding protein CML45 GN=CML45 OS=Arabidopsis thaliana (Mouse-ear cress) PE=1 SV=1	predicted protein [Populus trichocarpa]		0.476
08032609-CHIP_SEQ08 G06	[P]	Inorganic ion transport and metabolism	--	K00430|1e-170|pop:POPTR_647567|hypothetical protein	Peroxidase 42 (Precursor) OS=Arabidopsis thaliana (Mouse-ear cress) PE=1 SV=2	predicted protein [Populus trichocarpa]		0.488
08032609-CHIP_SEQ08 G08	[OC]	--	Cellular Component: cell wall (GO:0005618);; Cellular Component: mitochondrion (GO:0005739);; Cellular Component: vacuole (GO:0005773);; Cellular Component: plasma membrane (GO:0005886);; Biological Process: glycerol ether metabolic process (GO:0006662);; Molecular Function: electron carrier activity (GO:0009055);; Cellular Component: chloroplast stroma (GO:0009570);; Biological Process: response…	K03671|2e-77|pop:POPTR_818765|PtrTrxh7	Thioredoxin H-type OS=Ricinus communis (Castor bean) PE=3 SV=1	thioredoxin h [Populus trichocarpa]		0.387
08050702-CHIP_SEQ11 A02	--	--	Molecular Function: catalytic activity (GO:0003824);; Cellular Component: cytoplasm (GO:0005737);; Biological Process: response to stress (GO:0006950);; Biological Process: response to abiotic stimulus (GO:0009628);;	--	Probable galactinol--sucrose galactosyltransferase 6 GN=F5O24.140 OS=Arabidopsis thaliana (Mouse-ear cress) PE=2 SV=2	predicted protein [Populus trichocarpa]		0.361
08050702-CHIP_SEQ11 F07	--	--	--	--	--	predicted protein [Populus trichocarpa]		0.459
08032609-CHIP_SEQ03 D04	[T]	Signal transduction mechanisms	Molecular Function: catalytic activity (GO:0003824);; Biological Process: metabolic process (GO:0008152);;	--	Probable protein phosphatase 2C 80 GN=At5g66720 OS=Arabidopsis thaliana (Mouse-ear cress) PE=2 SV=1	predicted protein [Populus trichocarpa]		0.373
08032609-CHIP_SEQ08 A02	--	--	--	--	--	predicted protein [Populus trichocarpa]		0.437
08032609-CHIP_SEQ05 B06	--	--	Molecular Function: beta-galactosidase activity (GO:0004565);; Cellular Component: extracellular region (GO:0005576);; Cellular Component: cytosol (GO:0005829);; Biological Process: carbohydrate metabolic process (GO:0005975);; Cellular Component: plant-type cell wall (GO:0009505);; Cellular Component: plasmodesma (GO:0009506);; Molecular Function: carbohydrate binding (GO:0030246);; Biological P…	--	Beta-galactosidase 1 (Precursor) GN=BGAL1 OS=Arabidopsis thaliana (Mouse-ear cress) PE=1 SV=1	predicted protein [Populus trichocarpa]		0.419
08032609-CHIP_SEQ05 G10	[MG]	--	Molecular Function: nucleotide binding (GO:0000166);; Molecular Function: sulfotransferase activity (GO:0008146);; Molecular Function: zinc ion binding (GO:0008270);; Cellular Component: chloroplast (GO:0009507);; Biological Process: cellular response to phosphate starvation (GO:0016036);; Biological Process: galactolipid biosynthetic process (GO:0019375);; Biological Process: sulfolipid biosynth…	K06118|1e-159|pop:POPTR_819485|UDP-sulfoquinovose synthase (EC:3.13.1.1)	UDP-sulfoquinovose synthase, chloroplastic (Precursor) GN=SQD1 OS=Arabidopsis thaliana (Mouse-ear cress) PE=1 SV=1	predicted protein [Populus trichocarpa]		0.487
08032609-CHIP_SEQ06 A07	[G]	Carbohydrate transport and metabolism	--	K02698|2e-81|pop:POPTR_802453|photosystem I reaction center subunit X (PsaK)	Photosystem I reaction center subunit psaK, chloroplastic (Precursor) GN=PSAK OS=Arabidopsis thaliana (Mouse-ear cress) PE=2 SV=2	predicted protein [Populus trichocarpa]		0.463
08032609-CHIP_SEQ08 G01	--	--	--	--	--	predicted protein [Populus trichocarpa]		0.277
08032609-CHIP_SEQ05 A05	--	--	Molecular Function: catechol oxidase activity (GO:0004097);; Biological Process: pigment biosynthetic process (GO:0046148);; Molecular Function: metal ion binding (GO:0046872);; Molecular Function: hydroquinone:oxygen oxidoreductase activity (GO:0052716);; Biological Process: oxidation-reduction process (GO:0055114);;	--	Polyphenol oxidase, chloroplastic (Precursor) OS=Malus domestica (Apple) PE=2 SV=1	polyphenol oxidase [Populus trichocarpa]		0.387
08032609-CHIP_SEQ05 F10	[G]	Carbohydrate transport and metabolism	Biological Process: response to hypoxia (GO:0001666);; Molecular Function: protein binding (GO:0005515);; Cellular Component: nucleus (GO:0005634);; Cellular Component: cytosol (GO:0005829);; Cellular Component: plasma membrane (GO:0005886);; Cellular Component: plasmodesma (GO:0009506);; Biological Process: systemic acquired resistance, salicylic acid mediated signaling pathway (GO:0009862);; Bi…	--	--	predicted protein [Populus trichocarpa]		0.443
08032609-CHIP_SEQ08 D02	--	--	--	--	Transcription factor DIVARICATA GN=DIVARICATA OS=Antirrhinum majus (Garden snapdragon) PE=2 SV=1	predicted protein [Populus trichocarpa]		0.208
08032609-CHIP_SEQ08 F01	[G]	Carbohydrate transport and metabolism	--	--	Inhibitor of trypsin and hageman factor OS=Cucurbita maxima (Pumpkin) PE=1 SV=1	potato inhibitor I family protein [Populus alba x Populus glandulosa]		0.468
08032609-CHIP_SEQ01 F02	--	--	--	K01611|2e-84|vvi:100254666|hypothetical protein LOC100254666	S-adenosylmethionine decarboxylase beta chain (Precursor) GN=SAMDC1 OS=Nicotiana sylvestris (Wood tobacco) PE=2 SV=1	S-adenosylmethionine decarboxylase [Prunus persica]		0.46
08032609-CHIP_SEQ05 F06	--	--	Cellular Component: plant-type cell wall (GO:0009505);; Biological Process: response to brassinosteroid (GO:0009741);;	--	--	predicted protein [Populus trichocarpa]		0.3
08032609-CHIP_SEQ02 D09	--	--	Biological Process: response to salt stress (GO:0009651);; Biological Process: defense response to bacterium, incompatible interaction (GO:0009816);; Biological Process: defense response to fungus, incompatible interaction (GO:0009817);;	--	Osmotin-like protein OSM34 (Precursor) GN=OSM34 OS=Arabidopsis thaliana (Mouse-ear cress) PE=2 SV=2	predicted protein [Populus trichocarpa]		0.401
08032609-CHIP_SEQ08 C04	[O]	Posttranslational modification, protein turnover, chaperones	--	K13113|2e-46|pop:POPTR_680026|hypothetical protein	Ubiquitin-like protein 5 GN=UBL5 OS=Arabidopsis thaliana (Mouse-ear cress) PE=1 SV=1	PREDICTED: ubiquitin-like protein 5-like [Setaria italica]		0.328
08032609-CHIP_SEQ01 D12	--	--	--	--	Alpha-amylase/subtilisin inhibitor (Precursor) GN=OSJNBa0038O10.14 OS=Oryza sativa subsp. japonica (Rice) PE=1 SV=2	Kunitz-type trypsin inhibitor [Populus nigra]		0.499
08032609-CHIP_SEQ01 G10	[R]	General function prediction only	--	K05933|1e-103|pop:POPTR_568162|ACO7	1-aminocyclopropane-1-carboxylate oxidase GN=ACO OS=Actinidia deliciosa (Kiwi) PE=2 SV=1	1-aminocyclopropane-1-carboxylate [Populus trichocarpa]		0.247
08032609-CHIP SEQ07 E02	[G]	Carbohydrate transport and metabolism	Molecular Function: copper ion binding (GO:0005507);; Biological Process: protein targeting to membrane (GO:0006612);; Biological Process: water transport (GO:0006833);; Biological Process: cellular copper ion homeostasis (GO:0006878);; Biological Process: pattern specification process (GO:0007389);; Biological Process: regulation of cell size (GO:0008361);; Biological Process: response to salt s…	--	Metallothionein-like protein type 3 OS=Carica papaya (Papaya) PE=3 SV=1	unknown [Populus trichocarpa x Populus deltoides]		0.445
08032609-CHIP SEQ07 E03	[G]	Carbohydrate transport and metabolism	Cellular Component: photosystem I (GO:0009522);; Cellular Component: chloroplast thylakoid membrane (GO:0009535);; Biological Process: photosynthesis (GO:0015979);; Cellular Component: integral component of membrane (GO:0016021);;	--	Photosystem I assembly protein Ycf4 GN=ycf4 OS=Populus trichocarpa (Western balsam poplar) PE=3 SV=1	putative puroindoline b protein [Triticum macha]		0.476
08032609-CHIP_SEQ08 F10	--	--	Cellular Component: chloroplast (GO:0009507);; Molecular Function: phenylpyruvate tautomerase activity (GO:0050178);;	--	--	predicted protein [Populus trichocarpa]		0.459
08032609-CHIP_SEQ08 B05	--	--	--	--	--	predicted protein [Populus trichocarpa]		0.39
08032609-CHIP_SEQ08 D06	--	--	--	--	Metallothionein-like protein type 2 GN=MTI OS=Ricinus communis (Castor bean) PE=3 SV=1	metallothionein 2a [Populus trichocarpa x Populus deltoides]		0.478

## Sheet: T12 up and down regulated
#GeneID	COG_class	COG_class_annotation	GO_annotation	KEGG_annotation	Swissprot_annotation	nr_annotation		Ratio
12上调
08032609-CHIP_SEQ01 A01	--	--	--	--	Protein RALF-like 27 (Precursor) GN=RALFL27 OS=Arabidopsis thaliana (Mouse-ear cress) PE=2 SV=1	predicted protein [Populus trichocarpa]		2.141
08032609-CHIP_SEQ01 F11	[G]	Carbohydrate transport and metabolism	--	--	Acyl-CoA-binding protein OS=Ricinus communis (Castor bean) PE=3 SV=1	predicted protein [Populus trichocarpa]		2.239
08032609-CHIP_SEQ08 E03	--	--	--	K01602|1e-126|pop:POPTR_580797|ribulose-bisphosphate carboxylase small chain (EC:4.1.1.39)	Ribulose bisphosphate carboxylase small chain, chloroplastic (Precursor) GN=RBCS OS=Pyrus pyrifolia (Chinese pear) PE=2 SV=1	unknown [Populus trichocarpa x Populus deltoides]		2.268
08032609-CHIP_SEQ05 D01	[G]	Carbohydrate transport and metabolism	Molecular Function: copper ion binding (GO:0005507);; Cellular Component: extracellular region (GO:0005576);; Molecular Function: L-ascorbate oxidase activity (GO:0008447);; Biological Process: systemic acquired resistance (GO:0009627);; Biological Process: salicylic acid biosynthetic process (GO:0009697);; Biological Process: sterol biosynthetic process (GO:0016126);; Biological Process: sphingo…	--	L-ascorbate oxidase OS=Cucurbita pepo var. melopepo (Zucchini) PE=1 SV=1	putative puroindoline b protein [Triticum macha]		2.355
08032609-CHIP SEQ09 A05	[O]	Posttranslational modification, protein turnover, chaperones	Cellular Component: mitochondrion (GO:0005739);; Molecular Function: electron carrier activity (GO:0009055);; Molecular Function: protein disulfide oxidoreductase activity (GO:0015035);; Biological Process: cell redox homeostasis (GO:0045454);; Molecular Function: metal ion binding (GO:0046872);; Biological Process: anther development (GO:0048653);;	--	Monothiol glutaredoxin-S15, mitochondrial (Precursor) GN=GRXS15 OS=Arabidopsis thaliana (Mouse-ear cress) PE=1 SV=2	glutaredoxin S15 [Populus trichocarpa]		2.24
08050702-CHIP_SEQ14 H09	[R]	General function prediction only	--	--	Probable mannitol dehydrogenase GN=CAD OS=Fragaria ananassa (Strawberry) PE=1 SV=1	cinnamyl alcohol dehydrogenase-like protein [Populus trichocarpa]		2.253
08032609-CHIP_SEQ06 G01	[G]	Carbohydrate transport and metabolism	--	--	--	predicted protein [Populus trichocarpa]		3.706
08050702-CHIP_SEQ12 C09	--	--	Biological Process: protein folding (GO:0006457);; Biological Process: response to heat (GO:0009408);; Biological Process: response to high light intensity (GO:0009644);; Biological Process: response to hydrogen peroxide (GO:0042542);;	--	--	predicted protein [Populus trichocarpa]		2.225
08050702-CHIP_SEQ14 H06	[I]	Lipid transport and metabolism	Cellular Component: peroxisome (GO:0005777);; Cellular Component: chloroplast (GO:0009507);; Molecular Function: acyl-CoA hydrolase activity (GO:0047617);;	--	--	predicted protein [Populus trichocarpa]		2.002
08032609-CHIP_SEQ05 C11	[O]	Posttranslational modification, protein turnover, chaperones	Cellular Component: cytoplasm (GO:0005737);; Biological Process: response to stress (GO:0006950);;	K13993|1e-108|pop:POPTR_679803|hypothetical protein	18.1 kDa class I heat shock protein GN=HSP18.1 OS=Pisum sativum (Garden pea) PE=2 SV=1	predicted protein [Populus trichocarpa]		2.204
08032609-CHIP_SEQ05 F05	--	--	Molecular Function: aspartic-type endopeptidase activity (GO:0004190);; Biological Process: proteolysis (GO:0006508);; Cellular Component: apoplast (GO:0048046);;	--	Protein ASPARTIC PROTEASE IN GUARD CELL 1 (Precursor) GN=ASPG1 OS=Arabidopsis thaliana (Mouse-ear cress) PE=1 SV=1	predicted protein [Populus trichocarpa]		3.428
08032609-CHIP_SEQ06 C12	[G]	Carbohydrate transport and metabolism	--	--	--	predicted protein [Populus trichocarpa]		3.473
08032609-CHIP_SEQ01 C01	--	--	--	--	17.3 kDa class II heat shock protein OS=Solanum peruvianum (Peruvian tomato) PE=1 SV=1	hypothetical protein VITISV_023443 [Vitis vinifera]		3.974
08032609-CHIP_SEQ05 C01	[M]	Cell wall/membrane/envelope biogenesis	Molecular Function: DNA binding (GO:0003677);; Cellular Component: vacuole (GO:0005773);; Cellular Component: plasma membrane (GO:0005886);; Biological Process: cell-cell signaling (GO:0007267);; Molecular Function: galacturonate binding (GO:0048032);;	--	Remorin OS=Solanum tuberosum (Potato) PE=1 SV=1	predicted protein [Populus trichocarpa]		2.163
08032609-CHIP_SEQ01 D10	--	--	--	--	--	predicted protein [Populus trichocarpa]		3.333
08032609-CHIP SEQ07 C07	--	--	Biological Process: response to stress (GO:0006950);;	--	17.9 kDa class II heat shock protein GN=HSP17.9-D OS=Glycine max (Soybean) PE=3 SV=1	predicted protein [Populus trichocarpa]		2.258
08032609-CHIP_SEQ08 C05	[G]	Carbohydrate transport and metabolism	--	--	Protein RALF-like 27 (Precursor) GN=RALFL27 OS=Arabidopsis thaliana (Mouse-ear cress) PE=2 SV=1	predicted protein [Populus trichocarpa]		2.149
08032609-CHIP_SEQ01 A04	[J]	Translation, ribosomal structure and biogenesis	--	--	Ribonuclease 2 (Precursor) GN=RNS2 OS=Arabidopsis thaliana (Mouse-ear cress) PE=2 SV=1	predicted protein [Populus trichocarpa]		2.463
08032609-CHIP_SEQ01 B02	[O]	Posttranslational modification, protein turnover, chaperones	--	K13993|8e-16|zma:100282367|16.9 kDa class I heat shock protein 1	18.3 kDa class I heat shock protein GN=HSP18 OS=Chenopodium rubrum (Red goosefoot) PE=2 SV=1	hypothetical protein FOMPIDRAFT_1019821 [Fomitopsis pinicola FP-58527 SS1]		2.312
08032609-CHIP_SEQ01 C06	[G]	Carbohydrate transport and metabolism	--	--	Probable aquaporin TIP-type GN=DIP OS=Antirrhinum majus (Garden snapdragon) PE=2 SV=1	aquaporin, MIP family, TIP subfamily [Populus trichocarpa]		2.226
08032609-CHIP_SEQ01 G03	[G]	Carbohydrate transport and metabolism	--	--	--	predicted protein [Populus trichocarpa]		2.476
08032609-CHIP_SEQ02 C11	--	--	Molecular Function: binding (GO:0005488);; Biological Process: nitrogen compound metabolic process (GO:0006807);; Biological Process: response to light stimulus (GO:0009416);; Cellular Component: chloroplast thylakoid membrane (GO:0009535);; Cellular Component: chloroplast stroma (GO:0009570);; Biological Process: photosynthesis (GO:0015979);; Cellular Component: light-harvesting complex (GO:0030…	K08916|1e-50|pop:POPTR_743910|Lhcb5	Chlorophyll a-b binding protein CP26, chloroplastic (Precursor) GN=LHCB5 OS=Arabidopsis thaliana (Mouse-ear cress) PE=2 SV=1	unknown [Populus trichocarpa x Populus deltoides]		2.218
08032609-CHIP_SEQ01 F07	[G]	Carbohydrate transport and metabolism	--	--	Protein RALF-like 27 (Precursor) GN=RALFL27 OS=Arabidopsis thaliana (Mouse-ear cress) PE=2 SV=1	predicted protein [Populus trichocarpa]		2.016
08032609-CHIP_SEQ02 C06	[F]	Nucleotide transport and metabolism	Molecular Function: catalytic activity (GO:0003824);; Biological Process: nucleoside metabolic process (GO:0009116);;	--	Bark storage protein A (Precursor) GN=BSPA OS=Populus deltoides (Eastern poplar) PE=2 SV=1	predicted protein [Populus trichocarpa]		3.346
08032609-CHIP_SEQ06 F02	[O]	Posttranslational modification, protein turnover, chaperones	--	--	18.5 kDa class I heat shock protein GN=HSP18.5-C OS=Glycine max (Soybean) PE=3 SV=1	predicted protein [Populus trichocarpa]		2.279
08032609-CHIP_SEQ08 B03	[O]	Posttranslational modification, protein turnover, chaperones	--	K03283|1e-180|pop:POPTR_822482|hypothetical protein	Heat shock cognate 70 kDa protein GN=HSP70 OS=Petunia hybrida (Petunia) PE=2 SV=1	predicted protein [Populus trichocarpa]		2.015
08032609-CHIP_SEQ05 D10	--	--	Cellular Component: cytoplasmic membrane-bounded vesicle (GO:0016023);;	--	--	predicted protein [Populus trichocarpa]		14.13
08032609-CHIP SEQ09 D11	--	--	--	--	--	hypothetical protein CERSUDRAFT_163840, partial [Ceriporiopsis subvermispora B]		2.213
08050702-CHIP_SEQ13 F08	--	--	Molecular Function: metal ion binding (GO:0046872);;	--	Zinc finger protein ZAT11 GN=ZAT11 OS=Arabidopsis thaliana (Mouse-ear cress) PE=2 SV=1	predicted protein [Populus trichocarpa]		2.982
08032609-CHIP_SEQ08 A05	[P]	Inorganic ion transport and metabolism	--	K01673|1e-164|pop:POPTR_666464|hypothetical protein	Carbonic anhydrase 2, chloroplastic GN=T9L3_40 OS=Arabidopsis thaliana (Mouse-ear cress) PE=1 SV=2	predicted protein [Populus trichocarpa]		2.009
08032609-CHIP_SEQ08 G08	[OC]	--	Cellular Component: cell wall (GO:0005618);; Cellular Component: mitochondrion (GO:0005739);; Cellular Component: vacuole (GO:0005773);; Cellular Component: plasma membrane (GO:0005886);; Biological Process: glycerol ether metabolic process (GO:0006662);; Molecular Function: electron carrier activity (GO:0009055);; Cellular Component: chloroplast stroma (GO:0009570);; Biological Process: response…	K03671|2e-77|pop:POPTR_818765|PtrTrxh7	Thioredoxin H-type OS=Ricinus communis (Castor bean) PE=3 SV=1	thioredoxin h [Populus trichocarpa]		2.257
08032609-CHIP_SEQ01 A09	[G]	Carbohydrate transport and metabolism	--	--	--	predicted protein [Populus trichocarpa]		3.376
08032609-CHIP_SEQ05 E06	--	--	Biological Process: defense response (GO:0006952);; Biological Process: response to biotic stimulus (GO:0009607);;	--	Major allergen Pru ar 1 OS=Prunus armeniaca (Apricot) PE=1 SV=1	predicted protein [Populus trichocarpa]		2.111
08050702-CHIP_SEQ11 B08	[O]	Posttranslational modification, protein turnover, chaperones	Cellular Component: cytoplasm (GO:0005737);; Biological Process: response to stress (GO:0006950);;	K13993|1e-107|pop:POPTR_679803|hypothetical protein	18.1 kDa class I heat shock protein GN=HSP18.1 OS=Pisum sativum (Garden pea) PE=2 SV=1	predicted protein [Populus trichocarpa]		2.018
08050702-CHIP_SEQ12 C06	--	--	Biological Process: defense response (GO:0006952);; Biological Process: response to biotic stimulus (GO:0009607);;	--	Major allergen Pru ar 1 OS=Prunus armeniaca (Apricot) PE=1 SV=1	predicted protein [Populus trichocarpa]		2.042
08032609-CHIP_SEQ05 D12	[G]	Carbohydrate transport and metabolism	Cellular Component: cell wall (GO:0005618);; Biological Process: cellular glucan metabolic process (GO:0006073);; Biological Process: response to water deprivation (GO:0009414);; Molecular Function: xyloglucan:xyloglucosyl transferase activity (GO:0016762);; Molecular Function: xyloglucan-specific endo-beta-1,4-glucanase activity (GO:0033946);; Cellular Component: apoplast (GO:0048046);;	K08235|2e-62|pop:POPTR_718004|hypothetical protein	Probable xyloglucan endotransglucosylase/hydrolase protein 7 (Precursor) GN=T28I19.80 OS=Arabidopsis thaliana (Mouse-ear cress) PE=2 SV=2	predicted protein [Populus trichocarpa]		2.355
08032609-CHIP SEQ09 E08	[R]	General function prediction only	Biological Process: lipid metabolic process (GO:0006629);; Molecular Function: hydrolase activity (GO:0016787);;	--	Patatin group M-3 (Precursor) OS=Solanum tuberosum (Potato) PE=2 SV=1	unknown [Populus trichocarpa]		2.049
08032609-CHIP_SEQ08 B09	--	--	Biological Process: defense response (GO:0006952);; Biological Process: response to karrikin (GO:0080167);;	--	--	predicted protein [Populus trichocarpa]		2.741
08032609-CHIP_SEQ08 B12	--	--	Molecular Function: endopeptidase inhibitor activity (GO:0004866);; Biological Process: proteolysis (GO:0006508);; Molecular Function: peptidase activity (GO:0008233);; Biological Process: negative regulation of endopeptidase activity (GO:0010951);;	--	Wound-responsive protein GWIN3 (Precursor) GN=GWIN3 OS=Populus sp. (Poplar) PE=2 SV=1	kunitz trypsin inhibitor TI3 [Populus tremula]		2.653
08032609-CHIP_SEQ01 E05	--	--	--	--	--	predicted protein [Populus trichocarpa]		2.184
08032609-CHIP_SEQ02 A11	[O]	Posttranslational modification, protein turnover, chaperones	Molecular Function: ATP binding (GO:0005524);; Biological Process: response to stress (GO:0006950);; Molecular Function: 2-alkenal reductase [NAD(P)] activity (GO:0032440);; Biological Process: oxidation-reduction process (GO:0055114);;	K03283|0.0|pop:POPTR_1118968|hypothetical protein	Probable mediator of RNA polymerase II transcription subunit 37c GN=At3g12580 OS=Arabidopsis thaliana (Mouse-ear cress) PE=1 SV=1	heat shock protein 70 cognate [Salix gilgiana]		2.131
08032609-CHIP_SEQ02 D12	[G]	Carbohydrate transport and metabolism	Biological Process: water transport (GO:0006833);; Molecular Function: urea transmembrane transporter activity (GO:0015204);; Molecular Function: water channel activity (GO:0015250);; Cellular Component: integral component of membrane (GO:0016021);; Biological Process: urea transmembrane transport (GO:0071918);;	--	Aquaporin TIP1-3 GN=TIP1-3 OS=Arabidopsis thaliana (Mouse-ear cress) PE=1 SV=1	aquaporin, MIP family, TIP subfamily [Populus trichocarpa]		2.021
08032609-CHIP_SEQ05 B07	[O]	Posttranslational modification, protein turnover, chaperones	Cellular Component: cytoplasm (GO:0005737);; Biological Process: response to stress (GO:0006950);;	K13993|1e-104|pop:POPTR_679803|hypothetical protein	18.5 kDa class I heat shock protein GN=HSP18.5-C OS=Glycine max (Soybean) PE=3 SV=1	predicted protein [Populus trichocarpa]		3.279
08032609-CHIP_SEQ01 E07	--	--	--	--	Defensin-like protein (Precursor) OS=Glycine max (Soybean) PE=3 SV=1	predicted protein [Populus trichocarpa]		2.798
08032609-CHIP_SEQ01 G06	[G]	Carbohydrate transport and metabolism	--	--	Aquaporin TIP1-3 GN=TIP1-3 OS=Arabidopsis thaliana (Mouse-ear cress) PE=1 SV=1	aquaporin, MIP family, TIP subfamily [Populus trichocarpa]		2.069
08032609-CHIP_SEQ02 A09	--	--	Biological Process: response to stress (GO:0006950);; Cellular Component: plastid envelope (GO:0009526);; Cellular Component: chloroplast stroma (GO:0009570);; Cellular Component: thylakoid (GO:0009579);; Biological Process: response to abiotic stimulus (GO:0009628);; Cellular Component: membrane (GO:0016020);; Molecular Function: enzyme regulator activity (GO:0030234);; Molecular Function: purin…	--	Ribulose bisphosphate carboxylase/oxygenase activase, chloroplastic (Precursor) GN=RCA OS=Malus domestica (Apple) PE=2 SV=1	unknown [Populus trichocarpa x Populus deltoides]		2.009
08050702-CHIP_SEQ12 B02	[P]	Inorganic ion transport and metabolism	Biological Process: MAPK cascade (GO:0000165);; Biological Process: response to molecule of bacterial origin (GO:0002237);; Cellular Component: plasma membrane (GO:0005886);; Biological Process: protein targeting to membrane (GO:0006612);; Biological Process: nucleotide transport (GO:0006862);; Biological Process: ER to Golgi vesicle-mediated transport (GO:0006888);; Biological Process: cellular …	--	Ammonium transporter 2 GN=AMT2 OS=Arabidopsis thaliana (Mouse-ear cress) PE=1 SV=2	ammonium transporter [Populus trichocarpa]		2.018
08050702-CHIP_SEQ13 C07	[R]	General function prediction only	Biological Process: polysaccharide catabolic process (GO:0000272);; Molecular Function: chitinase activity (GO:0004568);; Biological Process: chitin catabolic process (GO:0006032);; Biological Process: defense response (GO:0006952);; Molecular Function: chitin binding (GO:0008061);; Cellular Component: cytoplasmic membrane-bounded vesicle (GO:0016023);; Biological Process: cell wall macromolecule…	--	Endochitinase WIN8 (Precursor) GN=WIN8 OS=Populus trichocarpa (Western balsam poplar) PE=2 SV=1	chitinase [Populus szechuanica]		4.343
08032609-CHIP_SEQ08 C03	[P]	Inorganic ion transport and metabolism	--	K01673|1e-169|pop:POPTR_666464|hypothetical protein	Carbonic anhydrase 2, chloroplastic GN=T9L3_40 OS=Arabidopsis thaliana (Mouse-ear cress) PE=1 SV=2	predicted protein [Populus trichocarpa]		2.273
08050702-CHIP_SEQ14 E11	[M]	Cell wall/membrane/envelope biogenesis	--	--	Remorin OS=Solanum tuberosum (Potato) PE=1 SV=1	predicted protein [Populus trichocarpa]		2.283
08050702-CHIP_SEQ14 F10	[F]	Nucleotide transport and metabolism	--	--	Bark storage protein A (Precursor) GN=BSPA OS=Populus deltoides (Eastern poplar) PE=2 SV=1	predicted protein [Populus trichocarpa]		3.058
08032609-CHIP_SEQ01 E02	[F]	Nucleotide transport and metabolism	--	--	Bark storage protein A (Precursor) GN=BSPA OS=Populus deltoides (Eastern poplar) PE=2 SV=1	predicted protein [Populus trichocarpa]		3.314
08032609-CHIP_SEQ03 G02	--	--	Biological Process: maltose metabolic process (GO:0000023);; Cellular Component: chloroplast thylakoid membrane (GO:0009535);; Biological Process: thylakoid membrane organization (GO:0010027);; Biological Process: mRNA modification (GO:0016556);; Biological Process: starch biosynthetic process (GO:0019252);;	--	--	unknown [Populus trichocarpa x Populus deltoides]		2.245
08032609-CHIP_SEQ05 A03	[G]	Carbohydrate transport and metabolism	Biological Process: polysaccharide catabolic process (GO:0000272);; Molecular Function: chitinase activity (GO:0004568);; Biological Process: chitin catabolic process (GO:0006032);; Biological Process: defense response (GO:0006952);; Molecular Function: chitin binding (GO:0008061);; Biological Process: cell wall macromolecule catabolic process (GO:0016998);;	--	Endochitinase WIN8 (Precursor) GN=WIN8 OS=Populus trichocarpa (Western balsam poplar) PE=2 SV=1	predicted protein [Populus trichocarpa]		5.287
08032609-CHIP_SEQ06 D12	[R]	General function prediction only	--	--	Endochitinase WIN8 (Precursor) GN=WIN8 OS=Populus trichocarpa (Western balsam poplar) PE=2 SV=1	chitinase [Populus szechuanica]		3.684
08032609-CHIP SEQ07 G01	--	--	Molecular Function: calcium ion binding (GO:0005509);;	--	Probable calcium-binding protein CML45 GN=CML45 OS=Arabidopsis thaliana (Mouse-ear cress) PE=1 SV=1	predicted protein [Populus trichocarpa]		2.222
08032609-CHIP_SEQ08 H12	[G]	Carbohydrate transport and metabolism	--	--	--	putative puroindoline b protein [Triticum macha]		4.29
08032609-CHIP_SEQ08 H04	[E]	Amino acid transport and metabolism	--	K00281|1e-169|pop:POPTR_832093|gdcP1	Glycine dehydrogenase [decarboxylating], mitochondrial (Precursor) GN=GDCSP OS=Pisum sativum (Garden pea) PE=1 SV=1	precursor of carboxylase p-protein 1, glycine decarboxylase complex [Populus trichocarpa]		2.264
08032609-CHIP_SEQ03 A01	--	--	Biological Process: single-organism cellular process (GO:0044763);;	--	Protein RALF-like 27 (Precursor) GN=RALFL27 OS=Arabidopsis thaliana (Mouse-ear cress) PE=2 SV=1	predicted protein [Populus trichocarpa]		2.477
08032609-CHIP_SEQ03 D04	[T]	Signal transduction mechanisms	Molecular Function: catalytic activity (GO:0003824);; Biological Process: metabolic process (GO:0008152);;	--	Probable protein phosphatase 2C 80 GN=At5g66720 OS=Arabidopsis thaliana (Mouse-ear cress) PE=2 SV=1	predicted protein [Populus trichocarpa]		2.973
08032609-CHIP_SEQ03 F04	[G]	Carbohydrate transport and metabolism	Cellular Component: extracellular region (GO:0005576);;	--	Putative defensin-like protein 184 (Precursor) GN=LCR18 OS=Arabidopsis thaliana (Mouse-ear cress) PE=3 SV=1	predicted protein [Populus trichocarpa]		2.747
08032609-CHIP_SEQ08 H04	[E]	Amino acid transport and metabolism	--	K00281|1e-169|pop:POPTR_832093|gdcP1	Glycine dehydrogenase [decarboxylating], mitochondrial (Precursor) GN=GDCSP OS=Pisum sativum (Garden pea) PE=1 SV=1	precursor of carboxylase p-protein 1, glycine decarboxylase complex [Populus trichocarpa]		3.473
08032609-CHIP_SEQ06 G02	[G]	Carbohydrate transport and metabolism	--	K00660|1e-88|pop:POPTR_814871|CHS2	Chalcone synthase OS=Hypericum androsaemum (Tutsan) PE=1 SV=1	chalcone synthase [Populus trichocarpa]		3.986
08032609-CHIP_SEQ08 G01	--	--	--	--	--	predicted protein [Populus trichocarpa]		2.244
08050702-CHIP_SEQ11 C09	--	--	--	--	BON1-associated protein 2 GN=F4I18.26 OS=Arabidopsis thaliana (Mouse-ear cress) PE=1 SV=1	predicted protein [Populus trichocarpa]		2.291
08032609-CHIP_SEQ05 B03	--	--	--	--	--	predicted protein [Populus trichocarpa]		2.196
08032609-CHIP_SEQ02 C10	[O]	Posttranslational modification, protein turnover, chaperones	Biological Process: response to stress (GO:0006950);;	K13993|1e-103|pop:POPTR_679803|hypothetical protein	18.5 kDa class I heat shock protein GN=HSP18.5-C OS=Glycine max (Soybean) PE=3 SV=1	predicted protein [Populus trichocarpa]		2.249
08050702-CHIP_SEQ12 E08	--	--	Cellular Component: cytosol (GO:0005829);; Cellular Component: plasma membrane (GO:0005886);; Biological Process: response to osmotic stress (GO:0006970);; Biological Process: defense response to bacterium (GO:0042742);; Biological Process: primary metabolic process (GO:0044238);; Biological Process: cellular biosynthetic process (GO:0044249);; Biological Process: single-organism process (GO:0044…	--	Probable protein Pop3 GN=At3g17210 OS=Arabidopsis thaliana (Mouse-ear cress) PE=1 SV=1	predicted protein [Populus trichocarpa]		2.119
08032609-CHIP_SEQ05 A11	[G]	Carbohydrate transport and metabolism	--	--	--	predicted protein [Populus trichocarpa]		5.29
08032609-CHIP_SEQ05 H01	--	--	Molecular Function: catalytic activity (GO:0003824);;	--	Phytosulfokine receptor 1 (Precursor) GN=PSKR OS=Daucus carota (Carrot) PE=1 SV=1	serine-threonine protein kinase, plant-type, putative [Ricinus communis]		2.073
08032609-CHIP_SEQ06 B04	[O]	Posttranslational modification, protein turnover, chaperones	--	--	18.5 kDa class I heat shock protein GN=HSP18.5-C OS=Glycine max (Soybean) PE=3 SV=1	heat-shock protein, putative [Ricinus communis]		2.228
08032609-CHIP_SEQ06 C01	--	--	--	--	Auxin-responsive protein IAA14 OS=Arabidopsis thaliana (Mouse-ear cress) PE=1 SV=2	predicted protein [Populus trichocarpa]		2.605
08032609-CHIP_SEQ06 H06	[TZDR]	--	--	K13448|1e-105|pop:POPTR_648111|hypothetical protein	Calcium-binding protein CML24 GN=K22F20.1 OS=Arabidopsis thaliana (Mouse-ear cress) PE=2 SV=2	predicted protein [Populus trichocarpa]		2.122
08032609-CHIP_SEQ08 D05	[G]	Carbohydrate transport and metabolism	--	--	Probable aquaporin TIP-type GN=DIP OS=Antirrhinum majus (Garden snapdragon) PE=2 SV=1	aquaporin, MIP family, TIP subfamily [Populus trichocarpa]		3.387
08050702-CHIP_SEQ11 D11	--	--	Cellular Component: nucleus (GO:0005634);; Biological Process: regulation of transcription, DNA-templated (GO:0006355);; Biological Process: regulation of translation (GO:0006417);; Biological Process: response to water deprivation (GO:0009414);; Biological Process: response to light stimulus (GO:0009416);; Cellular Component: plastid (GO:0009536);; Biological Process: response to wounding (GO:00…	--	Auxin-responsive protein IAA14 OS=Arabidopsis thaliana (Mouse-ear cress) PE=1 SV=2	predicted protein [Populus trichocarpa]		2.674
08032609-CHIP_SEQ05 A12	--	--	Biological Process: MAPK cascade (GO:0000165);; Biological Process: response to reactive oxygen species (GO:0000302);; Biological Process: protein targeting to membrane (GO:0006612);; Biological Process: response to cold (GO:0009409);; Cellular Component: chloroplast (GO:0009507);; Biological Process: response to wounding (GO:0009611);; Biological Process: abscisic acid-activated signaling pathwa…	--	Indole-3-acetic acid-induced protein ARG2 GN=ARG2 OS=Vigna radiata var. radiata (Mung bean) PE=2 SV=1	late embryogenesis abundant protein 5 [Populus suaveolens]		2.417
08032609-CHIP_SEQ08 C02	[P]	Inorganic ion transport and metabolism	--	K01673|1e-172|pop:POPTR_575155|hypothetical protein	Carbonic anhydrase 2, chloroplastic GN=T9L3_40 OS=Arabidopsis thaliana (Mouse-ear cress) PE=1 SV=2	predicted protein [Populus trichocarpa]		3.656
08032609-CHIP_SEQ08 C12	[O]	Posttranslational modification, protein turnover, chaperones	Cellular Component: cytoplasm (GO:0005737);; Biological Process: response to high light intensity (GO:0009644);; Biological Process: response to hydrogen peroxide (GO:0042542);;	K13993|1e-104|pop:POPTR_723183|hypothetical protein	18.5 kDa class I heat shock protein GN=HSP18.5-C OS=Glycine max (Soybean) PE=3 SV=1	predicted protein [Populus trichocarpa]		2.261
08032609-CHIP_SEQ08 E12	--	--	Molecular Function: monooxygenase activity (GO:0004497);; Molecular Function: copper ion binding (GO:0005507);; Cellular Component: cell wall (GO:0005618);; Biological Process: response to cold (GO:0009409);; Cellular Component: chloroplast thylakoid membrane (GO:0009535);; Cellular Component: chloroplast stroma (GO:0009570);; Biological Process: response to blue light (GO:0009637);; Biological P…	K01602|1e-123|pop:POPTR_580797|ribulose-bisphosphate carboxylase small chain (EC:4.1.1.39)	Ribulose bisphosphate carboxylase small chain, chloroplastic (Precursor) GN=RBCS OS=Pyrus pyrifolia (Chinese pear) PE=2 SV=1	unknown [Populus trichocarpa x Populus deltoides]		2.129
08032609-CHIP_SEQ01 A11	[O]	Posttranslational modification, protein turnover, chaperones	--	K13993|1e-108|pop:POPTR_679803|hypothetical protein	18.1 kDa class I heat shock protein GN=HSP18.1 OS=Pisum sativum (Garden pea) PE=2 SV=1	predicted protein [Populus trichocarpa]		2.355
08032609-CHIP_SEQ03 G09	[P]	Inorganic ion transport and metabolism	Molecular Function: carbonate dehydratase activity (GO:0004089);; Molecular Function: zinc ion binding (GO:0008270);; Biological Process: carbon utilization (GO:0015976);; Cellular Component: membrane (GO:0016020);; Cellular Component: cytoplasmic part (GO:0044444);;	K01673|3e-94|pop:POPTR_666464|hypothetical protein	Carbonic anhydrase, chloroplastic (Precursor) OS=Spinacia oleracea (Spinach) PE=1 SV=2	predicted protein [Populus trichocarpa]		2.163
08032609-CHIP_SEQ08 D03	--	--	--	--	Peroxisomal membrane protein PMP22 GN=PMP22 OS=Arabidopsis thaliana (Mouse-ear cress) PE=1 SV=1	predicted protein [Populus trichocarpa]		2.314
08032609-CHIP_SEQ08 D06	--	--	--	--	Metallothionein-like protein type 2 GN=MTI OS=Ricinus communis (Castor bean) PE=3 SV=1	metallothionein 2a [Populus trichocarpa x Populus deltoides]		3.333
08032609-CHIP_SEQ08 H01	--	--	--	--	--	predicted protein [Populus trichocarpa]		2.278
08032609-CHIP_SEQ08 H12	[G]	Carbohydrate transport and metabolism	--	--	--	putative puroindoline b protein [Triticum macha]		3.304
12下调
08032609-CHIP_SEQ01 A08	[O]	Posttranslational modification, protein turnover, chaperones	--	--	17.9 kDa class II heat shock protein GN=HSP17.9-D OS=Glycine max (Soybean) PE=3 SV=1	predicted protein [Populus trichocarpa]		0.352
08032609-CHIP_SEQ01 A10	--	--	--	--	17.9 kDa class II heat shock protein GN=HSP17.9-D OS=Glycine max (Soybean) PE=3 SV=1	predicted protein [Populus trichocarpa]		0.438
08032609-CHIP_SEQ01 E08	--	--	--	K02703|7e-97|pop:Poptr_cp001|psbA	Photosystem Q(B) protein (Precursor) GN=psbA OS=Nicotiana tabacum (Common tobacco) PE=3 SV=2	photosystem II protein D1 [Phaseolus vulgaris]		0.222
08032609-CHIP_SEQ08 C07	[O]	Posttranslational modification, protein turnover, chaperones	Biological Process: protein folding (GO:0006457);; Biological Process: hyperosmotic response (GO:0006972);; Biological Process: response to heat (GO:0009408);; Biological Process: response to high light intensity (GO:0009644);; Biological Process: response to hydrogen peroxide (GO:0042542);; Molecular Function: unfolded protein binding (GO:0051082);;	--	17.9 kDa class II heat shock protein GN=HSP17.9-D OS=Glycine max (Soybean) PE=3 SV=1	predicted protein [Populus trichocarpa]		0.372
08032609-CHIP_SEQ08 D10	[O]	Posttranslational modification, protein turnover, chaperones	Biological Process: protein folding (GO:0006457);; Biological Process: hyperosmotic response (GO:0006972);; Biological Process: response to heat (GO:0009408);; Biological Process: response to high light intensity (GO:0009644);; Biological Process: response to hydrogen peroxide (GO:0042542);; Molecular Function: unfolded protein binding (GO:0051082);;	--	17.9 kDa class II heat shock protein GN=HSP17.9-D OS=Glycine max (Soybean) PE=3 SV=1	predicted protein [Populus trichocarpa]		0.323
08032609-CHIP_SEQ08 D05	[G]	Carbohydrate transport and metabolism	--	--	Probable aquaporin TIP-type GN=DIP OS=Antirrhinum majus (Garden snapdragon) PE=2 SV=1	aquaporin, MIP family, TIP subfamily [Populus trichocarpa]		0.455
08050702-CHIP_SEQ15 C01	--	--	--	K08235|0.0|pop:POPTR_718004|hypothetical protein	Probable xyloglucan endotransglucosylase/hydrolase protein 6 (Precursor) GN=MPA24.8 OS=Arabidopsis thaliana (Mouse-ear cress) PE=2 SV=2	predicted protein [Populus trichocarpa]		0.446
08032609-CHIP_SEQ05 E09	[O]	Posttranslational modification, protein turnover, chaperones	Biological Process: protein folding (GO:0006457);; Biological Process: hyperosmotic response (GO:0006972);; Biological Process: response to heat (GO:0009408);; Biological Process: response to high light intensity (GO:0009644);; Biological Process: response to hydrogen peroxide (GO:0042542);; Molecular Function: unfolded protein binding (GO:0051082);;	--	17.9 kDa class II heat shock protein GN=HSP17.9-D OS=Glycine max (Soybean) PE=3 SV=1	predicted protein [Populus trichocarpa]		0.432
08032609-CHIP_SEQ06 D01	[G]	Carbohydrate transport and metabolism	--	--	Galactinol synthase 1 GN=GOLS1 OS=Arabidopsis thaliana (Mouse-ear cress) PE=1 SV=1	predicted protein [Populus trichocarpa]		0.4
08032609-CHIP_SEQ06 E11	[O]	Posttranslational modification, protein turnover, chaperones	--	--	17.9 kDa class II heat shock protein GN=HSP17.9-D OS=Glycine max (Soybean) PE=3 SV=1	predicted protein [Populus trichocarpa]		0.413
08032609-CHIP_SEQ06 F01	[O]	Posttranslational modification, protein turnover, chaperones	--	--	17.9 kDa class II heat shock protein GN=HSP17.9-D OS=Glycine max (Soybean) PE=3 SV=1	predicted protein [Populus trichocarpa]		0.409
08032609-CHIP SEQ07 G04	[O]	Posttranslational modification, protein turnover, chaperones	Molecular Function: ATP binding (GO:0005524);; Cellular Component: cell wall (GO:0005618);; Cellular Component: nucleolus (GO:0005730);; Cellular Component: mitochondrion (GO:0005739);; Cellular Component: cytosol (GO:0005829);; Cellular Component: plasma membrane (GO:0005886);; Biological Process: protein folding (GO:0006457);; Biological Process: response to water deprivation (GO:0009414);; Bio…	K04079|3e-92|pop:POPTR_592912|hypothetical protein	Heat shock protein 82 (Fragment) GN=HSP82 OS=Nicotiana tabacum (Common tobacco) PE=1 SV=1	predicted protein [Populus trichocarpa]		0.425
08032609-CHIP_SEQ08 E12	--	--	Molecular Function: monooxygenase activity (GO:0004497);; Molecular Function: copper ion binding (GO:0005507);; Cellular Component: cell wall (GO:0005618);; Biological Process: response to cold (GO:0009409);; Cellular Component: chloroplast thylakoid membrane (GO:0009535);; Cellular Component: chloroplast stroma (GO:0009570);; Biological Process: response to blue light (GO:0009637);; Biological P…	K01602|1e-123|pop:POPTR_580797|ribulose-bisphosphate carboxylase small chain (EC:4.1.1.39)	Ribulose bisphosphate carboxylase small chain, chloroplastic (Precursor) GN=RBCS OS=Pyrus pyrifolia (Chinese pear) PE=2 SV=1	unknown [Populus trichocarpa x Populus deltoides]		0.494
08032609-CHIP_SEQ08 B01	[O]	Posttranslational modification, protein turnover, chaperones	--	K13993|5e-94|pop:POPTR_721475|hypothetical protein	17.3 kDa class I heat shock protein GN=HSP17.3-B OS=Glycine max (Soybean) PE=3 SV=1	predicted protein [Populus trichocarpa]		0.226
08032609-CHIP_SEQ08 B10	[O]	Posttranslational modification, protein turnover, chaperones	Cellular Component: cytoplasm (GO:0005737);; Biological Process: response to high light intensity (GO:0009644);; Biological Process: response to hydrogen peroxide (GO:0042542);;	K13993|1e-103|pop:POPTR_723183|hypothetical protein	18.5 kDa class I heat shock protein GN=HSP18.5-C OS=Glycine max (Soybean) PE=3 SV=1	predicted protein [Populus trichocarpa]		0.245
08032609-CHIP_SEQ01 B06	[R]	General function prediction only	--	--	NADP-dependent D-sorbitol-6-phosphate dehydrogenase GN=S6PDH OS=Malus domestica (Apple) PE=2 SV=1	predicted protein [Populus trichocarpa]		0.265
08032609-CHIP_SEQ03 C10	[O]	Posttranslational modification, protein turnover, chaperones	Biological Process: protein folding (GO:0006457);; Biological Process: hyperosmotic response (GO:0006972);; Biological Process: response to heat (GO:0009408);; Biological Process: response to high light intensity (GO:0009644);; Biological Process: response to hydrogen peroxide (GO:0042542);; Molecular Function: unfolded protein binding (GO:0051082);;	--	17.9 kDa class II heat shock protein GN=HSP17.9-D OS=Glycine max (Soybean) PE=3 SV=1	predicted protein [Populus trichocarpa]		0.365
08032609-CHIP_SEQ04 D08	--	--	Molecular Function: copper ion binding (GO:0005507);;	--	Metallothionein-like protein type 2 GN=MTI OS=Ricinus communis (Castor bean) PE=3 SV=1	metallothionein 2a [Populus trichocarpa x Populus deltoides]		0.381
08032609-CHIP_SEQ05 B10	[O]	Posttranslational modification, protein turnover, chaperones	Biological Process: protein folding (GO:0006457);; Biological Process: hyperosmotic response (GO:0006972);; Biological Process: response to heat (GO:0009408);; Biological Process: response to high light intensity (GO:0009644);; Biological Process: response to hydrogen peroxide (GO:0042542);; Molecular Function: unfolded protein binding (GO:0051082);;	--	17.9 kDa class II heat shock protein GN=HSP17.9-D OS=Glycine max (Soybean) PE=3 SV=1	predicted protein [Populus trichocarpa]		0.385
08032609-CHIP_SEQ05 D04	--	--	Molecular Function: iron ion binding (GO:0005506);; Molecular Function: protein binding (GO:0005515);; Biological Process: DNA-templated transcription, elongation (GO:0006354);; Cellular Component: photosystem II (GO:0009523);; Cellular Component: chloroplast thylakoid membrane (GO:0009535);; Biological Process: response to herbicide (GO:0009635);; Biological Process: photosynthetic electron tran…	K02703|1e-161|pop:Poptr_cp001|psbA	Photosystem Q(B) protein (Precursor) GN=psbA OS=Populus trichocarpa (Western balsam poplar) PE=2 SV=1	PsbA (chloroplast) [Magnolia denudata]		0.22
08032609-CHIP_SEQ06 H09	[G]	Carbohydrate transport and metabolism	--	--	Heat shock 22 kDa protein, mitochondrial (Precursor) GN=HSP23.9 OS=Glycine max (Soybean) PE=2 SV=1	predicted protein [Populus trichocarpa]		0.353
08032609-CHIP_SEQ08 A03	[O]	Posttranslational modification, protein turnover, chaperones	--	--	17.3 kDa class II heat shock protein OS=Solanum peruvianum (Peruvian tomato) PE=1 SV=1	predicted protein [Populus trichocarpa]		0.389
08032609-CHIP_SEQ08 E03	--	--	--	K01602|1e-126|pop:POPTR_580797|ribulose-bisphosphate carboxylase small chain (EC:4.1.1.39)	Ribulose bisphosphate carboxylase small chain, chloroplastic (Precursor) GN=RBCS OS=Pyrus pyrifolia (Chinese pear) PE=2 SV=1	unknown [Populus trichocarpa x Populus deltoides]		0.457
08032609-CHIP_SEQ08 H06	--	--	--	--	Non-specific lipid-transfer protein (Precursor) OS=Gossypium hirsutum (Upland cotton) PE=2 SV=1	unknown [Populus trichocarpa x Populus deltoides]		0.448
08032609-CHIP_SEQ05 C10	[O]	Posttranslational modification, protein turnover, chaperones	Biological Process: protein folding (GO:0006457);; Biological Process: hyperosmotic response (GO:0006972);; Biological Process: response to heat (GO:0009408);; Biological Process: response to high light intensity (GO:0009644);; Biological Process: response to hydrogen peroxide (GO:0042542);; Molecular Function: unfolded protein binding (GO:0051082);;	--	17.9 kDa class II heat shock protein GN=HSP17.9-D OS=Glycine max (Soybean) PE=3 SV=1	predicted protein [Populus trichocarpa]		0.382
08032609-CHIP_SEQ06 C09	[O]	Posttranslational modification, protein turnover, chaperones	--	K13993|1e-110|pop:POPTR_579131|hypothetical protein	18.5 kDa class I heat shock protein GN=HSP18.5-C OS=Glycine max (Soybean) PE=3 SV=1	predicted protein [Populus trichocarpa]		0.251
08032609-CHIP_SEQ06 E09	[O]	Posttranslational modification, protein turnover, chaperones	--	--	23.6 kDa heat shock protein, mitochondrial (Precursor) GN=HSP23.6 OS=Arabidopsis thaliana (Mouse-ear cress) PE=2 SV=1	predicted protein [Populus trichocarpa]		0.344
08032609-CHIP_SEQ08 A07	[O]	Posttranslational modification, protein turnover, chaperones	Biological Process: protein folding (GO:0006457);; Biological Process: hyperosmotic response (GO:0006972);; Biological Process: response to heat (GO:0009408);; Biological Process: response to high light intensity (GO:0009644);; Biological Process: response to hydrogen peroxide (GO:0042542);; Molecular Function: unfolded protein binding (GO:0051082);;	--	17.9 kDa class II heat shock protein GN=HSP17.9-D OS=Glycine max (Soybean) PE=3 SV=1	predicted protein [Populus trichocarpa]		0.396
08032609-CHIP_SEQ08 G09	[G]	Carbohydrate transport and metabolism	Molecular Function: copper ion binding (GO:0005507);;	--	Metallothionein-like protein type 2 GN=MTI OS=Ricinus communis (Castor bean) PE=3 SV=1	metallothionein 2a [Populus trichocarpa x Populus deltoides]		0.363
08032609-CHIP_SEQ08 H11	[RTKL]	--	Biological Process: maltose metabolic process (GO:0000023);; Biological Process: activation of MAPK activity (GO:0000187);; Biological Process: response to molecule of bacterial origin (GO:0002237);; Biological Process: respiratory burst involved in defense response (GO:0002679);; Molecular Function: protein serine/threonine kinase activity (GO:0004674);; Molecular Function: MAP kinase kinase act…	K04368|1e-100|pop:POPTR_577971|hypothetical protein	Mitogen-activated protein kinase kinase 2 GN=F27B13.50 OS=Arabidopsis thaliana (Mouse-ear cress) PE=1 SV=2	predicted protein [Populus trichocarpa]		0.458
08032609-CHIP_SEQ01 E12	--	--	--	K02703|0.0|osa:3131409|psbA, OrsajCp002	Photosystem Q(B) protein (Precursor) GN=psbA OS=Nicotiana tabacum (Common tobacco) PE=3 SV=2	photosystem II protein D1 [Populus alba]		0.227
08032609-CHIP_SEQ06 A03	[G]	Carbohydrate transport and metabolism	--	K01835|1e-124|pop:POPTR_832763|phosphoglucomutase (EC:5.4.2.2)	Phosphoglucomutase, cytoplasmic GN=PGM1 OS=Populus tremula (European aspen) PE=2 SV=1	RecName: Full=Phosphoglucomutase, cytoplasmic; Short=PGM; AltName: Full=Glucose phosphomutase		0.432
08032609-CHIP_SEQ06 D10	[OC]	--	--	--	Thioredoxin H8 GN=TRX8 OS=Arabidopsis thaliana (Mouse-ear cress) PE=2 SV=1	thioredoxin H [Populus tremula x Populus tremuloides]		0.478
08032609-CHIP_SEQ08 C06	--	--	--	K02703|2e-84|pop:Poptr_cp001|psbA	Photosystem Q(B) protein (Precursor) GN=psbA OS=Populus trichocarpa (Western balsam poplar) PE=2 SV=1	PREDICTED: photosystem Q(B) protein-like [Brachypodium distachyon]		0.245
08032609-CHIP_SEQ08 H08	[E]	Amino acid transport and metabolism	Molecular Function: glutamate-ammonia ligase activity (GO:0004356);; Molecular Function: ATP binding (GO:0005524);; Cellular Component: cytoplasm (GO:0005737);; Biological Process: glutamine biosynthetic process (GO:0006542);; Biological Process: nitrogen fixation (GO:0009399);;	K01915|1e-160|pop:POPTR_831163|glutamine synthetase (EC:6.3.1.2)	Glutamine synthetase cytosolic isozyme 1 GN=GS1-1 OS=Vitis vinifera (Grape) PE=2 SV=1	predicted protein [Populus trichocarpa]		0.5
08032609-CHIP_SEQ08 C01	[O]	Posttranslational modification, protein turnover, chaperones	--	--	18.5 kDa class I heat shock protein GN=HSP18.5-C OS=Glycine max (Soybean) PE=3 SV=1	predicted protein [Populus trichocarpa]		0.301
08032609-CHIP_SEQ01 B05	--	--	--	--	Galactinol synthase 1 GN=GOLS1 OS=Ajuga reptans (Bugle) PE=1 SV=1	conserved hypothetical protein [Ricinus communis]		0.376
08032609-CHIP_SEQ02 D04	--	--	Molecular Function: calcium ion binding (GO:0005509);; Cellular Component: chloroplast thylakoid lumen (GO:0009543);; Cellular Component: chloroplast stroma (GO:0009570);; Cellular Component: photosystem II oxygen evolving complex (GO:0009654);; Biological Process: photorespiration (GO:0009853);; Biological Process: photosynthesis (GO:0015979);; Cellular Component: extrinsic component of membrane…	K08901|9e-43|pop:POPTR_831063|hypothetical protein	Oxygen-evolving enhancer protein 3, chloroplastic (Precursor) GN=PSBQ OS=Spinacia oleracea (Spinach) PE=1 SV=1	hypothetical protein POPTRDRAFT_831063 [Populus trichocarpa]		0.257
08032609-CHIP_SEQ06 E04	[C]	Energy production and conversion	--	K02638|1e-103|pop:POPTR_652151|hypothetical protein	Plastocyanin A, chloroplastic (Precursor) GN=PETE OS=Populus nigra (Lombardy poplar) PE=1 SV=2	predicted protein [Populus trichocarpa]		0.316
08050702-CHIP_SEQ14 D05	--	--	Biological Process: response to stress (GO:0006950);; Biological Process: response to abiotic stimulus (GO:0009628);;	--	Protein EARLY RESPONSIVE TO DEHYDRATION 15 OS=Arabidopsis thaliana (Mouse-ear cress) PE=1 SV=1	unknown [Populus trichocarpa x Populus deltoides]		0.487
08032609-CHIP_SEQ08 E01	[O]	Posttranslational modification, protein turnover, chaperones	--	K13993|2e-93|pop:POPTR_549610|hypothetical protein	17.8 kDa class I heat shock protein OS=Solanum lycopersicum (Tomato) PE=2 SV=1	predicted protein [Populus trichocarpa]		0.359
08032609-CHIP_SEQ01 B10	[O]	Posttranslational modification, protein turnover, chaperones	--	--	17.9 kDa class II heat shock protein GN=HSP17.9-D OS=Glycine max (Soybean) PE=3 SV=1	predicted protein [Populus trichocarpa]		0.376
08032609-CHIP_SEQ01 H04	--	--	--	K02703|0.0|pop:Poptr_cp001|psbA	Photosystem Q(B) protein (Precursor) GN=psbA OS=Populus trichocarpa (Western balsam poplar) PE=2 SV=1	PsbA (chloroplast) [Magnolia denudata]		0.22
08032609-CHIP_SEQ02 C04	[O]	Posttranslational modification, protein turnover, chaperones	Biological Process: protein folding (GO:0006457);; Biological Process: hyperosmotic response (GO:0006972);; Biological Process: response to heat (GO:0009408);; Biological Process: response to high light intensity (GO:0009644);; Biological Process: response to hydrogen peroxide (GO:0042542);; Molecular Function: unfolded protein binding (GO:0051082);;	--	17.3 kDa class II heat shock protein OS=Solanum peruvianum (Peruvian tomato) PE=1 SV=1	predicted protein [Populus trichocarpa]		0.378
08032609-CHIP_SEQ03 H03	[O]	Posttranslational modification, protein turnover, chaperones	Cellular Component: cytoplasm (GO:0005737);; Biological Process: response to stress (GO:0006950);;	K13993|1e-107|pop:POPTR_579131|hypothetical protein	18.5 kDa class I heat shock protein GN=HSP18.5-C OS=Glycine max (Soybean) PE=3 SV=1	predicted protein [Populus trichocarpa]		0.172
08032609-CHIP_SEQ03 H09	[O]	Posttranslational modification, protein turnover, chaperones	Biological Process: protein folding (GO:0006457);; Biological Process: hyperosmotic response (GO:0006972);; Biological Process: response to heat (GO:0009408);; Biological Process: response to high light intensity (GO:0009644);; Biological Process: response to hydrogen peroxide (GO:0042542);; Molecular Function: unfolded protein binding (GO:0051082);;	--	17.9 kDa class II heat shock protein GN=HSP17.9-D OS=Glycine max (Soybean) PE=3 SV=1	predicted protein [Populus trichocarpa]		0.447
08032609-CHIP_SEQ06 C08	[O]	Posttranslational modification, protein turnover, chaperones	--	--	18.5 kDa class I heat shock protein GN=HSP18.5-C OS=Glycine max (Soybean) PE=3 SV=1	predicted protein [Populus trichocarpa]		0.395
08032609-CHIP_SEQ06 G03	[O]	Posttranslational modification, protein turnover, chaperones	--	--	23.6 kDa heat shock protein, mitochondrial (Precursor) GN=HSP23.6 OS=Arabidopsis thaliana (Mouse-ear cress) PE=2 SV=1	predicted protein [Populus trichocarpa]		0.35
08032609-CHIP_SEQ08 C10	[O]	Posttranslational modification, protein turnover, chaperones	Biological Process: protein folding (GO:0006457);; Biological Process: hyperosmotic response (GO:0006972);; Biological Process: response to heat (GO:0009408);; Biological Process: response to high light intensity (GO:0009644);; Biological Process: response to hydrogen peroxide (GO:0042542);; Molecular Function: unfolded protein binding (GO:0051082);;	--	17.9 kDa class II heat shock protein GN=HSP17.9-D OS=Glycine max (Soybean) PE=3 SV=1	predicted protein [Populus trichocarpa]		0.366
08050702-CHIP_SEQ11 B06	[O]	Posttranslational modification, protein turnover, chaperones	Molecular Function: ATP binding (GO:0005524);; Cellular Component: cell wall (GO:0005618);; Cellular Component: cytosol (GO:0005829);; Cellular Component: plasma membrane (GO:0005886);; Biological Process: protein folding (GO:0006457);; Biological Process: response to heat (GO:0009408);; Biological Process: response to high light intensity (GO:0009644);; Biological Process: defense response to ba…	K04079|1e-124|pop:POPTR_592912|hypothetical protein	Heat shock protein 83 GN=HSP83A OS=Ipomoea nil (Japanese morning glory) PE=2 SV=1	predicted protein [Populus trichocarpa]		0.326
08032609-CHIP_SEQ03 D10	--	--	Cellular Component: mitochondrion (GO:0005739);; Biological Process: phosphatidylinositol biosynthetic process (GO:0006661);;	--	--	predicted protein [Populus trichocarpa]		0.491
08032609-CHIP SEQ07 B05	[O]	Posttranslational modification, protein turnover, chaperones	Cellular Component: mitochondrion (GO:0005739);; Biological Process: protein folding (GO:0006457);; Biological Process: response to heat (GO:0009408);; Biological Process: response to high light intensity (GO:0009644);; Biological Process: response to endoplasmic reticulum stress (GO:0034976);; Biological Process: response to hydrogen peroxide (GO:0042542);; Biological Process: response to cadmiu…	--	23.6 kDa heat shock protein, mitochondrial (Precursor) GN=HSP23.6 OS=Arabidopsis thaliana (Mouse-ear cress) PE=2 SV=1	predicted protein [Populus trichocarpa]		0.365
08032609-CHIP SEQ07 G08	[O]	Posttranslational modification, protein turnover, chaperones	Biological Process: protein folding (GO:0006457);; Biological Process: hyperosmotic response (GO:0006972);; Biological Process: response to heat (GO:0009408);; Biological Process: response to high light intensity (GO:0009644);; Biological Process: response to hydrogen peroxide (GO:0042542);; Molecular Function: unfolded protein binding (GO:0051082);;	--	17.9 kDa class II heat shock protein GN=HSP17.9-D OS=Glycine max (Soybean) PE=3 SV=1	predicted protein [Populus trichocarpa]		0.49
08032609-CHIP_SEQ01 F03	[O]	Posttranslational modification, protein turnover, chaperones	--	K13993|1e-110|pop:POPTR_579131|hypothetical protein	18.5 kDa class I heat shock protein GN=HSP18.5-C OS=Glycine max (Soybean) PE=3 SV=1	predicted protein [Populus trichocarpa]		0.178
08032609-CHIP_SEQ01 H06	[O]	Posttranslational modification, protein turnover, chaperones	--	--	17.9 kDa class II heat shock protein GN=HSP17.9-D OS=Glycine max (Soybean) PE=3 SV=1	predicted protein [Populus trichocarpa]		0.349
08032609-CHIP_SEQ02 H10	[G]	Carbohydrate transport and metabolism	Molecular Function: protein binding (GO:0005515);; Cellular Component: nucleus (GO:0005634);; Cellular Component: vacuole (GO:0005773);; Biological Process: water transport (GO:0006833);; Cellular Component: plasmodesma (GO:0009506);; Biological Process: response to abscisic acid (GO:0009737);; Molecular Function: water channel activity (GO:0015250);; Cellular Component: integral component of mem…	--	Aquaporin PIP2-7 GN=M4E13.150 OS=Arabidopsis thaliana (Mouse-ear cress) PE=1 SV=2	aquaporin, MIP family, PIP subfamily [Populus trichocarpa]		0.469
08032609-CHIP_SEQ04 A01	[I]	Lipid transport and metabolism	Molecular Function: inositol-3-phosphate synthase activity (GO:0004512);; Cellular Component: cytoplasm (GO:0005737);; Biological Process: inositol biosynthetic process (GO:0006021);; Biological Process: phosphatidylserine biosynthetic process (GO:0006659);; Biological Process: response to heat (GO:0009408);; Biological Process: response to high light intensity (GO:0009644);; Biological Process: …	K01858|1e-158|pop:POPTR_831371|inositol-3-phosphate synthase (EC:5.5.1.4)	Inositol-3-phosphate synthase GN=INPS1 OS=Nicotiana paniculata PE=2 SV=1	predicted protein [Populus trichocarpa]		0.362
08032609-CHIP_SEQ05 F04	[O]	Posttranslational modification, protein turnover, chaperones	Cellular Component: mitochondrion (GO:0005739);; Biological Process: response to stress (GO:0006950);;	--	Heat shock 22 kDa protein, mitochondrial (Precursor) GN=HSP23.9 OS=Glycine max (Soybean) PE=2 SV=1	predicted protein [Populus trichocarpa]		0.341
08032609-CHIP_SEQ05 G02	[O]	Posttranslational modification, protein turnover, chaperones	Biological Process: protein folding (GO:0006457);; Biological Process: hyperosmotic response (GO:0006972);; Biological Process: response to heat (GO:0009408);; Biological Process: response to high light intensity (GO:0009644);; Biological Process: response to hydrogen peroxide (GO:0042542);; Molecular Function: unfolded protein binding (GO:0051082);;	--	17.9 kDa class II heat shock protein GN=HSP17.9-D OS=Glycine max (Soybean) PE=3 SV=1	predicted protein [Populus trichocarpa]		0.368
08032609-CHIP_SEQ06 H05	--	--	--	K02703|5e-99|pop:Poptr_cp001|psbA	Photosystem Q(B) protein (Precursor) GN=psbA OS=Populus trichocarpa (Western balsam poplar) PE=2 SV=1	PREDICTED: photosystem Q(B) protein-like [Brachypodium distachyon]		0.231
08032609-CHIP SEQ07 C03	--	--	Cellular Component: cytoplasm (GO:0005737);; Biological Process: protein folding (GO:0006457);; Biological Process: response to heat (GO:0009408);; Biological Process: response to high light intensity (GO:0009644);; Biological Process: response to hydrogen peroxide (GO:0042542);;	--	17.4 kDa class III heat shock protein GN=HSP17.4B OS=Arabidopsis thaliana (Mouse-ear cress) PE=2 SV=1	predicted protein [Populus trichocarpa]		0.475
08032609-CHIP_SEQ08 D10	[O]	Posttranslational modification, protein turnover, chaperones	Biological Process: protein folding (GO:0006457);; Biological Process: hyperosmotic response (GO:0006972);; Biological Process: response to heat (GO:0009408);; Biological Process: response to high light intensity (GO:0009644);; Biological Process: response to hydrogen peroxide (GO:0042542);; Molecular Function: unfolded protein binding (GO:0051082);;	--	17.9 kDa class II heat shock protein GN=HSP17.9-D OS=Glycine max (Soybean) PE=3 SV=1	predicted protein [Populus trichocarpa]		0.423
08050702-CHIP_SEQ11 E03	--	--	Cellular Component: cytoplasm (GO:0005737);; Biological Process: protein folding (GO:0006457);; Biological Process: response to heat (GO:0009408);; Biological Process: response to high light intensity (GO:0009644);; Biological Process: response to hydrogen peroxide (GO:0042542);;	--	17.4 kDa class III heat shock protein GN=HSP17.4B OS=Arabidopsis thaliana (Mouse-ear cress) PE=2 SV=1	predicted protein [Populus trichocarpa]		0.4
08032609-CHIP SEQ09 B02	[R]	General function prediction only	Cellular Component: chloroplast thylakoid membrane (GO:0009535);; Biological Process: photosynthesis (GO:0015979);;	--	Photosystem I assembly protein ycf3 GN=ycf3 OS=Populus trichocarpa (Western balsam poplar) PE=3 SV=1	conserved hypothetical protein [Ricinus communis]		0.352
08050702-CHIP_SEQ11 H02	[O]	Posttranslational modification, protein turnover, chaperones	Cellular Component: cytoplasm (GO:0005737);; Biological Process: response to stress (GO:0006950);;	--	17.8 kDa class I heat shock protein OS=Daucus carota (Carrot) PE=3 SV=1	predicted protein [Populus trichocarpa]		0.314
08050702-CHIP_SEQ12 E02	[J]	Translation, ribosomal structure and biogenesis	Biological Process: RNA methylation (GO:0001510);; Molecular Function: structural constituent of ribosome (GO:0003735);; Biological Process: translation (GO:0006412);; Cellular Component: membrane (GO:0016020);; Cellular Component: cytosolic large ribosomal subunit (GO:0022625);;	K02901|4e-93|pop:POPTR_706822|hypothetical protein	60S ribosomal protein L27-3 GN=RPL27C OS=Arabidopsis thaliana (Mouse-ear cress) PE=2 SV=2	predicted protein [Populus trichocarpa]		0.448
08032609-CHIP_SEQ05 E05	[G]	Carbohydrate transport and metabolism	Cellular Component: mitochondrion (GO:0005739);; Biological Process: response to stress (GO:0006950);;	--	Heat shock 22 kDa protein, mitochondrial (Precursor) GN=HSP23.9 OS=Glycine max (Soybean) PE=2 SV=1	putative puroindoline b protein [Triticum macha]		0.367
08032609-CHIP_SEQ06 F08	[O]	Posttranslational modification, protein turnover, chaperones	--	K13993|6e-82|pop:POPTR_579131|hypothetical protein	18.5 kDa class I heat shock protein GN=HSP18.5-C OS=Glycine max (Soybean) PE=3 SV=1	predicted protein [Populus trichocarpa]		0.199
08032609-CHIP_SEQ08 D12	[G]	Carbohydrate transport and metabolism	Biological Process: water transport (GO:0006833);; Molecular Function: urea transmembrane transporter activity (GO:0015204);; Molecular Function: water channel activity (GO:0015250);; Cellular Component: integral component of membrane (GO:0016021);; Biological Process: urea transmembrane transport (GO:0071918);;	--	Aquaporin TIP1-3 GN=TIP1-3 OS=Arabidopsis thaliana (Mouse-ear cress) PE=1 SV=1	aquaporin, MIP family, TIP subfamily [Populus trichocarpa]		0.378
08032609-CHIP_SEQ02 F11	[O]	Posttranslational modification, protein turnover, chaperones	Cellular Component: cytoplasm (GO:0005737);; Biological Process: response to stress (GO:0006950);;	K13993|1e-110|pop:POPTR_579131|hypothetical protein	18.5 kDa class I heat shock protein GN=HSP18.5-C OS=Glycine max (Soybean) PE=3 SV=1	predicted protein [Populus trichocarpa]		0.182
08032609-CHIP_SEQ05 H06	[O]	Posttranslational modification, protein turnover, chaperones	Biological Process: protein folding (GO:0006457);; Biological Process: hyperosmotic response (GO:0006972);; Biological Process: response to heat (GO:0009408);; Biological Process: response to high light intensity (GO:0009644);; Biological Process: response to hydrogen peroxide (GO:0042542);; Molecular Function: unfolded protein binding (GO:0051082);;	--	17.9 kDa class II heat shock protein GN=HSP17.9-D OS=Glycine max (Soybean) PE=3 SV=1	predicted protein [Populus trichocarpa]		0.371
08032609-CHIP_SEQ06 C10	[O]	Posttranslational modification, protein turnover, chaperones	--	--	23.6 kDa heat shock protein, mitochondrial (Precursor) GN=HSP23.6 OS=Arabidopsis thaliana (Mouse-ear cress) PE=2 SV=1	predicted protein [Populus trichocarpa]		0.379
08032609-CHIP SEQ07 A02	[G]	Carbohydrate transport and metabolism	Biological Process: protein folding (GO:0006457);; Biological Process: hyperosmotic response (GO:0006972);; Biological Process: response to heat (GO:0009408);; Biological Process: response to high light intensity (GO:0009644);; Biological Process: response to hydrogen peroxide (GO:0042542);; Molecular Function: unfolded protein binding (GO:0051082);;	--	17.3 kDa class II heat shock protein OS=Solanum peruvianum (Peruvian tomato) PE=1 SV=1	predicted protein [Populus trichocarpa]		0.4
08032609-CHIP_SEQ08 A10	[O]	Posttranslational modification, protein turnover, chaperones	Biological Process: protein folding (GO:0006457);; Biological Process: hyperosmotic response (GO:0006972);; Biological Process: response to heat (GO:0009408);; Biological Process: response to high light intensity (GO:0009644);; Biological Process: response to hydrogen peroxide (GO:0042542);; Molecular Function: unfolded protein binding (GO:0051082);;	--	17.9 kDa class II heat shock protein GN=HSP17.9-D OS=Glycine max (Soybean) PE=3 SV=1	predicted protein [Populus trichocarpa]		0.36
08032609-CHIP_SEQ08 C05	[G]	Carbohydrate transport and metabolism	--	--	Protein RALF-like 27 (Precursor) GN=RALFL27 OS=Arabidopsis thaliana (Mouse-ear cress) PE=2 SV=1	predicted protein [Populus trichocarpa]		0.37
08032609-CHIP_SEQ01 C02	[G]	Carbohydrate transport and metabolism	--	--	Photosystem Q(B) protein (Precursor) GN=psbA OS=Populus trichocarpa (Western balsam poplar) PE=2 SV=1	putative puroindoline b protein [Triticum macha]		0.317
08032609-CHIP_SEQ01 D09	[O]	Posttranslational modification, protein turnover, chaperones	--	--	17.9 kDa class II heat shock protein GN=HSP17.9-D OS=Glycine max (Soybean) PE=3 SV=1	predicted protein [Populus trichocarpa]		0.381
08032609-CHIP_SEQ01 F10	--	--	--	K01602|1e-126|pop:POPTR_580797|ribulose-bisphosphate carboxylase small chain (EC:4.1.1.39)	Ribulose bisphosphate carboxylase small chain, chloroplastic (Precursor) GN=RBCS OS=Pyrus pyrifolia (Chinese pear) PE=2 SV=1	unknown [Populus trichocarpa x Populus deltoides]		0.47
08032609-CHIP_SEQ01 G07	[G]	Carbohydrate transport and metabolism	--	--	Non-specific lipid-transfer protein (Precursor) OS=Gossypium hirsutum (Upland cotton) PE=2 SV=1	unknown [Populus trichocarpa x Populus deltoides]		0.451
08032609-CHIP_SEQ03 F11	--	--	Molecular Function: ATP binding (GO:0005524);; Cellular Component: cell wall (GO:0005618);; Cellular Component: nucleus (GO:0005634);; Biological Process: response to cold (GO:0009409);; Biological Process: response to light stimulus (GO:0009416);; Cellular Component: chloroplast thylakoid membrane (GO:0009535);; Cellular Component: chloroplast envelope (GO:0009941);; Cellular Component: plastogl…	--	Ribulose bisphosphate carboxylase/oxygenase activase 1, chloroplastic (Precursor) GN=RCA1 OS=Larrea tridentata (Creosote bush) PE=1 SV=1	unknown [Populus trichocarpa]		0.369
08032609-CHIP_SEQ05 H09	[O]	Posttranslational modification, protein turnover, chaperones	Biological Process: protein folding (GO:0006457);; Biological Process: hyperosmotic response (GO:0006972);; Biological Process: response to heat (GO:0009408);; Biological Process: response to high light intensity (GO:0009644);; Biological Process: response to hydrogen peroxide (GO:0042542);; Molecular Function: unfolded protein binding (GO:0051082);;	--	17.9 kDa class II heat shock protein GN=HSP17.9-D OS=Glycine max (Soybean) PE=3 SV=1	predicted protein [Populus trichocarpa]		0.381
08032609-CHIP SEQ09 D12	[O]	Posttranslational modification, protein turnover, chaperones	Biological Process: protein folding (GO:0006457);; Biological Process: hyperosmotic response (GO:0006972);; Biological Process: response to heat (GO:0009408);; Biological Process: response to high light intensity (GO:0009644);; Biological Process: response to hydrogen peroxide (GO:0042542);; Molecular Function: unfolded protein binding (GO:0051082);;	--	17.9 kDa class II heat shock protein GN=HSP17.9-D OS=Glycine max (Soybean) PE=3 SV=1	predicted protein [Populus trichocarpa]		0.396
08032609-CHIP_SEQ08 B04	[O]	Posttranslational modification, protein turnover, chaperones	--	--	23.6 kDa heat shock protein, mitochondrial (Precursor) GN=HSP23.6 OS=Arabidopsis thaliana (Mouse-ear cress) PE=2 SV=1	predicted protein [Populus trichocarpa]		0.393
08032609-CHIP_SEQ08 E02	[O]	Posttranslational modification, protein turnover, chaperones	--	--	23.6 kDa heat shock protein, mitochondrial (Precursor) GN=HSP23.6 OS=Arabidopsis thaliana (Mouse-ear cress) PE=2 SV=1	predicted protein [Populus trichocarpa]		0.404
08032609-CHIP_SEQ01 C07	[O]	Posttranslational modification, protein turnover, chaperones	--	--	17.9 kDa class II heat shock protein GN=HSP17.9-D OS=Glycine max (Soybean) PE=3 SV=1	predicted protein [Populus trichocarpa]		0.396
08032609-CHIP_SEQ01 D04	[O]	Posttranslational modification, protein turnover, chaperones	--	K13993|1e-109|pop:POPTR_579131|hypothetical protein	18.5 kDa class I heat shock protein GN=HSP18.5-C OS=Glycine max (Soybean) PE=3 SV=1	predicted protein [Populus trichocarpa]		0.192
08032609-CHIP_SEQ01 E03	[R]	General function prediction only	--	--	Photosystem I assembly protein ycf3 GN=ycf3 OS=Spinacia oleracea (Spinach) PE=3 SV=1	photosystem I assembly protein Ycf3 [Lactuca sativa]		0.445
08032609-CHIP_SEQ01 G02	--	--	--	--	Ribulose bisphosphate carboxylase/oxygenase activase, chloroplastic (Precursor) GN=RCA OS=Malus domestica (Apple) PE=2 SV=1	unknown [Populus trichocarpa x Populus deltoides]		0.431
08032609-CHIP_SEQ02 G05	[O]	Posttranslational modification, protein turnover, chaperones	Cellular Component: mitochondrion (GO:0005739);; Biological Process: protein folding (GO:0006457);; Biological Process: response to heat (GO:0009408);; Biological Process: response to high light intensity (GO:0009644);; Biological Process: response to endoplasmic reticulum stress (GO:0034976);; Biological Process: response to hydrogen peroxide (GO:0042542);; Biological Process: response to cadmiu…	--	23.6 kDa heat shock protein, mitochondrial (Precursor) GN=HSP23.6 OS=Arabidopsis thaliana (Mouse-ear cress) PE=2 SV=1	predicted protein [Populus trichocarpa]		0.345
08032609-CHIP_SEQ03 C01	[O]	Posttranslational modification, protein turnover, chaperones	Biological Process: protein folding (GO:0006457);; Biological Process: hyperosmotic response (GO:0006972);; Biological Process: response to heat (GO:0009408);; Biological Process: response to high light intensity (GO:0009644);; Biological Process: response to hydrogen peroxide (GO:0042542);; Molecular Function: unfolded protein binding (GO:0051082);;	--	17.9 kDa class II heat shock protein GN=HSP17.9-D OS=Glycine max (Soybean) PE=3 SV=1	predicted protein [Populus trichocarpa]		0.361
08032609-CHIP_SEQ03 G11	[O]	Posttranslational modification, protein turnover, chaperones	Biological Process: protein folding (GO:0006457);; Biological Process: hyperosmotic response (GO:0006972);; Biological Process: response to heat (GO:0009408);; Biological Process: response to high light intensity (GO:0009644);; Biological Process: response to hydrogen peroxide (GO:0042542);; Molecular Function: unfolded protein binding (GO:0051082);;	--	17.9 kDa class II heat shock protein GN=HSP17.9-D OS=Glycine max (Soybean) PE=3 SV=1	predicted protein [Populus trichocarpa]		0.383
08032609-CHIP_SEQ03 H11	[O]	Posttranslational modification, protein turnover, chaperones	Biological Process: protein folding (GO:0006457);; Biological Process: hyperosmotic response (GO:0006972);; Biological Process: response to heat (GO:0009408);; Biological Process: response to high light intensity (GO:0009644);; Biological Process: response to hydrogen peroxide (GO:0042542);; Molecular Function: unfolded protein binding (GO:0051082);;	--	17.9 kDa class II heat shock protein GN=HSP17.9-D OS=Glycine max (Soybean) PE=3 SV=1	predicted protein [Populus trichocarpa]		0.394
08032609-CHIP_SEQ08 G06	[P]	Inorganic ion transport and metabolism	--	K00430|1e-170|pop:POPTR_647567|hypothetical protein	Peroxidase 42 (Precursor) OS=Arabidopsis thaliana (Mouse-ear cress) PE=1 SV=2	predicted protein [Populus trichocarpa]		0.474
08032609-CHIP_SEQ08 G09	[G]	Carbohydrate transport and metabolism	Molecular Function: copper ion binding (GO:0005507);;	--	Metallothionein-like protein type 2 GN=MTI OS=Ricinus communis (Castor bean) PE=3 SV=1	metallothionein 2a [Populus trichocarpa x Populus deltoides]		0.395
08050702-CHIP_SEQ12 B12	--	--	Cellular Component: cytoplasm (GO:0005737);; Biological Process: response to stress (GO:0006950);;	--	18.5 kDa class I heat shock protein GN=HSP18.5-C OS=Glycine max (Soybean) PE=3 SV=1	predicted protein [Populus trichocarpa]		0.325
08032609-CHIP_SEQ05 F09	[O]	Posttranslational modification, protein turnover, chaperones	Biological Process: protein folding (GO:0006457);; Biological Process: hyperosmotic response (GO:0006972);; Biological Process: response to heat (GO:0009408);; Biological Process: response to high light intensity (GO:0009644);; Biological Process: response to hydrogen peroxide (GO:0042542);; Molecular Function: unfolded protein binding (GO:0051082);;	--	17.9 kDa class II heat shock protein GN=HSP17.9-D OS=Glycine max (Soybean) PE=3 SV=1	predicted protein [Populus trichocarpa]		0.378
08032609-CHIP SEQ07 H06	--	--	Molecular Function: iron ion binding (GO:0005506);; Cellular Component: photosystem II (GO:0009523);; Cellular Component: chloroplast thylakoid membrane (GO:0009535);; Biological Process: response to herbicide (GO:0009635);; Biological Process: photosynthetic electron transport in photosystem II (GO:0009772);; Cellular Component: integral component of membrane (GO:0016021);; Molecular Function: o…	K02703|1e-151|osa:3131409|psbA, OrsajCp002	Photosystem Q(B) protein (Precursor) GN=psbA OS=Brassica napus (Rape) PE=3 SV=1	photosystem II protein D1 [Calectasia narragara]		0.404
08032609-CHIP_SEQ08 E02	[O]	Posttranslational modification, protein turnover, chaperones	--	--	23.6 kDa heat shock protein, mitochondrial (Precursor) GN=HSP23.6 OS=Arabidopsis thaliana (Mouse-ear cress) PE=2 SV=1	predicted protein [Populus trichocarpa]		0.359
08032609-CHIP_SEQ08 F07	[O]	Posttranslational modification, protein turnover, chaperones	Biological Process: protein folding (GO:0006457);; Biological Process: hyperosmotic response (GO:0006972);; Biological Process: response to heat (GO:0009408);; Biological Process: response to high light intensity (GO:0009644);; Biological Process: response to hydrogen peroxide (GO:0042542);; Molecular Function: unfolded protein binding (GO:0051082);;	--	17.9 kDa class II heat shock protein GN=HSP17.9-D OS=Glycine max (Soybean) PE=3 SV=1	predicted protein [Populus trichocarpa]		0.404
08032609-CHIP_SEQ08 C03	[P]	Inorganic ion transport and metabolism	--	K01673|1e-169|pop:POPTR_666464|hypothetical protein	Carbonic anhydrase 2, chloroplastic GN=T9L3_40 OS=Arabidopsis thaliana (Mouse-ear cress) PE=1 SV=2	predicted protein [Populus trichocarpa]		0.363
08032609-CHIP_SEQ08 E09	--	--	--	--	Protein ycf2 GN=ycf2-B OS=Oenothera argillicola (Appalachian evening primrose) PE=3 SV=1	Uncharacterized protein isoform 1 [Theobroma cacao]		0.253
08032609-CHIP_SEQ01 D11	[O]	Posttranslational modification, protein turnover, chaperones	--	--	17.9 kDa class II heat shock protein GN=HSP17.9-D OS=Glycine max (Soybean) PE=3 SV=1	predicted protein [Populus trichocarpa]		0.436
08032609-CHIP_SEQ03 D11	[O]	Posttranslational modification, protein turnover, chaperones	Biological Process: protein folding (GO:0006457);; Biological Process: hyperosmotic response (GO:0006972);; Biological Process: response to heat (GO:0009408);; Biological Process: response to high light intensity (GO:0009644);; Biological Process: response to hydrogen peroxide (GO:0042542);; Molecular Function: unfolded protein binding (GO:0051082);;	--	17.9 kDa class II heat shock protein GN=HSP17.9-D OS=Glycine max (Soybean) PE=3 SV=1	predicted protein [Populus trichocarpa]		0.365
08032609-CHIP_SEQ05 A09	[H]	Coenzyme transport and metabolism	Cellular Component: mitochondrion (GO:0005739);; Cellular Component: cytosol (GO:0005829);; Biological Process: cellular response to DNA damage stimulus (GO:0006974);; Molecular Function: zinc ion binding (GO:0008270);; Biological Process: thiamine biosynthetic process (GO:0009228);; Biological Process: response to cold (GO:0009409);; Cellular Component: chloroplast stroma (GO:0009570);; Cellular…	K03146|1e-171|pop:POPTR_232448|thiazole synthase	Thiamine thiazole synthase, chloroplastic (Precursor) GN=THI1 OS=Citrus sinensis (Sweet orange) PE=2 SV=1	unknown [Populus trichocarpa]		0.412
08032609-CHIP SEQ09 E01	[O]	Posttranslational modification, protein turnover, chaperones	Biological Process: protein folding (GO:0006457);; Biological Process: hyperosmotic response (GO:0006972);; Biological Process: response to heat (GO:0009408);; Biological Process: response to high light intensity (GO:0009644);; Biological Process: response to hydrogen peroxide (GO:0042542);; Molecular Function: unfolded protein binding (GO:0051082);;	--	17.9 kDa class II heat shock protein GN=HSP17.9-D OS=Glycine max (Soybean) PE=3 SV=1	predicted protein [Populus trichocarpa]		0.432
08032609-CHIP SEQ09 E09	--	--	Cellular Component: chloroplast (GO:0009507);; Cellular Component: photosystem II (GO:0009523);; Biological Process: photosynthetic electron transport in photosystem II (GO:0009772);; Cellular Component: integral component of membrane (GO:0016021);; Molecular Function: electron transporter, transferring electrons within the cyclic electron transport pathway of photosynthesis activity (GO:0045156)…	K02703|1e-116|vvi:100264988|similar to PSII 32 kDa protein	Photosystem Q(B) protein (Precursor) GN=psbA OS=Triticum aestivum (Wheat) PE=3 SV=2	photosystem II D1 protein, partial (chloroplast) [Baldellia ranunculoides]		0.418
08032609-CHIP_SEQ08 A09	[O]	Posttranslational modification, protein turnover, chaperones	Cellular Component: cytoplasm (GO:0005737);; Biological Process: response to high light intensity (GO:0009644);; Biological Process: response to hydrogen peroxide (GO:0042542);;	--	18.1 kDa class I heat shock protein GN=HSP18.1 OS=Pisum sativum (Garden pea) PE=2 SV=1	predicted protein [Populus trichocarpa]		0.493
08032609-CHIP_SEQ01 F09	[O]	Posttranslational modification, protein turnover, chaperones	--	--	17.9 kDa class II heat shock protein GN=HSP17.9-D OS=Glycine max (Soybean) PE=3 SV=1	predicted protein [Populus trichocarpa]		0.324
08032609-CHIP_SEQ05 B11	[G]	Carbohydrate transport and metabolism	Biological Process: protein folding (GO:0006457);; Biological Process: hyperosmotic response (GO:0006972);; Biological Process: response to heat (GO:0009408);; Biological Process: response to high light intensity (GO:0009644);; Biological Process: response to hydrogen peroxide (GO:0042542);; Molecular Function: unfolded protein binding (GO:0051082);;	--	17.3 kDa class II heat shock protein OS=Solanum peruvianum (Peruvian tomato) PE=1 SV=1	putative puroindoline b protein [Triticum macha]		0.4
08032609-CHIP_SEQ08 H07	--	--	Cellular Component: vacuolar membrane (GO:0005774);; Cellular Component: plasma membrane (GO:0005886);; Cellular Component: chloroplast (GO:0009507);; Biological Process: glucosinolate biosynthetic process (GO:0019761);;	--	Heme-binding-like protein At3g10130, chloroplastic (Precursor) GN=At3g10130 OS=Arabidopsis thaliana (Mouse-ear cress) PE=1 SV=1	predicted protein [Populus trichocarpa]		0.378
08050702-CHIP_SEQ14 G04	[O]	Posttranslational modification, protein turnover, chaperones	Biological Process: protein folding (GO:0006457);; Biological Process: hyperosmotic response (GO:0006972);; Biological Process: response to heat (GO:0009408);; Biological Process: response to high light intensity (GO:0009644);; Biological Process: response to hydrogen peroxide (GO:0042542);; Molecular Function: unfolded protein binding (GO:0051082);;	--	17.9 kDa class II heat shock protein GN=HSP17.9-D OS=Glycine max (Soybean) PE=3 SV=1	predicted protein [Populus trichocarpa]		0.438
08032609-CHIP_SEQ03 H04	[O]	Posttranslational modification, protein turnover, chaperones	Biological Process: protein folding (GO:0006457);; Biological Process: hyperosmotic response (GO:0006972);; Biological Process: response to heat (GO:0009408);; Biological Process: response to high light intensity (GO:0009644);; Biological Process: response to hydrogen peroxide (GO:0042542);; Molecular Function: unfolded protein binding (GO:0051082);;	--	17.9 kDa class II heat shock protein GN=HSP17.9-D OS=Glycine max (Soybean) PE=3 SV=1	predicted protein [Populus trichocarpa]		0.393
08032609-CHIP_SEQ03 H12	--	--	Molecular Function: iron ion binding (GO:0005506);; Cellular Component: photosystem II (GO:0009523);; Cellular Component: chloroplast thylakoid membrane (GO:0009535);; Biological Process: response to herbicide (GO:0009635);; Biological Process: photosynthetic electron transport in photosystem II (GO:0009772);; Cellular Component: integral component of membrane (GO:0016021);; Molecular Function: o…	K02703|1e-104|pop:Poptr_cp001|psbA	Photosystem Q(B) protein (Precursor) GN=psbA OS=Populus trichocarpa (Western balsam poplar) PE=2 SV=1	PREDICTED: photosystem Q(B) protein-like [Brachypodium distachyon]		0.256
08032609-CHIP_SEQ05 H02	[G]	Carbohydrate transport and metabolism	--	--	--	hypothetical protein [Lupinus angustifolius]		0.38
08032609-CHIP_SEQ06 G10	[O]	Posttranslational modification, protein turnover, chaperones	--	--	17.9 kDa class II heat shock protein GN=HSP17.9-D OS=Glycine max (Soybean) PE=3 SV=1	predicted protein [Populus trichocarpa]		0.441
08032609-CHIP SEQ07 E12	[O]	Posttranslational modification, protein turnover, chaperones	Biological Process: protein folding (GO:0006457);; Biological Process: hyperosmotic response (GO:0006972);; Biological Process: response to heat (GO:0009408);; Biological Process: response to high light intensity (GO:0009644);; Biological Process: response to hydrogen peroxide (GO:0042542);; Molecular Function: unfolded protein binding (GO:0051082);;	--	17.9 kDa class II heat shock protein GN=HSP17.9-D OS=Glycine max (Soybean) PE=3 SV=1	predicted protein [Populus trichocarpa]		0.427
08050702-CHIP_SEQ11 A09	--	--	Molecular Function: iron ion binding (GO:0005506);; Cellular Component: photosystem II (GO:0009523);; Cellular Component: chloroplast thylakoid membrane (GO:0009535);; Biological Process: response to herbicide (GO:0009635);; Biological Process: photosynthetic electron transport in photosystem II (GO:0009772);; Cellular Component: integral component of membrane (GO:0016021);; Molecular Function: o…	K02703|1e-159|zma:845199|psbA	Photosystem Q(B) protein (Precursor) GN=psbA OS=Dioscorea elephantipes (Elephant&apos;s foot) PE=3 SV=1	PsbA, partial (chloroplast) [Garcinia mangostana]		0.25
08050702-CHIP_SEQ11 B03	[O]	Posttranslational modification, protein turnover, chaperones	Biological Process: protein folding (GO:0006457);; Biological Process: hyperosmotic response (GO:0006972);; Biological Process: response to heat (GO:0009408);; Biological Process: response to high light intensity (GO:0009644);; Biological Process: response to hydrogen peroxide (GO:0042542);; Molecular Function: unfolded protein binding (GO:0051082);;	--	17.9 kDa class II heat shock protein GN=HSP17.9-D OS=Glycine max (Soybean) PE=3 SV=1	predicted protein [Populus trichocarpa]		0.362
08032609-CHIP_SEQ08 A11	[O]	Posttranslational modification, protein turnover, chaperones	Biological Process: protein folding (GO:0006457);; Biological Process: hyperosmotic response (GO:0006972);; Biological Process: response to heat (GO:0009408);; Biological Process: response to high light intensity (GO:0009644);; Biological Process: response to hydrogen peroxide (GO:0042542);; Molecular Function: unfolded protein binding (GO:0051082);;	--	17.9 kDa class II heat shock protein GN=HSP17.9-D OS=Glycine max (Soybean) PE=3 SV=1	predicted protein [Populus trichocarpa]		0.382
08032609-CHIP_SEQ08 B03	[O]	Posttranslational modification, protein turnover, chaperones	--	K03283|1e-180|pop:POPTR_822482|hypothetical protein	Heat shock cognate 70 kDa protein GN=HSP70 OS=Petunia hybrida (Petunia) PE=2 SV=1	predicted protein [Populus trichocarpa]		0.382
08032609-CHIP SEQ09 F03	--	--	Cellular Component: mitochondrial inner membrane (GO:0005743);; Biological Process: glycolysis (GO:0006096);; Biological Process: protein targeting to vacuole (GO:0006623);; Biological Process: mitochondrial pyruvate transport (GO:0006850);; Biological Process: aerobic respiration (GO:0009060);; Cellular Component: chloroplast (GO:0009507);; Biological Process: response to cadmium ion (GO:0046686…	--	--	predicted protein [Populus trichocarpa]		0.369
08032609-CHIP_SEQ01 D02	[O]	Posttranslational modification, protein turnover, chaperones	--	--	17.9 kDa class II heat shock protein GN=HSP17.9-D OS=Glycine max (Soybean) PE=3 SV=1	predicted protein [Populus trichocarpa]		0.399
08032609-CHIP_SEQ02 F09	--	--	Molecular Function: iron ion binding (GO:0005506);; Cellular Component: photosystem II (GO:0009523);; Cellular Component: chloroplast thylakoid membrane (GO:0009535);; Biological Process: response to herbicide (GO:0009635);; Biological Process: photosynthetic electron transport in photosystem II (GO:0009772);; Cellular Component: integral component of membrane (GO:0016021);; Molecular Function: o…	K02703|1e-128|pop:Poptr_cp001|psbA	Photosystem Q(B) protein (Precursor) GN=psbA OS=Populus trichocarpa (Western balsam poplar) PE=2 SV=1	photosystem II protein D1 - common sunflower chloroplast (fragment)		0.261
08032609-CHIP_SEQ06 B12	[O]	Posttranslational modification, protein turnover, chaperones	--	--	Heat shock 70 kDa protein GN=HSP70 OS=Daucus carota (Carrot) PE=3 SV=1	predicted protein [Populus trichocarpa]		0.344
08032609-CHIP_SEQ08 F11	[O]	Posttranslational modification, protein turnover, chaperones	Molecular Function: ATP binding (GO:0005524);; Cellular Component: cell wall (GO:0005618);; Cellular Component: cytosol (GO:0005829);; Cellular Component: plasma membrane (GO:0005886);; Biological Process: protein folding (GO:0006457);; Cellular Component: chloroplast (GO:0009507);; Biological Process: response to high light intensity (GO:0009644);; Biological Process: heat acclimation (GO:001028…	--	Heat shock cognate 70 kDa protein GN=HSP70 OS=Petunia hybrida (Petunia) PE=2 SV=1	predicted protein [Populus trichocarpa]		0.307
08032609-CHIP_SEQ08 B06	[I]	Lipid transport and metabolism	--	K01858|1e-171|pop:POPTR_831371|inositol-3-phosphate synthase (EC:5.5.1.4)	Inositol-3-phosphate synthase GN=INPS1 OS=Nicotiana paniculata PE=2 SV=1	predicted protein [Populus trichocarpa]		0.218
08032609-CHIP_SEQ01 B07	--	--	--	K02703|0.0|osa:3131409|psbA, OrsajCp002	Photosystem Q(B) protein (Precursor) GN=psbA OS=Nicotiana tabacum (Common tobacco) PE=3 SV=2	photosystem II protein D1 [Populus alba]		0.225
08032609-CHIP_SEQ06 B08	[O]	Posttranslational modification, protein turnover, chaperones	--	--	Heat shock cognate 70 kDa protein GN=HSP70 OS=Petunia hybrida (Petunia) PE=2 SV=1	predicted protein [Populus trichocarpa]		0.326
08032609-CHIP_SEQ08 A02	--	--	--	--	--	predicted protein [Populus trichocarpa]		0.21
08032609-CHIP_SEQ08 H07	--	--	Cellular Component: vacuolar membrane (GO:0005774);; Cellular Component: plasma membrane (GO:0005886);; Cellular Component: chloroplast (GO:0009507);; Biological Process: glucosinolate biosynthetic process (GO:0019761);;	--	Heme-binding-like protein At3g10130, chloroplastic (Precursor) GN=At3g10130 OS=Arabidopsis thaliana (Mouse-ear cress) PE=1 SV=1	predicted protein [Populus trichocarpa]		0.348
08050702-CHIP_SEQ11 D09	[O]	Posttranslational modification, protein turnover, chaperones	Molecular Function: ATP binding (GO:0005524);; Biological Process: response to stress (GO:0006950);; Cellular Component: membrane (GO:0016020);; Molecular Function: oxidoreductase activity (GO:0016491);; Cellular Component: cell periphery (GO:0071944);;	--	Heat shock cognate 70 kDa protein GN=HSP70 OS=Petunia hybrida (Petunia) PE=2 SV=1	hypothetical protein PRUPE_ppa002591mg [Prunus persica]		0.266
08032609-CHIP_SEQ06 E02	[O]	Posttranslational modification, protein turnover, chaperones	--	--	17.9 kDa class II heat shock protein GN=HSP17.9-D OS=Glycine max (Soybean) PE=3 SV=1	predicted protein [Populus trichocarpa]		0.383
08032609-CHIP SEQ09 E10	--	--	Molecular Function: endopeptidase inhibitor activity (GO:0004866);; Biological Process: proteolysis (GO:0006508);; Molecular Function: peptidase activity (GO:0008233);; Biological Process: negative regulation of endopeptidase activity (GO:0010951);;	--	Alpha-amylase/subtilisin inhibitor (Precursor) GN=OSJNBa0038O10.14 OS=Oryza sativa subsp. japonica (Rice) PE=1 SV=2	Kunitz-type protease inhibitor KPI-F9 [Populus trichocarpa x Populus deltoides]		0.256
08050702-CHIP_SEQ13 H08	--	--	Cellular Component: chloroplast thylakoid membrane (GO:0009535);; Biological Process: response to blue light (GO:0009637);; Biological Process: response to high light intensity (GO:0009644);; Cellular Component: photosystem II oxygen evolving complex (GO:0009654);; Biological Process: response to sucrose (GO:0009744);; Biological Process: response to red light (GO:0010114);; Biological Process: r…	K03541|1e-86|pop:POPTR_674736|photosystem II subunit R (PsbR)	Photosystem II 10 kDa polypeptide, chloroplastic (Precursor) GN=PSBR OS=Solanum tuberosum (Potato) PE=2 SV=1	unknown [Populus trichocarpa x Populus deltoides]		0.323
08032609-CHIP_SEQ03 F06	[O]	Posttranslational modification, protein turnover, chaperones	Molecular Function: protein binding (GO:0005515);; Molecular Function: ATP binding (GO:0005524);; Biological Process: ATP catabolic process (GO:0006200);; Biological Process: protein folding (GO:0006457);; Cellular Component: chloroplast stroma (GO:0009570);; Biological Process: response to high light intensity (GO:0009644);; Cellular Component: chloroplast envelope (GO:0009941);; Biological Proc…	--	Chaperone protein ClpB1 GN=F1O17.2 OS=Arabidopsis thaliana (Mouse-ear cress) PE=1 SV=2	predicted protein [Populus trichocarpa]		0.307
08032609-CHIP_SEQ05 C04	[O]	Posttranslational modification, protein turnover, chaperones	Molecular Function: ATP binding (GO:0005524);; Cellular Component: cell wall (GO:0005618);; Cellular Component: cytosol (GO:0005829);; Cellular Component: plasma membrane (GO:0005886);; Biological Process: protein folding (GO:0006457);; Biological Process: response to heat (GO:0009408);; Biological Process: response to high light intensity (GO:0009644);; Biological Process: defense response to ba…	K04079|1e-141|pop:POPTR_592912|hypothetical protein	Heat shock protein 83 GN=HSP83A OS=Ipomoea nil (Japanese morning glory) PE=2 SV=1	predicted protein [Populus trichocarpa]		0.304
08032609-CHIP_SEQ05 F08	[O]	Posttranslational modification, protein turnover, chaperones	Biological Process: protein folding (GO:0006457);; Biological Process: hyperosmotic response (GO:0006972);; Biological Process: response to heat (GO:0009408);; Biological Process: response to high light intensity (GO:0009644);; Biological Process: response to hydrogen peroxide (GO:0042542);; Molecular Function: unfolded protein binding (GO:0051082);;	--	17.9 kDa class II heat shock protein GN=HSP17.9-D OS=Glycine max (Soybean) PE=3 SV=1	predicted protein [Populus trichocarpa]		0.377
08032609-CHIP_SEQ06 A11	[G]	Carbohydrate transport and metabolism	--	--	Galactinol synthase 1 GN=GOLS1 OS=Arabidopsis thaliana (Mouse-ear cress) PE=1 SV=1	predicted protein [Populus trichocarpa]		0.487
08032609-CHIP_SEQ08 A10	[O]	Posttranslational modification, protein turnover, chaperones	Biological Process: protein folding (GO:0006457);; Biological Process: hyperosmotic response (GO:0006972);; Biological Process: response to heat (GO:0009408);; Biological Process: response to high light intensity (GO:0009644);; Biological Process: response to hydrogen peroxide (GO:0042542);; Molecular Function: unfolded protein binding (GO:0051082);;	--	17.9 kDa class II heat shock protein GN=HSP17.9-D OS=Glycine max (Soybean) PE=3 SV=1	predicted protein [Populus trichocarpa]		0.359
08032609-CHIP SEQ09 E12	--	--	Molecular Function: hydrolase activity, hydrolyzing O-glycosyl compounds (GO:0004553);; Biological Process: carbohydrate metabolic process (GO:0005975);; Molecular Function: transferase activity, transferring glycosyl groups (GO:0016757);;	K08235|1e-146|pop:POPTR_718004|hypothetical protein	Probable xyloglucan endotransglucosylase/hydrolase protein 6 (Precursor) GN=MPA24.8 OS=Arabidopsis thaliana (Mouse-ear cress) PE=2 SV=2	predicted protein [Populus trichocarpa]		0.374
08032609-CHIP_SEQ08 B02	[C]	Energy production and conversion	--	K05582|1e-160|pop:Poptr_cp026|ndhK	NAD(P)H-quinone oxidoreductase subunit K, chloroplastic GN=ndhK OS=Populus trichocarpa (Western balsam poplar) PE=3 SV=2	photosystem II G protein [Populus trichocarpa]		0.46
08032609-CHIP_SEQ08 C04	[O]	Posttranslational modification, protein turnover, chaperones	--	K13113|2e-46|pop:POPTR_680026|hypothetical protein	Ubiquitin-like protein 5 GN=UBL5 OS=Arabidopsis thaliana (Mouse-ear cress) PE=1 SV=1	PREDICTED: ubiquitin-like protein 5-like [Setaria italica]		0.453
08032609-CHIP_SEQ01 G10	[R]	General function prediction only	--	K05933|1e-103|pop:POPTR_568162|ACO7	1-aminocyclopropane-1-carboxylate oxidase GN=ACO OS=Actinidia deliciosa (Kiwi) PE=2 SV=1	1-aminocyclopropane-1-carboxylate [Populus trichocarpa]		0.356
08032609-CHIP_SEQ01 H02	--	--	--	--	17.4 kDa class III heat shock protein GN=HSP17.4B OS=Arabidopsis thaliana (Mouse-ear cress) PE=2 SV=1	predicted protein [Populus trichocarpa]		0.434
08032609-CHIP_SEQ05 A08	[O]	Posttranslational modification, protein turnover, chaperones	Molecular Function: ATP binding (GO:0005524);; Cellular Component: cell wall (GO:0005618);; Cellular Component: cytosol (GO:0005829);; Cellular Component: plasma membrane (GO:0005886);; Biological Process: protein folding (GO:0006457);; Cellular Component: chloroplast (GO:0009507);; Biological Process: response to high light intensity (GO:0009644);; Biological Process: heat acclimation (GO:001028…	--	Heat shock cognate 70 kDa protein GN=HSP70 OS=Petunia hybrida (Petunia) PE=2 SV=1	predicted protein [Populus trichocarpa]		0.293
08032609-CHIP_SEQ05 G09	[O]	Posttranslational modification, protein turnover, chaperones	Cellular Component: cytoplasm (GO:0005737);; Biological Process: response to stress (GO:0006950);;	K13993|1e-108|pop:POPTR_579131|hypothetical protein	18.5 kDa class I heat shock protein GN=HSP18.5-C OS=Glycine max (Soybean) PE=3 SV=1	predicted protein [Populus trichocarpa]		0.214
08032609-CHIP SEQ09 D07	--	--	--	--	--	predicted protein [Populus trichocarpa]		0.394
08050702-CHIP_SEQ13 G02	[O]	Posttranslational modification, protein turnover, chaperones	Biological Process: protein folding (GO:0006457);; Biological Process: hyperosmotic response (GO:0006972);; Biological Process: response to heat (GO:0009408);; Biological Process: response to high light intensity (GO:0009644);; Biological Process: response to hydrogen peroxide (GO:0042542);; Molecular Function: unfolded protein binding (GO:0051082);;	--	17.9 kDa class II heat shock protein GN=HSP17.9-D OS=Glycine max (Soybean) PE=3 SV=1	predicted protein [Populus trichocarpa]		0.4
08032609-CHIP_SEQ08 A06	[O]	Posttranslational modification, protein turnover, chaperones	--	--	17.9 kDa class II heat shock protein GN=HSP17.9-D OS=Glycine max (Soybean) PE=3 SV=1	predicted protein [Populus trichocarpa]		0.401
08032609-CHIP_SEQ08 D11	[O]	Posttranslational modification, protein turnover, chaperones	Biological Process: protein folding (GO:0006457);; Biological Process: hyperosmotic response (GO:0006972);; Biological Process: response to heat (GO:0009408);; Biological Process: response to high light intensity (GO:0009644);; Biological Process: response to hydrogen peroxide (GO:0042542);; Molecular Function: unfolded protein binding (GO:0051082);;	--	17.9 kDa class II heat shock protein GN=HSP17.9-D OS=Glycine max (Soybean) PE=3 SV=1	predicted protein [Populus trichocarpa]		0.388
08032609-CHIP_SEQ08 A04	[I]	Lipid transport and metabolism	--	K01858|1e-113|pop:POPTR_831371|inositol-3-phosphate synthase (EC:5.5.1.4)	Inositol-3-phosphate synthase GN=INPS1 OS=Nicotiana paniculata PE=2 SV=1	predicted protein [Populus trichocarpa]		0.208
08032609-CHIP_SEQ08 C07	[O]	Posttranslational modification, protein turnover, chaperones	Biological Process: protein folding (GO:0006457);; Biological Process: hyperosmotic response (GO:0006972);; Biological Process: response to heat (GO:0009408);; Biological Process: response to high light intensity (GO:0009644);; Biological Process: response to hydrogen peroxide (GO:0042542);; Molecular Function: unfolded protein binding (GO:0051082);;	--	17.9 kDa class II heat shock protein GN=HSP17.9-D OS=Glycine max (Soybean) PE=3 SV=1	predicted protein [Populus trichocarpa]		0.353
08032609-CHIP_SEQ08 H11	[RTKL]	--	Biological Process: maltose metabolic process (GO:0000023);; Biological Process: activation of MAPK activity (GO:0000187);; Biological Process: response to molecule of bacterial origin (GO:0002237);; Biological Process: respiratory burst involved in defense response (GO:0002679);; Molecular Function: protein serine/threonine kinase activity (GO:0004674);; Molecular Function: MAP kinase kinase act…	K04368|1e-100|pop:POPTR_577971|hypothetical protein	Mitogen-activated protein kinase kinase 2 GN=F27B13.50 OS=Arabidopsis thaliana (Mouse-ear cress) PE=1 SV=2	predicted protein [Populus trichocarpa]		0.229

## Sheet: T13 up and down regulated
#GeneID	COG_class	COG_class_annotation	GO_annotation	KEGG_annotation	Swissprot_annotation	nr_annotation		Ratio
13上调
08032609-CHIP_SEQ01 E08	--	--	--	K02703|7e-97|pop:Poptr_cp001|psbA	Photosystem Q(B) protein (Precursor) GN=psbA OS=Nicotiana tabacum (Common tobacco) PE=3 SV=2	photosystem II protein D1 [Phaseolus vulgaris]		3.845
08032609-CHIP_SEQ03 D08	[K]	Transcription	Molecular Function: transcription regulatory region sequence-specific DNA binding (GO:0000976);; Molecular Function: sequence-specific DNA binding transcription factor activity (GO:0003700);; Cellular Component: nucleus (GO:0005634);; Biological Process: regulation of transcription, DNA-templated (GO:0006355);;	--	Homeobox-leucine zipper protein ATHB-7 GN=ATHB-7 OS=Arabidopsis thaliana (Mouse-ear cress) PE=2 SV=2	predicted protein [Populus trichocarpa]		3.193
08032609-CHIP SEQ09 E04	[O]	Posttranslational modification, protein turnover, chaperones	Biological Process: protein folding (GO:0006457);; Biological Process: hyperosmotic response (GO:0006972);; Biological Process: response to heat (GO:0009408);; Biological Process: response to high light intensity (GO:0009644);; Biological Process: response to hydrogen peroxide (GO:0042542);; Molecular Function: unfolded protein binding (GO:0051082);;	--	17.9 kDa class II heat shock protein GN=HSP17.9-D OS=Glycine max (Soybean) PE=3 SV=1	predicted protein [Populus trichocarpa]		2.065
08032609-CHIP_SEQ05 A10	[C]	Energy production and conversion	Cellular Component: mitochondrial proton-transporting ATP synthase complex, catalytic core F(1) (GO:0000275);; Molecular Function: copper ion binding (GO:0005507);; Molecular Function: ATP binding (GO:0005524);; Cellular Component: cell wall (GO:0005618);; Cellular Component: endoplasmic reticulum (GO:0005783);; Cellular Component: Golgi apparatus (GO:0005794);; Biological Process: protein foldin…	K13993|1e-70|pop:POPTR_823806|hypothetical protein	ATP synthase subunit alpha, mitochondrial GN=ATPA OS=Arabidopsis thaliana (Mouse-ear cress) PE=1 SV=2	predicted protein [Populus trichocarpa]		2.397
08032609-CHIP_SEQ08 B01	[O]	Posttranslational modification, protein turnover, chaperones	--	K13993|5e-94|pop:POPTR_721475|hypothetical protein	17.3 kDa class I heat shock protein GN=HSP17.3-B OS=Glycine max (Soybean) PE=3 SV=1	predicted protein [Populus trichocarpa]		5.714
08032609-CHIP_SEQ08 B10	[O]	Posttranslational modification, protein turnover, chaperones	Cellular Component: cytoplasm (GO:0005737);; Biological Process: response to high light intensity (GO:0009644);; Biological Process: response to hydrogen peroxide (GO:0042542);;	K13993|1e-103|pop:POPTR_723183|hypothetical protein	18.5 kDa class I heat shock protein GN=HSP18.5-C OS=Glycine max (Soybean) PE=3 SV=1	predicted protein [Populus trichocarpa]		5.465
08032609-CHIP_SEQ01 B06	[R]	General function prediction only	--	--	NADP-dependent D-sorbitol-6-phosphate dehydrogenase GN=S6PDH OS=Malus domestica (Apple) PE=2 SV=1	predicted protein [Populus trichocarpa]		2.638
08032609-CHIP_SEQ02 D05	--	--	Molecular Function: DNA binding (GO:0003677);; Cellular Component: nucleus (GO:0005634);; Biological Process: regulation of transcription, DNA-templated (GO:0006355);; Biological Process: response to water deprivation (GO:0009414);; Biological Process: response to abscisic acid (GO:0009737);;	--	NAC domain-containing protein 55 GN=MJK13.16 OS=Arabidopsis thaliana (Mouse-ear cress) PE=2 SV=1	unknown [Populus trichocarpa]		2.834
08032609-CHIP_SEQ05 D04	--	--	Molecular Function: iron ion binding (GO:0005506);; Molecular Function: protein binding (GO:0005515);; Biological Process: DNA-templated transcription, elongation (GO:0006354);; Cellular Component: photosystem II (GO:0009523);; Cellular Component: chloroplast thylakoid membrane (GO:0009535);; Biological Process: response to herbicide (GO:0009635);; Biological Process: photosynthetic electron tran…	K02703|1e-161|pop:Poptr_cp001|psbA	Photosystem Q(B) protein (Precursor) GN=psbA OS=Populus trichocarpa (Western balsam poplar) PE=2 SV=1	PsbA (chloroplast) [Magnolia denudata]		6.623
08032609-CHIP_SEQ06 D02	[G]	Carbohydrate transport and metabolism	--	--	Uncharacterized mitochondrial protein AtMg00030 GN=AtMg00030 OS=Arabidopsis thaliana (Mouse-ear cress) PE=4 SV=1	hypothetical protein NitaMp027 [Nicotiana tabacum]		2.31
08032609-CHIP_SEQ08 D01	--	--	--	K14431|1e-137|pop:POPTR_1082653|hypothetical protein	Transcription factor TGA1 GN=MQN23.15 OS=Arabidopsis thaliana (Mouse-ear cress) PE=1 SV=2	predicted protein [Populus trichocarpa]		2.545
08032609-CHIP_SEQ05 C09	--	--	Molecular Function: DNA binding (GO:0003677);; Molecular Function: sequence-specific DNA binding transcription factor activity (GO:0003700);; Cellular Component: nucleus (GO:0005634);; Biological Process: regulation of transcription, DNA-templated (GO:0006355);; Molecular Function: protein dimerization activity (GO:0046983);;	--	MADS-box transcription factor 14 OS=Oryza sativa subsp. japonica (Rice) PE=1 SV=2	predicted protein [Populus trichocarpa]		2.252
08032609-CHIP SEQ07 B09	[OC]	--	Biological Process: glycerol ether metabolic process (GO:0006662);; Molecular Function: electron carrier activity (GO:0009055);; Cellular Component: chloroplast stroma (GO:0009570);; Molecular Function: protein disulfide oxidoreductase activity (GO:0015035);; Molecular Function: oxidoreductase activity, acting on a sulfur group of donors, disulfide as acceptor (GO:0016671);; Cellular Component: c…	--	Thioredoxin-like 1-1, chloroplastic (Precursor) GN=At1g08570 OS=Arabidopsis thaliana (Mouse-ear cress) PE=2 SV=1	predicted protein [Populus trichocarpa]		2.526
08032609-CHIP_SEQ01 E12	--	--	--	K02703|0.0|osa:3131409|psbA, OrsajCp002	Photosystem Q(B) protein (Precursor) GN=psbA OS=Nicotiana tabacum (Common tobacco) PE=3 SV=2	photosystem II protein D1 [Populus alba]		3.939
08032609-CHIP_SEQ05 H05	[G]	Carbohydrate transport and metabolism	Cellular Component: mitochondrion (GO:0005739);;	--	Uncharacterized mitochondrial protein AtMg00030 GN=AtMg00030 OS=Arabidopsis thaliana (Mouse-ear cress) PE=4 SV=1	hypothetical protein NitaMp027 [Nicotiana tabacum]		2.454
08032609-CHIP_SEQ05 H10	--	--	Molecular Function: endopeptidase inhibitor activity (GO:0004866);; Biological Process: proteolysis (GO:0006508);; Molecular Function: peptidase activity (GO:0008233);; Biological Process: negative regulation of endopeptidase activity (GO:0010951);;	--	Alpha-amylase/subtilisin inhibitor (Precursor) GN=OSJNBa0038O10.14 OS=Oryza sativa subsp. japonica (Rice) PE=1 SV=2	Kunitz-type trypsin inhibitor C6 [Populus nigra]		3.144
08032609-CHIP_SEQ08 C06	--	--	--	K02703|2e-84|pop:Poptr_cp001|psbA	Photosystem Q(B) protein (Precursor) GN=psbA OS=Populus trichocarpa (Western balsam poplar) PE=2 SV=1	PREDICTED: photosystem Q(B) protein-like [Brachypodium distachyon]		2.809
08032609-CHIP_SEQ08 H03	[G]	Carbohydrate transport and metabolism	--	K01807|1e-140|pop:POPTR_720159|ribose-5-phosphate isomerase (EC:5.3.1.6)	Probable ribose-5-phosphate isomerase GN=At2g01290 OS=Arabidopsis thaliana (Mouse-ear cress) PE=2 SV=1	predicted protein [Populus trichocarpa]		2.286
08032609-CHIP_SEQ01 H07	[G]	Carbohydrate transport and metabolism	--	--	--	predicted protein [Populus trichocarpa]		2.053
08032609-CHIP SEQ09 A12	--	--	Biological Process: protein folding (GO:0006457);; Biological Process: response to heat (GO:0009408);; Biological Process: response to high light intensity (GO:0009644);; Biological Process: response to hydrogen peroxide (GO:0042542);;	--	--	predicted protein [Populus trichocarpa]		3.927
08032609-CHIP SEQ07 C04	[O]	Posttranslational modification, protein turnover, chaperones	Molecular Function: ATP binding (GO:0005524);; Cellular Component: cell wall (GO:0005618);; Cellular Component: nucleolus (GO:0005730);; Cellular Component: mitochondrion (GO:0005739);; Cellular Component: cytosol (GO:0005829);; Cellular Component: plasma membrane (GO:0005886);; Biological Process: protein folding (GO:0006457);; Biological Process: response to water deprivation (GO:0009414);; Bio…	K04079|1e-92|pop:POPTR_592912|hypothetical protein	Heat shock protein 82 (Fragment) GN=HSP82 OS=Nicotiana tabacum (Common tobacco) PE=1 SV=1	predicted protein [Populus trichocarpa]		2.294
08032609-CHIP_SEQ02 B11	[O]	Posttranslational modification, protein turnover, chaperones	Biological Process: RNA methylation (GO:0001510);; Molecular Function: structural constituent of ribosome (GO:0003735);; Cellular Component: nucleolus (GO:0005730);; Biological Process: translation (GO:0006412);; Biological Process: embryo development ending in seed dormancy (GO:0009793);; Biological Process: protein ubiquitination (GO:0016567);; Cellular Component: cytosolic large ribosomal subu…	--	60S ribosomal protein L40 (Precursor) GN=UBICEP52-7 OS=Nicotiana sylvestris (Wood tobacco) PE=2 SV=2	predicted protein [Populus trichocarpa]		2.85
08032609-CHIP_SEQ02 D04	--	--	Molecular Function: calcium ion binding (GO:0005509);; Cellular Component: chloroplast thylakoid lumen (GO:0009543);; Cellular Component: chloroplast stroma (GO:0009570);; Cellular Component: photosystem II oxygen evolving complex (GO:0009654);; Biological Process: photorespiration (GO:0009853);; Biological Process: photosynthesis (GO:0015979);; Cellular Component: extrinsic component of membrane…	K08901|9e-43|pop:POPTR_831063|hypothetical protein	Oxygen-evolving enhancer protein 3, chloroplastic (Precursor) GN=PSBQ OS=Spinacia oleracea (Spinach) PE=1 SV=1	hypothetical protein POPTRDRAFT_831063 [Populus trichocarpa]		3.09
08032609-CHIP_SEQ08 B02	[C]	Energy production and conversion	--	K05582|1e-160|pop:Poptr_cp026|ndhK	NAD(P)H-quinone oxidoreductase subunit K, chloroplastic GN=ndhK OS=Populus trichocarpa (Western balsam poplar) PE=3 SV=2	photosystem II G protein [Populus trichocarpa]		2.389
08032609-CHIP_SEQ01 A03	[R]	General function prediction only	--	--	Patatin-3-Kuras 1 (Precursor) GN=pat3-k1 OS=Solanum tuberosum (Potato) PE=1 SV=1	unknown [Populus trichocarpa]		7.102
08032609-CHIP_SEQ01 H04	--	--	--	K02703|0.0|pop:Poptr_cp001|psbA	Photosystem Q(B) protein (Precursor) GN=psbA OS=Populus trichocarpa (Western balsam poplar) PE=2 SV=1	PsbA (chloroplast) [Magnolia denudata]		7.019
08050702-CHIP_SEQ13 D10	--	--	Molecular Function: iron ion binding (GO:0005506);; Cellular Component: photosystem II (GO:0009523);; Cellular Component: chloroplast thylakoid membrane (GO:0009535);; Biological Process: response to herbicide (GO:0009635);; Biological Process: photosynthetic electron transport in photosystem II (GO:0009772);; Cellular Component: integral component of membrane (GO:0016021);; Molecular Function: o…	K02703|1e-128|pop:Poptr_cp001|psbA	Photosystem Q(B) protein (Precursor) GN=psbA OS=Populus trichocarpa (Western balsam poplar) PE=2 SV=1	photosystem II protein D1 - common sunflower chloroplast (fragment)		3.854
08050702-CHIP_SEQ13 G11	[T]	Signal transduction mechanisms	Molecular Function: protein serine/threonine phosphatase activity (GO:0004722);; Molecular Function: protein binding (GO:0005515);; Cellular Component: nucleus (GO:0005634);; Cellular Component: cytosol (GO:0005829);; Biological Process: protein dephosphorylation (GO:0006470);; Biological Process: response to cold (GO:0009409);; Biological Process: response to water deprivation (GO:0009414);; Bio…	K14497|0.0|pop:POPTR_719969|hypothetical protein	Protein phosphatase 2C 37 GN=F24K9.8 OS=Arabidopsis thaliana (Mouse-ear cress) PE=1 SV=1	unknown [Populus trichocarpa]		2.052
08032609-CHIP_SEQ08 A05	[P]	Inorganic ion transport and metabolism	--	K01673|1e-164|pop:POPTR_666464|hypothetical protein	Carbonic anhydrase 2, chloroplastic GN=T9L3_40 OS=Arabidopsis thaliana (Mouse-ear cress) PE=1 SV=2	predicted protein [Populus trichocarpa]		3.301
08032609-CHIP_SEQ08 F06	[P]	Inorganic ion transport and metabolism	--	K01673|1e-149|pop:POPTR_666464|hypothetical protein	Carbonic anhydrase 2, chloroplastic GN=T9L3_40 OS=Arabidopsis thaliana (Mouse-ear cress) PE=1 SV=2	predicted protein [Populus trichocarpa]		6.262
08050702-CHIP_SEQ11 C10	[Q]	Secondary metabolites biosynthesis, transport and catabolism	Molecular Function: monooxygenase activity (GO:0004497);; Molecular Function: iron ion binding (GO:0005506);; Molecular Function: electron carrier activity (GO:0009055);; Molecular Function: oxidoreductase activity, acting on paired donors, with incorporation or reduction of molecular oxygen (GO:0016705);; Molecular Function: heme binding (GO:0020037);; Biological Process: oxidation-reduction pro…	--	Cytochrome P450 716B1 GN=CYP716B1 OS=Picea sitchensis (Sitka spruce) PE=2 SV=1	cytochrome P450 [Populus trichocarpa]		2.061
08032609-CHIP_SEQ03 D10	--	--	Cellular Component: mitochondrion (GO:0005739);; Biological Process: phosphatidylinositol biosynthetic process (GO:0006661);;	--	--	predicted protein [Populus trichocarpa]		2.128
08032609-CHIP SEQ07 C06	[O]	Posttranslational modification, protein turnover, chaperones	Molecular Function: ATP binding (GO:0005524);; Cellular Component: cell wall (GO:0005618);; Cellular Component: nucleolus (GO:0005730);; Cellular Component: mitochondrion (GO:0005739);; Cellular Component: cytosol (GO:0005829);; Cellular Component: plasma membrane (GO:0005886);; Biological Process: protein folding (GO:0006457);; Biological Process: response to water deprivation (GO:0009414);; Bio…	K04079|4e-89|pop:POPTR_592912|hypothetical protein	Heat shock protein 82 (Fragment) GN=HSP82 OS=Nicotiana tabacum (Common tobacco) PE=1 SV=1	predicted protein [Populus trichocarpa]		3.079
08032609-CHIP SEQ07 C07	--	--	Biological Process: response to stress (GO:0006950);;	--	17.9 kDa class II heat shock protein GN=HSP17.9-D OS=Glycine max (Soybean) PE=3 SV=1	predicted protein [Populus trichocarpa]		2.113
08032609-CHIP_SEQ08 A12	[OC]	--	Biological Process: glycerol ether metabolic process (GO:0006662);; Molecular Function: electron carrier activity (GO:0009055);; Cellular Component: chloroplast stroma (GO:0009570);; Molecular Function: protein disulfide oxidoreductase activity (GO:0015035);; Molecular Function: oxidoreductase activity, acting on a sulfur group of donors, disulfide as acceptor (GO:0016671);; Cellular Component: c…	--	Thioredoxin-like 1-1, chloroplastic (Precursor) GN=At1g08570 OS=Arabidopsis thaliana (Mouse-ear cress) PE=2 SV=1	predicted protein [Populus trichocarpa]		2.529
08032609-CHIP_SEQ01 C06	[G]	Carbohydrate transport and metabolism	--	--	Probable aquaporin TIP-type GN=DIP OS=Antirrhinum majus (Garden snapdragon) PE=2 SV=1	aquaporin, MIP family, TIP subfamily [Populus trichocarpa]		2.474
08032609-CHIP_SEQ01 G03	[G]	Carbohydrate transport and metabolism	--	--	--	predicted protein [Populus trichocarpa]		2.643
08032609-CHIP_SEQ02 C11	--	--	Molecular Function: binding (GO:0005488);; Biological Process: nitrogen compound metabolic process (GO:0006807);; Biological Process: response to light stimulus (GO:0009416);; Cellular Component: chloroplast thylakoid membrane (GO:0009535);; Cellular Component: chloroplast stroma (GO:0009570);; Biological Process: photosynthesis (GO:0015979);; Cellular Component: light-harvesting complex (GO:0030…	K08916|1e-50|pop:POPTR_743910|Lhcb5	Chlorophyll a-b binding protein CP26, chloroplastic (Precursor) GN=LHCB5 OS=Arabidopsis thaliana (Mouse-ear cress) PE=2 SV=1	unknown [Populus trichocarpa x Populus deltoides]		2.407
08032609-CHIP_SEQ05 E08	[G]	Carbohydrate transport and metabolism	Biological Process: water transport (GO:0006833);; Molecular Function: urea transmembrane transporter activity (GO:0015204);; Molecular Function: water channel activity (GO:0015250);; Cellular Component: integral component of membrane (GO:0016021);; Biological Process: urea transmembrane transport (GO:0071918);;	--	Aquaporin TIP1-3 GN=TIP1-3 OS=Arabidopsis thaliana (Mouse-ear cress) PE=1 SV=1	aquaporin, MIP family, TIP subfamily [Populus trichocarpa]		2.591
08032609-CHIP_SEQ06 H05	--	--	--	K02703|5e-99|pop:Poptr_cp001|psbA	Photosystem Q(B) protein (Precursor) GN=psbA OS=Populus trichocarpa (Western balsam poplar) PE=2 SV=1	PREDICTED: photosystem Q(B) protein-like [Brachypodium distachyon]		5.185
08032609-CHIP_SEQ08 F09	--	--	--	--	--	PREDICTED: transmembrane protein 230-like isoform 1 [Fragaria vesca subsp. vesca]		2.512
08032609-CHIP_SEQ01 D08	[S]	Function unknown	--	--	--	predicted protein [Populus trichocarpa]		2.014
08032609-CHIP_SEQ08 G03	[G]	Carbohydrate transport and metabolism	--	--	--	putative puroindoline b protein [Triticum macha]		2
08032609-CHIP_SEQ02 A02	[G]	Carbohydrate transport and metabolism	Biological Process: water transport (GO:0006833);; Molecular Function: urea transmembrane transporter activity (GO:0015204);; Molecular Function: water channel activity (GO:0015250);; Cellular Component: integral component of membrane (GO:0016021);; Biological Process: urea transmembrane transport (GO:0071918);;	--	Probable aquaporin TIP1-2 OS=Oryza sativa subsp. japonica (Rice) PE=2 SV=1	aquaporin, MIP family, TIP subfamily [Populus trichocarpa]		2.433
08032609-CHIP_SEQ08 G08	[OC]	--	Cellular Component: cell wall (GO:0005618);; Cellular Component: mitochondrion (GO:0005739);; Cellular Component: vacuole (GO:0005773);; Cellular Component: plasma membrane (GO:0005886);; Biological Process: glycerol ether metabolic process (GO:0006662);; Molecular Function: electron carrier activity (GO:0009055);; Cellular Component: chloroplast stroma (GO:0009570);; Biological Process: response…	K03671|2e-77|pop:POPTR_818765|PtrTrxh7	Thioredoxin H-type OS=Ricinus communis (Castor bean) PE=3 SV=1	thioredoxin h [Populus trichocarpa]		2.396
08032609-CHIP_SEQ01 C02	[G]	Carbohydrate transport and metabolism	--	--	Photosystem Q(B) protein (Precursor) GN=psbA OS=Populus trichocarpa (Western balsam poplar) PE=2 SV=1	putative puroindoline b protein [Triticum macha]		2.318
08032609-CHIP_SEQ03 D09	--	--	Cellular Component: mitochondrion (GO:0005739);;	--	--	predicted protein [Populus trichocarpa]		2.444
08032609-CHIP_SEQ08 F09	--	--	--	--	--	PREDICTED: transmembrane protein 230-like isoform 1 [Fragaria vesca subsp. vesca]		2.027
08032609-CHIP_SEQ05 D12	[G]	Carbohydrate transport and metabolism	Cellular Component: cell wall (GO:0005618);; Biological Process: cellular glucan metabolic process (GO:0006073);; Biological Process: response to water deprivation (GO:0009414);; Molecular Function: xyloglucan:xyloglucosyl transferase activity (GO:0016762);; Molecular Function: xyloglucan-specific endo-beta-1,4-glucanase activity (GO:0033946);; Cellular Component: apoplast (GO:0048046);;	K08235|2e-62|pop:POPTR_718004|hypothetical protein	Probable xyloglucan endotransglucosylase/hydrolase protein 7 (Precursor) GN=T28I19.80 OS=Arabidopsis thaliana (Mouse-ear cress) PE=2 SV=2	predicted protein [Populus trichocarpa]		2.445
08032609-CHIP SEQ09 E08	[R]	General function prediction only	Biological Process: lipid metabolic process (GO:0006629);; Molecular Function: hydrolase activity (GO:0016787);;	--	Patatin group M-3 (Precursor) OS=Solanum tuberosum (Potato) PE=2 SV=1	unknown [Populus trichocarpa]		2.462
08032609-CHIP_SEQ01 E10	[G]	Carbohydrate transport and metabolism	--	--	Uncharacterized mitochondrial protein AtMg00030 GN=AtMg00030 OS=Arabidopsis thaliana (Mouse-ear cress) PE=4 SV=1	hypothetical protein NitaMp027 [Nicotiana tabacum]		2.074
08032609-CHIP_SEQ03 A08	[G]	Carbohydrate transport and metabolism	Biological Process: water transport (GO:0006833);; Molecular Function: urea transmembrane transporter activity (GO:0015204);; Molecular Function: water channel activity (GO:0015250);; Cellular Component: integral component of membrane (GO:0016021);; Biological Process: urea transmembrane transport (GO:0071918);;	--	Aquaporin TIP1-3 GN=TIP1-3 OS=Arabidopsis thaliana (Mouse-ear cress) PE=1 SV=1	aquaporin, MIP family, TIP subfamily [Populus trichocarpa]		2.6
08032609-CHIP_SEQ05 F01	--	--	--	--	--	predicted protein [Populus trichocarpa]		2.208
08032609-CHIP_SEQ06 G11	--	--	--	--	NAC domain-containing protein 72 GN=F27G19.10 OS=Arabidopsis thaliana (Mouse-ear cress) PE=2 SV=1	NAC domain protein, IPR003441 [Populus trichocarpa]		3.036
08032609-CHIP_SEQ08 D11	[O]	Posttranslational modification, protein turnover, chaperones	Biological Process: protein folding (GO:0006457);; Biological Process: hyperosmotic response (GO:0006972);; Biological Process: response to heat (GO:0009408);; Biological Process: response to high light intensity (GO:0009644);; Biological Process: response to hydrogen peroxide (GO:0042542);; Molecular Function: unfolded protein binding (GO:0051082);;	--	17.9 kDa class II heat shock protein GN=HSP17.9-D OS=Glycine max (Soybean) PE=3 SV=1	predicted protein [Populus trichocarpa]		2.294
08032609-CHIP_SEQ08 E09	--	--	--	--	Protein ycf2 GN=ycf2-B OS=Oenothera argillicola (Appalachian evening primrose) PE=3 SV=1	Uncharacterized protein isoform 1 [Theobroma cacao]		4.584
08032609-CHIP_SEQ02 D12	[G]	Carbohydrate transport and metabolism	Biological Process: water transport (GO:0006833);; Molecular Function: urea transmembrane transporter activity (GO:0015204);; Molecular Function: water channel activity (GO:0015250);; Cellular Component: integral component of membrane (GO:0016021);; Biological Process: urea transmembrane transport (GO:0071918);;	--	Aquaporin TIP1-3 GN=TIP1-3 OS=Arabidopsis thaliana (Mouse-ear cress) PE=1 SV=1	aquaporin, MIP family, TIP subfamily [Populus trichocarpa]		2.741
08032609-CHIP_SEQ05 D09	--	--	Molecular Function: iron ion binding (GO:0005506);; Cellular Component: photosystem II (GO:0009523);; Cellular Component: chloroplast thylakoid membrane (GO:0009535);; Biological Process: response to herbicide (GO:0009635);; Biological Process: photosynthetic electron transport in photosystem II (GO:0009772);; Cellular Component: integral component of membrane (GO:0016021);; Molecular Function: o…	K02703|0.0|osa:3131409|psbA, OrsajCp002	Photosystem Q(B) protein (Precursor) GN=psbA OS=Nicotiana tabacum (Common tobacco) PE=3 SV=2	photosystem II protein D1 [Populus alba]		5.902
08032609-CHIP_SEQ08 A09	[O]	Posttranslational modification, protein turnover, chaperones	Cellular Component: cytoplasm (GO:0005737);; Biological Process: response to high light intensity (GO:0009644);; Biological Process: response to hydrogen peroxide (GO:0042542);;	--	18.1 kDa class I heat shock protein GN=HSP18.1 OS=Pisum sativum (Garden pea) PE=2 SV=1	predicted protein [Populus trichocarpa]		2.282
08032609-CHIP_SEQ01 G06	[G]	Carbohydrate transport and metabolism	--	--	Aquaporin TIP1-3 GN=TIP1-3 OS=Arabidopsis thaliana (Mouse-ear cress) PE=1 SV=1	aquaporin, MIP family, TIP subfamily [Populus trichocarpa]		2.303
08032609-CHIP_SEQ02 F06	[G]	Carbohydrate transport and metabolism	Biological Process: water transport (GO:0006833);; Molecular Function: urea transmembrane transporter activity (GO:0015204);; Molecular Function: water channel activity (GO:0015250);; Cellular Component: integral component of membrane (GO:0016021);; Biological Process: urea transmembrane transport (GO:0071918);;	--	Aquaporin TIP1-3 GN=TIP1-3 OS=Arabidopsis thaliana (Mouse-ear cress) PE=1 SV=1	aquaporin, MIP family, TIP subfamily [Populus trichocarpa]		2.795
08032609-CHIP_SEQ05 D06	[P]	Inorganic ion transport and metabolism	Molecular Function: protein binding (GO:0005515);; Biological Process: aging (GO:0007568);; Biological Process: response to sucrose (GO:0009744);; Biological Process: response to fructose (GO:0009750);;	--	Rhodanese-like domain-containing protein 15, chloroplastic (Precursor) OS=Arabidopsis thaliana (Mouse-ear cress) PE=2 SV=1	predicted protein [Populus trichocarpa]		2.014
08050702-CHIP_SEQ11 F09	--	--	--	--	--	hypothetical protein GUITHDRAFT_113400 [Guillardia theta CCMP2712]		4.896
08032609-CHIP_SEQ03 H12	--	--	Molecular Function: iron ion binding (GO:0005506);; Cellular Component: photosystem II (GO:0009523);; Cellular Component: chloroplast thylakoid membrane (GO:0009535);; Biological Process: response to herbicide (GO:0009635);; Biological Process: photosynthetic electron transport in photosystem II (GO:0009772);; Cellular Component: integral component of membrane (GO:0016021);; Molecular Function: o…	K02703|1e-104|pop:Poptr_cp001|psbA	Photosystem Q(B) protein (Precursor) GN=psbA OS=Populus trichocarpa (Western balsam poplar) PE=2 SV=1	PREDICTED: photosystem Q(B) protein-like [Brachypodium distachyon]		5.611
08050702-CHIP_SEQ11 A09	--	--	Molecular Function: iron ion binding (GO:0005506);; Cellular Component: photosystem II (GO:0009523);; Cellular Component: chloroplast thylakoid membrane (GO:0009535);; Biological Process: response to herbicide (GO:0009635);; Biological Process: photosynthetic electron transport in photosystem II (GO:0009772);; Cellular Component: integral component of membrane (GO:0016021);; Molecular Function: o…	K02703|1e-159|zma:845199|psbA	Photosystem Q(B) protein (Precursor) GN=psbA OS=Dioscorea elephantipes (Elephant&apos;s foot) PE=3 SV=1	PsbA, partial (chloroplast) [Garcinia mangostana]		4.848
08032609-CHIP_SEQ06 H07	--	--	--	K14490|8e-55|pop:POPTR_774863|histidine phosphotransfer protein	Histidine-containing phosphotransfer protein 5 GN=AHP5 OS=Arabidopsis thaliana (Mouse-ear cress) PE=1 SV=2	putative histidine phosphotransfer protein 5 [Populus x canadensis]		2.532
08032609-CHIP_SEQ08 E08	[KAD]	--	Molecular Function: DNA binding (GO:0003677);; Molecular Function: chromatin binding (GO:0003682);; Biological Process: transcription, DNA-templated (GO:0006351);; Biological Process: response to salicylic acid (GO:0009751);; Biological Process: response to jasmonic acid (GO:0009753);; Biological Process: response to UV-B (GO:0010224);;	K09422|1e-149|pop:POPTR_818190|MYB221	Myb-related protein 308 GN=MYB308 OS=Antirrhinum majus (Garden snapdragon) PE=2 SV=1	predicted protein [Populus trichocarpa]		6.879
08032609-CHIP_SEQ02 F09	--	--	Molecular Function: iron ion binding (GO:0005506);; Cellular Component: photosystem II (GO:0009523);; Cellular Component: chloroplast thylakoid membrane (GO:0009535);; Biological Process: response to herbicide (GO:0009635);; Biological Process: photosynthetic electron transport in photosystem II (GO:0009772);; Cellular Component: integral component of membrane (GO:0016021);; Molecular Function: o…	K02703|1e-128|pop:Poptr_cp001|psbA	Photosystem Q(B) protein (Precursor) GN=psbA OS=Populus trichocarpa (Western balsam poplar) PE=2 SV=1	photosystem II protein D1 - common sunflower chloroplast (fragment)		4.672
08032609-CHIP_SEQ08 B06	[I]	Lipid transport and metabolism	--	K01858|1e-171|pop:POPTR_831371|inositol-3-phosphate synthase (EC:5.5.1.4)	Inositol-3-phosphate synthase GN=INPS1 OS=Nicotiana paniculata PE=2 SV=1	predicted protein [Populus trichocarpa]		6.557
08032609-CHIP_SEQ01 B07	--	--	--	K02703|0.0|osa:3131409|psbA, OrsajCp002	Photosystem Q(B) protein (Precursor) GN=psbA OS=Nicotiana tabacum (Common tobacco) PE=3 SV=2	photosystem II protein D1 [Populus alba]		4.974
08032609-CHIP_SEQ02 F03	[G]	Carbohydrate transport and metabolism	Biological Process: water transport (GO:0006833);; Molecular Function: urea transmembrane transporter activity (GO:0015204);; Molecular Function: water channel activity (GO:0015250);; Cellular Component: integral component of membrane (GO:0016021);; Biological Process: urea transmembrane transport (GO:0071918);;	--	Aquaporin TIP1-3 GN=TIP1-3 OS=Arabidopsis thaliana (Mouse-ear cress) PE=1 SV=1	aquaporin, MIP family, TIP subfamily [Populus trichocarpa]		2.597
08032609-CHIP SEQ07 H07	[O]	Posttranslational modification, protein turnover, chaperones	Molecular Function: ATP binding (GO:0005524);; Cellular Component: cell wall (GO:0005618);; Cellular Component: nucleolus (GO:0005730);; Cellular Component: mitochondrion (GO:0005739);; Cellular Component: cytosol (GO:0005829);; Cellular Component: plasma membrane (GO:0005886);; Biological Process: protein folding (GO:0006457);; Biological Process: response to water deprivation (GO:0009414);; Bio…	K04079|1e-89|pop:POPTR_592912|hypothetical protein	Heat shock protein 82 (Fragment) GN=HSP82 OS=Nicotiana tabacum (Common tobacco) PE=1 SV=1	predicted protein [Populus trichocarpa]		3.127
08032609-CHIP_SEQ08 D03	--	--	--	--	Peroxisomal membrane protein PMP22 GN=PMP22 OS=Arabidopsis thaliana (Mouse-ear cress) PE=1 SV=1	predicted protein [Populus trichocarpa]		2.298
08032609-CHIP_SEQ01 H05	--	--	--	--	Rhodanese-like domain-containing protein 15, chloroplastic (Precursor) OS=Arabidopsis thaliana (Mouse-ear cress) PE=2 SV=1	predicted protein [Populus trichocarpa]		2.018
08032609-CHIP_SEQ02 H11	--	--	--	--	--	hypothetical protein [Populus euphratica]		2.712
08032609-CHIP SEQ09 E10	--	--	Molecular Function: endopeptidase inhibitor activity (GO:0004866);; Biological Process: proteolysis (GO:0006508);; Molecular Function: peptidase activity (GO:0008233);; Biological Process: negative regulation of endopeptidase activity (GO:0010951);;	--	Alpha-amylase/subtilisin inhibitor (Precursor) GN=OSJNBa0038O10.14 OS=Oryza sativa subsp. japonica (Rice) PE=1 SV=2	Kunitz-type protease inhibitor KPI-F9 [Populus trichocarpa x Populus deltoides]		3.688
08032609-CHIP_SEQ08 D05	[G]	Carbohydrate transport and metabolism	--	--	Probable aquaporin TIP-type GN=DIP OS=Antirrhinum majus (Garden snapdragon) PE=2 SV=1	aquaporin, MIP family, TIP subfamily [Populus trichocarpa]		3.416
08032609-CHIP_SEQ08 D12	[G]	Carbohydrate transport and metabolism	Biological Process: water transport (GO:0006833);; Molecular Function: urea transmembrane transporter activity (GO:0015204);; Molecular Function: water channel activity (GO:0015250);; Cellular Component: integral component of membrane (GO:0016021);; Biological Process: urea transmembrane transport (GO:0071918);;	--	Aquaporin TIP1-3 GN=TIP1-3 OS=Arabidopsis thaliana (Mouse-ear cress) PE=1 SV=1	aquaporin, MIP family, TIP subfamily [Populus trichocarpa]		2.246
08032609-CHIP_SEQ01 D07	[G]	Carbohydrate transport and metabolism	--	--	Probable aquaporin TIP1-2 OS=Oryza sativa subsp. japonica (Rice) PE=2 SV=1	aquaporin, MIP family, TIP subfamily [Populus trichocarpa]		2.626
08032609-CHIP_SEQ04 B08	--	--	--	--	--	predicted protein [Populus trichocarpa]		2.538
08032609-CHIP_SEQ08 C12	[O]	Posttranslational modification, protein turnover, chaperones	Cellular Component: cytoplasm (GO:0005737);; Biological Process: response to high light intensity (GO:0009644);; Biological Process: response to hydrogen peroxide (GO:0042542);;	K13993|1e-104|pop:POPTR_723183|hypothetical protein	18.5 kDa class I heat shock protein GN=HSP18.5-C OS=Glycine max (Soybean) PE=3 SV=1	predicted protein [Populus trichocarpa]		2.277
08032609-CHIP_SEQ08 E12	--	--	Molecular Function: monooxygenase activity (GO:0004497);; Molecular Function: copper ion binding (GO:0005507);; Cellular Component: cell wall (GO:0005618);; Biological Process: response to cold (GO:0009409);; Cellular Component: chloroplast thylakoid membrane (GO:0009535);; Cellular Component: chloroplast stroma (GO:0009570);; Biological Process: response to blue light (GO:0009637);; Biological P…	K01602|1e-123|pop:POPTR_580797|ribulose-bisphosphate carboxylase small chain (EC:4.1.1.39)	Ribulose bisphosphate carboxylase small chain, chloroplastic (Precursor) GN=RBCS OS=Pyrus pyrifolia (Chinese pear) PE=2 SV=1	unknown [Populus trichocarpa x Populus deltoides]		2.089
08032609-CHIP_SEQ08 B07	--	--	Cellular Component: chloroplast thylakoid membrane (GO:0009535);; Biological Process: response to blue light (GO:0009637);; Biological Process: response to high light intensity (GO:0009644);; Cellular Component: photosystem II oxygen evolving complex (GO:0009654);; Biological Process: response to sucrose (GO:0009744);; Biological Process: response to red light (GO:0010114);; Biological Process: r…	K03541|5e-91|pop:POPTR_661166|photosystem II subunit R (PsbR)	Photosystem II 10 kDa polypeptide, chloroplastic (Precursor) GN=PSBR OS=Nicotiana tabacum (Common tobacco) PE=2 SV=1	predicted protein [Populus trichocarpa]		2.984
08032609-CHIP_SEQ08 H11	[RTKL]	--	Biological Process: maltose metabolic process (GO:0000023);; Biological Process: activation of MAPK activity (GO:0000187);; Biological Process: response to molecule of bacterial origin (GO:0002237);; Biological Process: respiratory burst involved in defense response (GO:0002679);; Molecular Function: protein serine/threonine kinase activity (GO:0004674);; Molecular Function: MAP kinase kinase act…	K04368|1e-100|pop:POPTR_577971|hypothetical protein	Mitogen-activated protein kinase kinase 2 GN=F27B13.50 OS=Arabidopsis thaliana (Mouse-ear cress) PE=1 SV=2	predicted protein [Populus trichocarpa]		5.412
13下调		下调
08032609-CHIP_SEQ01 A08	[O]	Posttranslational modification, protein turnover, chaperones	--	--	17.9 kDa class II heat shock protein GN=HSP17.9-D OS=Glycine max (Soybean) PE=3 SV=1	predicted protein [Populus trichocarpa]		0.166
08032609-CHIP_SEQ01 A10	--	--	--	--	17.9 kDa class II heat shock protein GN=HSP17.9-D OS=Glycine max (Soybean) PE=3 SV=1	predicted protein [Populus trichocarpa]		0.281
08032609-CHIP_SEQ01 G08	[G]	Carbohydrate transport and metabolism	--	K00799|2e-62|pop:POPTR_831173|hypothetical protein	--	predicted protein [Populus trichocarpa]		0.475
08032609-CHIP_SEQ03 D01	--	--	Molecular Function: endopeptidase inhibitor activity (GO:0004866);; Biological Process: proteolysis (GO:0006508);; Molecular Function: peptidase activity (GO:0008233);; Biological Process: negative regulation of endopeptidase activity (GO:0010951);;	--	Miraculin (Precursor) OS=Synsepalum dulcificum (Miracle fruit) PE=1 SV=3	Kunitz trypsin inhibitor [Populus nigra]		0.387
08032609-CHIP_SEQ06 F04	[O]	Posttranslational modification, protein turnover, chaperones	--	K13113|1e-45|pop:POPTR_680026|hypothetical protein	Ubiquitin-like protein 5 GN=UBL5 OS=Arabidopsis thaliana (Mouse-ear cress) PE=1 SV=1	predicted protein [Populus trichocarpa]		0.314
08032609-CHIP_SEQ08 C04	[O]	Posttranslational modification, protein turnover, chaperones	--	K13113|2e-46|pop:POPTR_680026|hypothetical protein	Ubiquitin-like protein 5 GN=UBL5 OS=Arabidopsis thaliana (Mouse-ear cress) PE=1 SV=1	PREDICTED: ubiquitin-like protein 5-like [Setaria italica]		0.341
08032609-CHIP_SEQ08 C07	[O]	Posttranslational modification, protein turnover, chaperones	Biological Process: protein folding (GO:0006457);; Biological Process: hyperosmotic response (GO:0006972);; Biological Process: response to heat (GO:0009408);; Biological Process: response to high light intensity (GO:0009644);; Biological Process: response to hydrogen peroxide (GO:0042542);; Molecular Function: unfolded protein binding (GO:0051082);;	--	17.9 kDa class II heat shock protein GN=HSP17.9-D OS=Glycine max (Soybean) PE=3 SV=1	predicted protein [Populus trichocarpa]		0.164
08032609-CHIP_SEQ08 D10	[O]	Posttranslational modification, protein turnover, chaperones	Biological Process: protein folding (GO:0006457);; Biological Process: hyperosmotic response (GO:0006972);; Biological Process: response to heat (GO:0009408);; Biological Process: response to high light intensity (GO:0009644);; Biological Process: response to hydrogen peroxide (GO:0042542);; Molecular Function: unfolded protein binding (GO:0051082);;	--	17.9 kDa class II heat shock protein GN=HSP17.9-D OS=Glycine max (Soybean) PE=3 SV=1	predicted protein [Populus trichocarpa]		0.152
08032609-CHIP_SEQ08 D05	[G]	Carbohydrate transport and metabolism	--	--	Probable aquaporin TIP-type GN=DIP OS=Antirrhinum majus (Garden snapdragon) PE=2 SV=1	aquaporin, MIP family, TIP subfamily [Populus trichocarpa]		0.21
08050702-CHIP_SEQ15 C01	--	--	--	K08235|0.0|pop:POPTR_718004|hypothetical protein	Probable xyloglucan endotransglucosylase/hydrolase protein 6 (Precursor) GN=MPA24.8 OS=Arabidopsis thaliana (Mouse-ear cress) PE=2 SV=2	predicted protein [Populus trichocarpa]		0.429
08032609-CHIP_SEQ02 C12	[G]	Carbohydrate transport and metabolism	Biological Process: defense response (GO:0006952);; Biological Process: response to osmotic stress (GO:0006970);; Biological Process: primary metabolic process (GO:0044238);; Biological Process: cellular biosynthetic process (GO:0044249);; Cellular Component: cell part (GO:0044464);; Biological Process: single-organism process (GO:0044699);; Biological Process: single-organism metabolic process (…	--	Probable protein Pop3 GN=At3g17210 OS=Arabidopsis thaliana (Mouse-ear cress) PE=1 SV=1	Chain A, Boiling Stable Protein Isolated From Populus Tremula		0.305
08032609-CHIP_SEQ05 E09	[O]	Posttranslational modification, protein turnover, chaperones	Biological Process: protein folding (GO:0006457);; Biological Process: hyperosmotic response (GO:0006972);; Biological Process: response to heat (GO:0009408);; Biological Process: response to high light intensity (GO:0009644);; Biological Process: response to hydrogen peroxide (GO:0042542);; Molecular Function: unfolded protein binding (GO:0051082);;	--	17.9 kDa class II heat shock protein GN=HSP17.9-D OS=Glycine max (Soybean) PE=3 SV=1	predicted protein [Populus trichocarpa]		0.197
08032609-CHIP_SEQ06 D01	[G]	Carbohydrate transport and metabolism	--	--	Galactinol synthase 1 GN=GOLS1 OS=Arabidopsis thaliana (Mouse-ear cress) PE=1 SV=1	predicted protein [Populus trichocarpa]		0.349
08032609-CHIP_SEQ06 E11	[O]	Posttranslational modification, protein turnover, chaperones	--	--	17.9 kDa class II heat shock protein GN=HSP17.9-D OS=Glycine max (Soybean) PE=3 SV=1	predicted protein [Populus trichocarpa]		0.183
08032609-CHIP_SEQ06 F01	[O]	Posttranslational modification, protein turnover, chaperones	--	--	17.9 kDa class II heat shock protein GN=HSP17.9-D OS=Glycine max (Soybean) PE=3 SV=1	predicted protein [Populus trichocarpa]		0.168
08032609-CHIP SEQ07 G04	[O]	Posttranslational modification, protein turnover, chaperones	Molecular Function: ATP binding (GO:0005524);; Cellular Component: cell wall (GO:0005618);; Cellular Component: nucleolus (GO:0005730);; Cellular Component: mitochondrion (GO:0005739);; Cellular Component: cytosol (GO:0005829);; Cellular Component: plasma membrane (GO:0005886);; Biological Process: protein folding (GO:0006457);; Biological Process: response to water deprivation (GO:0009414);; Bio…	K04079|3e-92|pop:POPTR_592912|hypothetical protein	Heat shock protein 82 (Fragment) GN=HSP82 OS=Nicotiana tabacum (Common tobacco) PE=1 SV=1	predicted protein [Populus trichocarpa]		0.232
08032609-CHIP_SEQ08 B11	[O]	Posttranslational modification, protein turnover, chaperones	Cellular Component: cytoplasm (GO:0005737);; Biological Process: response to high light intensity (GO:0009644);; Biological Process: response to hydrogen peroxide (GO:0042542);;	K13993|1e-104|pop:POPTR_723183|hypothetical protein	18.5 kDa class I heat shock protein GN=HSP18.5-C OS=Glycine max (Soybean) PE=3 SV=1	predicted protein [Populus trichocarpa]		0.374
08032609-CHIP_SEQ08 E01	[O]	Posttranslational modification, protein turnover, chaperones	--	K13993|2e-93|pop:POPTR_549610|hypothetical protein	17.8 kDa class I heat shock protein OS=Solanum lycopersicum (Tomato) PE=2 SV=1	predicted protein [Populus trichocarpa]		0.222
08032609-CHIP_SEQ08 G11	--	--	Molecular Function: nutrient reservoir activity (GO:0045735);;	--	13S globulin seed storage protein 2 basic chain (Precursor) GN=FA18 OS=Fagopyrum esculentum (Common buckwheat) PE=2 SV=1	predicted protein [Populus trichocarpa]		0.454
08032609-CHIP_SEQ01 F08	--	--	--	--	Leucine-rich repeat extensin-like protein 3 (Precursor) GN=LRX3 OS=Arabidopsis thaliana (Mouse-ear cress) PE=1 SV=1	predicted protein [Populus trichocarpa]		0.494
08032609-CHIP_SEQ03 C10	[O]	Posttranslational modification, protein turnover, chaperones	Biological Process: protein folding (GO:0006457);; Biological Process: hyperosmotic response (GO:0006972);; Biological Process: response to heat (GO:0009408);; Biological Process: response to high light intensity (GO:0009644);; Biological Process: response to hydrogen peroxide (GO:0042542);; Molecular Function: unfolded protein binding (GO:0051082);;	--	17.9 kDa class II heat shock protein GN=HSP17.9-D OS=Glycine max (Soybean) PE=3 SV=1	predicted protein [Populus trichocarpa]		0.208
08032609-CHIP_SEQ04 C08	[G]	Carbohydrate transport and metabolism	Molecular Function: copper ion binding (GO:0005507);;	--	Metallothionein-like protein type 2 GN=MTI OS=Ricinus communis (Castor bean) PE=3 SV=1	metallothionein 2a [Populus trichocarpa x Populus deltoides]		0.174
08032609-CHIP_SEQ04 D08	--	--	Molecular Function: copper ion binding (GO:0005507);;	--	Metallothionein-like protein type 2 GN=MTI OS=Ricinus communis (Castor bean) PE=3 SV=1	metallothionein 2a [Populus trichocarpa x Populus deltoides]		0.199
08032609-CHIP_SEQ05 B10	[O]	Posttranslational modification, protein turnover, chaperones	Biological Process: protein folding (GO:0006457);; Biological Process: hyperosmotic response (GO:0006972);; Biological Process: response to heat (GO:0009408);; Biological Process: response to high light intensity (GO:0009644);; Biological Process: response to hydrogen peroxide (GO:0042542);; Molecular Function: unfolded protein binding (GO:0051082);;	--	17.9 kDa class II heat shock protein GN=HSP17.9-D OS=Glycine max (Soybean) PE=3 SV=1	predicted protein [Populus trichocarpa]		0.131
08032609-CHIP_SEQ06 A10	[G]	Carbohydrate transport and metabolism	--	--	--	Uncharacterized protein isoform 1 [Theobroma cacao]		0.377
08032609-CHIP_SEQ06 H09	[G]	Carbohydrate transport and metabolism	--	--	Heat shock 22 kDa protein, mitochondrial (Precursor) GN=HSP23.9 OS=Glycine max (Soybean) PE=2 SV=1	predicted protein [Populus trichocarpa]		0.238
08032609-CHIP SEQ07 E06	--	--	Biological Process: response to stress (GO:0006950);;	--	17.3 kDa class II heat shock protein OS=Solanum peruvianum (Peruvian tomato) PE=1 SV=1	predicted protein [Populus trichocarpa]		0.448
08032609-CHIP_SEQ08 A03	[O]	Posttranslational modification, protein turnover, chaperones	--	--	17.3 kDa class II heat shock protein OS=Solanum peruvianum (Peruvian tomato) PE=1 SV=1	predicted protein [Populus trichocarpa]		0.202
08032609-CHIP_SEQ08 H06	--	--	--	--	Non-specific lipid-transfer protein (Precursor) OS=Gossypium hirsutum (Upland cotton) PE=2 SV=1	unknown [Populus trichocarpa x Populus deltoides]		0.379
08032609-CHIP_SEQ01 B01	[G]	Carbohydrate transport and metabolism	--	K04078|1e-60|pop:POPTR_719845|hypothetical protein	10 kDa chaperonin GN=CPN10 OS=Arabidopsis thaliana (Mouse-ear cress) PE=3 SV=1	predicted protein [Populus trichocarpa]		0.44
08032609-CHIP_SEQ05 C10	[O]	Posttranslational modification, protein turnover, chaperones	Biological Process: protein folding (GO:0006457);; Biological Process: hyperosmotic response (GO:0006972);; Biological Process: response to heat (GO:0009408);; Biological Process: response to high light intensity (GO:0009644);; Biological Process: response to hydrogen peroxide (GO:0042542);; Molecular Function: unfolded protein binding (GO:0051082);;	--	17.9 kDa class II heat shock protein GN=HSP17.9-D OS=Glycine max (Soybean) PE=3 SV=1	predicted protein [Populus trichocarpa]		0.156
08032609-CHIP_SEQ05 H11	[G]	Carbohydrate transport and metabolism	Molecular Function: serine-type endopeptidase inhibitor activity (GO:0004867);; Biological Process: response to wounding (GO:0009611);;	--	Inhibitor of trypsin and hageman factor OS=Cucurbita maxima (Pumpkin) PE=1 SV=1	predicted protein [Populus trichocarpa]		0.493
08032609-CHIP_SEQ06 C09	[O]	Posttranslational modification, protein turnover, chaperones	--	K13993|1e-110|pop:POPTR_579131|hypothetical protein	18.5 kDa class I heat shock protein GN=HSP18.5-C OS=Glycine max (Soybean) PE=3 SV=1	predicted protein [Populus trichocarpa]		0.187
08032609-CHIP_SEQ06 E09	[O]	Posttranslational modification, protein turnover, chaperones	--	--	23.6 kDa heat shock protein, mitochondrial (Precursor) GN=HSP23.6 OS=Arabidopsis thaliana (Mouse-ear cress) PE=2 SV=1	predicted protein [Populus trichocarpa]		0.19
08032609-CHIP_SEQ06 F06	[O]	Posttranslational modification, protein turnover, chaperones	--	K13993|1e-103|pop:POPTR_723183|hypothetical protein	18.5 kDa class I heat shock protein GN=HSP18.5-C OS=Glycine max (Soybean) PE=3 SV=1	predicted protein [Populus trichocarpa]		0.379
08032609-CHIP_SEQ08 D09	[R]	General function prediction only	Biological Process: protein folding (GO:0006457);; Biological Process: response to heat (GO:0009408);; Biological Process: response to high light intensity (GO:0009644);; Biological Process: brassinosteroid mediated signaling pathway (GO:0009742);; Biological Process: unidimensional cell growth (GO:0009826);; Cellular Component: integral component of membrane (GO:0016021);; Molecular Function: gl…	K06890|1e-165|pop:POPTR_831600|hypothetical protein	BI1-like protein GN=At4g15470 OS=Arabidopsis thaliana (Mouse-ear cress) PE=2 SV=1	predicted protein [Populus trichocarpa]		0.494
08050702-CHIP_SEQ11 F08	[O]	Posttranslational modification, protein turnover, chaperones	Cellular Component: cytoplasm (GO:0005737);; Biological Process: response to stress (GO:0006950);;	K13993|1e-95|pop:POPTR_579131|hypothetical protein	18.5 kDa class I heat shock protein GN=HSP18.5-C OS=Glycine max (Soybean) PE=3 SV=1	predicted protein [Populus trichocarpa]		0.141
08032609-CHIP_SEQ03 D07	[O]	Posttranslational modification, protein turnover, chaperones	Cellular Component: cytoplasm (GO:0005737);; Biological Process: response to stress (GO:0006950);;	--	18.5 kDa class I heat shock protein GN=HSP18.5-C OS=Glycine max (Soybean) PE=3 SV=1	predicted protein [Populus trichocarpa]		0.357
08032609-CHIP_SEQ05 B04	--	--	--	--	--	predicted protein [Populus trichocarpa]		0.499
08032609-CHIP_SEQ06 A03	[G]	Carbohydrate transport and metabolism	--	K01835|1e-124|pop:POPTR_832763|phosphoglucomutase (EC:5.4.2.2)	Phosphoglucomutase, cytoplasmic GN=PGM1 OS=Populus tremula (European aspen) PE=2 SV=1	RecName: Full=Phosphoglucomutase, cytoplasmic; Short=PGM; AltName: Full=Glucose phosphomutase		0.221
08032609-CHIP_SEQ06 D09	[GEPR]	--	--	--	Polyol transporter 5 GN=PLT5 OS=Arabidopsis thaliana (Mouse-ear cress) PE=1 SV=2	polyol transporter [Populus trichocarpa]		0.364
08032609-CHIP SEQ07 D12	[G]	Carbohydrate transport and metabolism	Cellular Component: cytoplasm (GO:0005737);; Biological Process: protein folding (GO:0006457);; Biological Process: hyperosmotic response (GO:0006972);; Biological Process: response to heat (GO:0009408);; Biological Process: response to high light intensity (GO:0009644);; Biological Process: response to hydrogen peroxide (GO:0042542);; Molecular Function: unfolded protein binding (GO:0051082);;	--	17.3 kDa class II heat shock protein OS=Solanum peruvianum (Peruvian tomato) PE=1 SV=1	putative puroindoline b protein [Triticum macha]		0.393
08032609-CHIP_SEQ08 F03	[G]	Carbohydrate transport and metabolism	--	--	Metallothionein-like protein type 2 GN=pKIWI504 OS=Actinidia deliciosa (Kiwi) PE=2 SV=1	metallothionein 1b [Populus trichocarpa x Populus deltoides]		0.395
08050702-CHIP_SEQ12 F11	[O]	Posttranslational modification, protein turnover, chaperones	Biological Process: response to stress (GO:0006950);;	K13993|1e-104|pop:POPTR_679803|hypothetical protein	18.5 kDa class I heat shock protein GN=HSP18.5-C OS=Glycine max (Soybean) PE=3 SV=1	predicted protein [Populus trichocarpa]		0.173
08032609-CHIP_SEQ05 C11	[O]	Posttranslational modification, protein turnover, chaperones	Cellular Component: cytoplasm (GO:0005737);; Biological Process: response to stress (GO:0006950);;	K13993|1e-108|pop:POPTR_679803|hypothetical protein	18.1 kDa class I heat shock protein GN=HSP18.1 OS=Pisum sativum (Garden pea) PE=2 SV=1	predicted protein [Populus trichocarpa]		0.104
08032609-CHIP_SEQ06 C03	[O]	Posttranslational modification, protein turnover, chaperones	--	K13993|1e-103|pop:POPTR_723183|hypothetical protein	18.5 kDa class I heat shock protein GN=HSP18.5-C OS=Glycine max (Soybean) PE=3 SV=1	predicted protein [Populus trichocarpa]		0.401
08032609-CHIP_SEQ06 G06	[Q]	Secondary metabolites biosynthesis, transport and catabolism	--	--	Flavonoid 3&apos;,5&apos;-hydroxylase GN=CYP75A7 OS=Eustoma exaltatum subsp. russellianum (Bluebells) PE=2 SV=1	cytochrome P450 [Populus trichocarpa]		0.453
08032609-CHIP_SEQ08 H08	[E]	Amino acid transport and metabolism	Molecular Function: glutamate-ammonia ligase activity (GO:0004356);; Molecular Function: ATP binding (GO:0005524);; Cellular Component: cytoplasm (GO:0005737);; Biological Process: glutamine biosynthetic process (GO:0006542);; Biological Process: nitrogen fixation (GO:0009399);;	K01915|1e-160|pop:POPTR_831163|glutamine synthetase (EC:6.3.1.2)	Glutamine synthetase cytosolic isozyme 1 GN=GS1-1 OS=Vitis vinifera (Grape) PE=2 SV=1	predicted protein [Populus trichocarpa]		0.459
08032609-CHIP_SEQ08 H09	--	--	Cellular Component: mitochondrion (GO:0005739);; Cellular Component: chloroplast thylakoid membrane (GO:0009535);; Biological Process: response to blue light (GO:0009637);; Biological Process: photosynthesis, light harvesting (GO:0009765);; Cellular Component: chloroplast envelope (GO:0009941);; Biological Process: response to red light (GO:0010114);; Biological Process: response to far red light…	K08912|1e-151|pop:POPTR_652073|Lhcb1-2	Chlorophyll a-b binding protein 3, chloroplastic (Precursor) GN=CAB3 OS=Glycine max (Soybean) PE=3 SV=1	chloroplast light harvesting chlorophyll a/b binding protein [Populus euphratica]		0.486
08032609-CHIP_SEQ08 B09	--	--	Biological Process: defense response (GO:0006952);; Biological Process: response to karrikin (GO:0080167);;	--	--	predicted protein [Populus trichocarpa]		0.265
08032609-CHIP_SEQ01 B05	--	--	--	--	Galactinol synthase 1 GN=GOLS1 OS=Ajuga reptans (Bugle) PE=1 SV=1	conserved hypothetical protein [Ricinus communis]		0.364
08032609-CHIP_SEQ03 D05	[O]	Posttranslational modification, protein turnover, chaperones	--	--	Probable mediator of RNA polymerase II transcription subunit 37c GN=At3g12580 OS=Arabidopsis thaliana (Mouse-ear cress) PE=1 SV=1	hypothetical protein PRUPE_ppa002598mg [Prunus persica]		0.409
08032609-CHIP_SEQ05 D03	[O]	Posttranslational modification, protein turnover, chaperones	Biological Process: response to stress (GO:0006950);;	--	18.5 kDa class I heat shock protein GN=HSP18.5-C OS=Glycine max (Soybean) PE=3 SV=1	heat-shock protein, putative [Ricinus communis]		0.258
08032609-CHIP_SEQ08 C12	[O]	Posttranslational modification, protein turnover, chaperones	Cellular Component: cytoplasm (GO:0005737);; Biological Process: response to high light intensity (GO:0009644);; Biological Process: response to hydrogen peroxide (GO:0042542);;	K13993|1e-104|pop:POPTR_723183|hypothetical protein	18.5 kDa class I heat shock protein GN=HSP18.5-C OS=Glycine max (Soybean) PE=3 SV=1	predicted protein [Populus trichocarpa]		0.367
08032609-CHIP_SEQ08 E01	[O]	Posttranslational modification, protein turnover, chaperones	--	K13993|2e-93|pop:POPTR_549610|hypothetical protein	17.8 kDa class I heat shock protein OS=Solanum lycopersicum (Tomato) PE=2 SV=1	predicted protein [Populus trichocarpa]		0.191
08032609-CHIP_SEQ01 B10	[O]	Posttranslational modification, protein turnover, chaperones	--	--	17.9 kDa class II heat shock protein GN=HSP17.9-D OS=Glycine max (Soybean) PE=3 SV=1	predicted protein [Populus trichocarpa]		0.186
08032609-CHIP_SEQ01 F01	[O]	Posttranslational modification, protein turnover, chaperones	--	--	17.5 kDa class I heat shock protein GN=HSP17.5-E OS=Glycine max (Soybean) PE=3 SV=1	predicted protein [Populus trichocarpa]		0.403
08032609-CHIP_SEQ02 C04	[O]	Posttranslational modification, protein turnover, chaperones	Biological Process: protein folding (GO:0006457);; Biological Process: hyperosmotic response (GO:0006972);; Biological Process: response to heat (GO:0009408);; Biological Process: response to high light intensity (GO:0009644);; Biological Process: response to hydrogen peroxide (GO:0042542);; Molecular Function: unfolded protein binding (GO:0051082);;	--	17.3 kDa class II heat shock protein OS=Solanum peruvianum (Peruvian tomato) PE=1 SV=1	predicted protein [Populus trichocarpa]		0.179
08032609-CHIP_SEQ03 E11	[G]	Carbohydrate transport and metabolism	Biological Process: lipid metabolic process (GO:0006629);; Molecular Function: hydrolase activity, acting on ester bonds (GO:0016788);;	--	GDSL esterase/lipase At5g45670 (Precursor) GN=At5g45670 OS=Arabidopsis thaliana (Mouse-ear cress) PE=2 SV=1	predicted protein [Populus trichocarpa]		0.186
08032609-CHIP_SEQ03 H03	[O]	Posttranslational modification, protein turnover, chaperones	Cellular Component: cytoplasm (GO:0005737);; Biological Process: response to stress (GO:0006950);;	K13993|1e-107|pop:POPTR_579131|hypothetical protein	18.5 kDa class I heat shock protein GN=HSP18.5-C OS=Glycine max (Soybean) PE=3 SV=1	predicted protein [Populus trichocarpa]		0.152
08032609-CHIP_SEQ03 H09	[O]	Posttranslational modification, protein turnover, chaperones	Biological Process: protein folding (GO:0006457);; Biological Process: hyperosmotic response (GO:0006972);; Biological Process: response to heat (GO:0009408);; Biological Process: response to high light intensity (GO:0009644);; Biological Process: response to hydrogen peroxide (GO:0042542);; Molecular Function: unfolded protein binding (GO:0051082);;	--	17.9 kDa class II heat shock protein GN=HSP17.9-D OS=Glycine max (Soybean) PE=3 SV=1	predicted protein [Populus trichocarpa]		0.238
08032609-CHIP_SEQ06 A06	[J]	Translation, ribosomal structure and biogenesis	--	K03113|2e-66|pop:POPTR_723991|hypothetical protein	Protein translation factor SUI1 homolog 2 GN=At1g54290 OS=Arabidopsis thaliana (Mouse-ear cress) PE=3 SV=1	predicted protein [Populus trichocarpa]		0.467
08032609-CHIP_SEQ06 C08	[O]	Posttranslational modification, protein turnover, chaperones	--	--	18.5 kDa class I heat shock protein GN=HSP18.5-C OS=Glycine max (Soybean) PE=3 SV=1	predicted protein [Populus trichocarpa]		0.226
08032609-CHIP_SEQ06 G03	[O]	Posttranslational modification, protein turnover, chaperones	--	--	23.6 kDa heat shock protein, mitochondrial (Precursor) GN=HSP23.6 OS=Arabidopsis thaliana (Mouse-ear cress) PE=2 SV=1	predicted protein [Populus trichocarpa]		0.242
08032609-CHIP_SEQ08 C10	[O]	Posttranslational modification, protein turnover, chaperones	Biological Process: protein folding (GO:0006457);; Biological Process: hyperosmotic response (GO:0006972);; Biological Process: response to heat (GO:0009408);; Biological Process: response to high light intensity (GO:0009644);; Biological Process: response to hydrogen peroxide (GO:0042542);; Molecular Function: unfolded protein binding (GO:0051082);;	--	17.9 kDa class II heat shock protein GN=HSP17.9-D OS=Glycine max (Soybean) PE=3 SV=1	predicted protein [Populus trichocarpa]		0.204
08032609-CHIP_SEQ08 C06	--	--	--	K02703|2e-84|pop:Poptr_cp001|psbA	Photosystem Q(B) protein (Precursor) GN=psbA OS=Populus trichocarpa (Western balsam poplar) PE=2 SV=1	PREDICTED: photosystem Q(B) protein-like [Brachypodium distachyon]		0.31
08032609-CHIP_SEQ08 H02	--	--	--	K12861|1e-130|pop:POPTR_574967|hypothetical protein	Pre-mRNA-splicing factor SPF27 homolog GN=MRC8.16 OS=Arabidopsis thaliana (Mouse-ear cress) PE=1 SV=1	predicted protein [Populus trichocarpa]		0.285
08050702-CHIP_SEQ15 C02	[R]	General function prediction only	--	--	Endochitinase WIN8 (Precursor) GN=WIN8 OS=Populus trichocarpa (Western balsam poplar) PE=2 SV=1	predicted protein [Populus trichocarpa]		0.147
08032609-CHIP_SEQ02 G03	[O]	Posttranslational modification, protein turnover, chaperones	Cellular Component: cytoplasm (GO:0005737);; Biological Process: response to high light intensity (GO:0009644);; Biological Process: response to hydrogen peroxide (GO:0042542);;	K13993|1e-104|pop:POPTR_723183|hypothetical protein	18.5 kDa class I heat shock protein GN=HSP18.5-C OS=Glycine max (Soybean) PE=3 SV=1	predicted protein [Populus trichocarpa]		0.447
08032609-CHIP_SEQ06 B09	[O]	Posttranslational modification, protein turnover, chaperones	--	K13993|3e-94|pop:POPTR_721475|hypothetical protein	18.2 kDa class I heat shock protein GN=HSP18.2 OS=Medicago sativa (Alfalfa) PE=2 SV=1	predicted protein [Populus trichocarpa]		0.271
08032609-CHIP_SEQ06 F10	[O]	Posttranslational modification, protein turnover, chaperones	--	K13993|1e-106|pop:POPTR_679803|hypothetical protein	18.1 kDa class I heat shock protein GN=HSP18.1 OS=Pisum sativum (Garden pea) PE=2 SV=1	predicted protein [Populus trichocarpa]		0.356
08032609-CHIP SEQ07 B05	[O]	Posttranslational modification, protein turnover, chaperones	Cellular Component: mitochondrion (GO:0005739);; Biological Process: protein folding (GO:0006457);; Biological Process: response to heat (GO:0009408);; Biological Process: response to high light intensity (GO:0009644);; Biological Process: response to endoplasmic reticulum stress (GO:0034976);; Biological Process: response to hydrogen peroxide (GO:0042542);; Biological Process: response to cadmiu…	--	23.6 kDa heat shock protein, mitochondrial (Precursor) GN=HSP23.6 OS=Arabidopsis thaliana (Mouse-ear cress) PE=2 SV=1	predicted protein [Populus trichocarpa]		0.252
08032609-CHIP_SEQ01 F03	[O]	Posttranslational modification, protein turnover, chaperones	--	K13993|1e-110|pop:POPTR_579131|hypothetical protein	18.5 kDa class I heat shock protein GN=HSP18.5-C OS=Glycine max (Soybean) PE=3 SV=1	predicted protein [Populus trichocarpa]		0.117
08032609-CHIP_SEQ01 H06	[O]	Posttranslational modification, protein turnover, chaperones	--	--	17.9 kDa class II heat shock protein GN=HSP17.9-D OS=Glycine max (Soybean) PE=3 SV=1	predicted protein [Populus trichocarpa]		0.17
08032609-CHIP_SEQ04 A01	[I]	Lipid transport and metabolism	Molecular Function: inositol-3-phosphate synthase activity (GO:0004512);; Cellular Component: cytoplasm (GO:0005737);; Biological Process: inositol biosynthetic process (GO:0006021);; Biological Process: phosphatidylserine biosynthetic process (GO:0006659);; Biological Process: response to heat (GO:0009408);; Biological Process: response to high light intensity (GO:0009644);; Biological Process: …	K01858|1e-158|pop:POPTR_831371|inositol-3-phosphate synthase (EC:5.5.1.4)	Inositol-3-phosphate synthase GN=INPS1 OS=Nicotiana paniculata PE=2 SV=1	predicted protein [Populus trichocarpa]		0.171
08032609-CHIP_SEQ05 C12	--	--	--	--	18.2 kDa class I heat shock protein GN=HSP18.2 OS=Medicago sativa (Alfalfa) PE=2 SV=1	predicted protein [Populus trichocarpa]		0.393
08032609-CHIP_SEQ05 E03	[C]	Energy production and conversion	Molecular Function: acylphosphatase activity (GO:0003998);; Cellular Component: chloroplast (GO:0009507);;	K01512|9e-70|rcu:RCOM_1355010|acylphosphatase, putative	--	acylphosphatase, putative [Ricinus communis]		0.469
08032609-CHIP_SEQ05 F04	[O]	Posttranslational modification, protein turnover, chaperones	Cellular Component: mitochondrion (GO:0005739);; Biological Process: response to stress (GO:0006950);;	--	Heat shock 22 kDa protein, mitochondrial (Precursor) GN=HSP23.9 OS=Glycine max (Soybean) PE=2 SV=1	predicted protein [Populus trichocarpa]		0.184
08032609-CHIP_SEQ05 G02	[O]	Posttranslational modification, protein turnover, chaperones	Biological Process: protein folding (GO:0006457);; Biological Process: hyperosmotic response (GO:0006972);; Biological Process: response to heat (GO:0009408);; Biological Process: response to high light intensity (GO:0009644);; Biological Process: response to hydrogen peroxide (GO:0042542);; Molecular Function: unfolded protein binding (GO:0051082);;	--	17.9 kDa class II heat shock protein GN=HSP17.9-D OS=Glycine max (Soybean) PE=3 SV=1	predicted protein [Populus trichocarpa]		0.175
08032609-CHIP SEQ07 C03	--	--	Cellular Component: cytoplasm (GO:0005737);; Biological Process: protein folding (GO:0006457);; Biological Process: response to heat (GO:0009408);; Biological Process: response to high light intensity (GO:0009644);; Biological Process: response to hydrogen peroxide (GO:0042542);;	--	17.4 kDa class III heat shock protein GN=HSP17.4B OS=Arabidopsis thaliana (Mouse-ear cress) PE=2 SV=1	predicted protein [Populus trichocarpa]		0.431
08032609-CHIP SEQ07 D09	[O]	Posttranslational modification, protein turnover, chaperones	Cellular Component: cytoplasm (GO:0005737);; Biological Process: response to high light intensity (GO:0009644);; Biological Process: response to hydrogen peroxide (GO:0042542);;	K13993|2e-82|pop:POPTR_723183|hypothetical protein	18.5 kDa class I heat shock protein GN=HSP18.5-C OS=Glycine max (Soybean) PE=3 SV=1	predicted protein [Populus trichocarpa]		0.363
08032609-CHIP_SEQ08 B10	[O]	Posttranslational modification, protein turnover, chaperones	Cellular Component: cytoplasm (GO:0005737);; Biological Process: response to high light intensity (GO:0009644);; Biological Process: response to hydrogen peroxide (GO:0042542);;	K13993|1e-103|pop:POPTR_723183|hypothetical protein	18.5 kDa class I heat shock protein GN=HSP18.5-C OS=Glycine max (Soybean) PE=3 SV=1	predicted protein [Populus trichocarpa]		0.339
08032609-CHIP_SEQ08 D10	[O]	Posttranslational modification, protein turnover, chaperones	Biological Process: protein folding (GO:0006457);; Biological Process: hyperosmotic response (GO:0006972);; Biological Process: response to heat (GO:0009408);; Biological Process: response to high light intensity (GO:0009644);; Biological Process: response to hydrogen peroxide (GO:0042542);; Molecular Function: unfolded protein binding (GO:0051082);;	--	17.9 kDa class II heat shock protein GN=HSP17.9-D OS=Glycine max (Soybean) PE=3 SV=1	predicted protein [Populus trichocarpa]		0.207
08032609-CHIP_SEQ02 C06	[F]	Nucleotide transport and metabolism	Molecular Function: catalytic activity (GO:0003824);; Biological Process: nucleoside metabolic process (GO:0009116);;	--	Bark storage protein A (Precursor) GN=BSPA OS=Populus deltoides (Eastern poplar) PE=2 SV=1	predicted protein [Populus trichocarpa]		0.312
08032609-CHIP SEQ09 B02	[R]	General function prediction only	Cellular Component: chloroplast thylakoid membrane (GO:0009535);; Biological Process: photosynthesis (GO:0015979);;	--	Photosystem I assembly protein ycf3 GN=ycf3 OS=Populus trichocarpa (Western balsam poplar) PE=3 SV=1	conserved hypothetical protein [Ricinus communis]		0.161
08050702-CHIP_SEQ11 H02	[O]	Posttranslational modification, protein turnover, chaperones	Cellular Component: cytoplasm (GO:0005737);; Biological Process: response to stress (GO:0006950);;	--	17.8 kDa class I heat shock protein OS=Daucus carota (Carrot) PE=3 SV=1	predicted protein [Populus trichocarpa]		0.162
08050702-CHIP_SEQ12 C11	--	--	Biological Process: pentose-phosphate shunt (GO:0006098);; Cellular Component: chloroplast stroma (GO:0009570);; Cellular Component: chloroplast envelope (GO:0009941);; Biological Process: thylakoid membrane organization (GO:0010027);; Biological Process: stomatal complex morphogenesis (GO:0010103);; Biological Process: carotenoid biosynthetic process (GO:0016117);; Molecular Function: hydrolase …	--	--	unknown [Populus trichocarpa x Populus deltoides]		0.185
08050702-CHIP_SEQ12 E02	[J]	Translation, ribosomal structure and biogenesis	Biological Process: RNA methylation (GO:0001510);; Molecular Function: structural constituent of ribosome (GO:0003735);; Biological Process: translation (GO:0006412);; Cellular Component: membrane (GO:0016020);; Cellular Component: cytosolic large ribosomal subunit (GO:0022625);;	K02901|4e-93|pop:POPTR_706822|hypothetical protein	60S ribosomal protein L27-3 GN=RPL27C OS=Arabidopsis thaliana (Mouse-ear cress) PE=2 SV=2	predicted protein [Populus trichocarpa]		0.223
08032609-CHIP_SEQ05 C06	--	--	Cellular Component: nucleus (GO:0005634);; Cellular Component: cytoplasm (GO:0005737);;	--	DeSI-like protein At4g17486 GN=At4g17486 OS=Arabidopsis thaliana (Mouse-ear cress) PE=2 SV=1	predicted protein [Populus trichocarpa]		0.454
08032609-CHIP_SEQ05 E05	[G]	Carbohydrate transport and metabolism	Cellular Component: mitochondrion (GO:0005739);; Biological Process: response to stress (GO:0006950);;	--	Heat shock 22 kDa protein, mitochondrial (Precursor) GN=HSP23.9 OS=Glycine max (Soybean) PE=2 SV=1	putative puroindoline b protein [Triticum macha]		0.289
08032609-CHIP_SEQ06 C04	--	--	--	--	Miraculin (Precursor) OS=Synsepalum dulcificum (Miracle fruit) PE=1 SV=3	Kunitz trypsin inhibitor [Populus nigra]		0.424
08032609-CHIP_SEQ06 F02	[O]	Posttranslational modification, protein turnover, chaperones	--	--	18.5 kDa class I heat shock protein GN=HSP18.5-C OS=Glycine max (Soybean) PE=3 SV=1	predicted protein [Populus trichocarpa]		0.195
08032609-CHIP_SEQ06 F08	[O]	Posttranslational modification, protein turnover, chaperones	--	K13993|6e-82|pop:POPTR_579131|hypothetical protein	18.5 kDa class I heat shock protein GN=HSP18.5-C OS=Glycine max (Soybean) PE=3 SV=1	predicted protein [Populus trichocarpa]		0.162
08032609-CHIP_SEQ08 A09	[O]	Posttranslational modification, protein turnover, chaperones	Cellular Component: cytoplasm (GO:0005737);; Biological Process: response to high light intensity (GO:0009644);; Biological Process: response to hydrogen peroxide (GO:0042542);;	--	18.1 kDa class I heat shock protein GN=HSP18.1 OS=Pisum sativum (Garden pea) PE=2 SV=1	predicted protein [Populus trichocarpa]		0.19
08032609-CHIP_SEQ08 A01	[P]	Inorganic ion transport and metabolism	--	K01673|1e-166|pop:POPTR_575155|hypothetical protein	Carbonic anhydrase 2, chloroplastic GN=T9L3_40 OS=Arabidopsis thaliana (Mouse-ear cress) PE=1 SV=2	predicted protein [Populus trichocarpa]		0.259
08032609-CHIP_SEQ08 A06	[O]	Posttranslational modification, protein turnover, chaperones	--	--	17.9 kDa class II heat shock protein GN=HSP17.9-D OS=Glycine max (Soybean) PE=3 SV=1	predicted protein [Populus trichocarpa]		0.251
08032609-CHIP_SEQ08 D12	[G]	Carbohydrate transport and metabolism	Biological Process: water transport (GO:0006833);; Molecular Function: urea transmembrane transporter activity (GO:0015204);; Molecular Function: water channel activity (GO:0015250);; Cellular Component: integral component of membrane (GO:0016021);; Biological Process: urea transmembrane transport (GO:0071918);;	--	Aquaporin TIP1-3 GN=TIP1-3 OS=Arabidopsis thaliana (Mouse-ear cress) PE=1 SV=1	aquaporin, MIP family, TIP subfamily [Populus trichocarpa]		0.149
08032609-CHIP_SEQ02 F11	[O]	Posttranslational modification, protein turnover, chaperones	Cellular Component: cytoplasm (GO:0005737);; Biological Process: response to stress (GO:0006950);;	K13993|1e-110|pop:POPTR_579131|hypothetical protein	18.5 kDa class I heat shock protein GN=HSP18.5-C OS=Glycine max (Soybean) PE=3 SV=1	predicted protein [Populus trichocarpa]		0.142
08032609-CHIP_SEQ05 D10	--	--	Cellular Component: cytoplasmic membrane-bounded vesicle (GO:0016023);;	--	--	predicted protein [Populus trichocarpa]		0.315
08032609-CHIP_SEQ05 H06	[O]	Posttranslational modification, protein turnover, chaperones	Biological Process: protein folding (GO:0006457);; Biological Process: hyperosmotic response (GO:0006972);; Biological Process: response to heat (GO:0009408);; Biological Process: response to high light intensity (GO:0009644);; Biological Process: response to hydrogen peroxide (GO:0042542);; Molecular Function: unfolded protein binding (GO:0051082);;	--	17.9 kDa class II heat shock protein GN=HSP17.9-D OS=Glycine max (Soybean) PE=3 SV=1	predicted protein [Populus trichocarpa]		0.191
08032609-CHIP_SEQ06 C10	[O]	Posttranslational modification, protein turnover, chaperones	--	--	23.6 kDa heat shock protein, mitochondrial (Precursor) GN=HSP23.6 OS=Arabidopsis thaliana (Mouse-ear cress) PE=2 SV=1	predicted protein [Populus trichocarpa]		0.202
08032609-CHIP_SEQ06 D05	[R]	General function prediction only	--	--	Hyoscyamine 6-dioxygenase GN=H6H OS=Hyoscyamus niger (Black henbane) PE=1 SV=1	predicted protein [Populus trichocarpa]		0.335
08032609-CHIP SEQ07 A02	[G]	Carbohydrate transport and metabolism	Biological Process: protein folding (GO:0006457);; Biological Process: hyperosmotic response (GO:0006972);; Biological Process: response to heat (GO:0009408);; Biological Process: response to high light intensity (GO:0009644);; Biological Process: response to hydrogen peroxide (GO:0042542);; Molecular Function: unfolded protein binding (GO:0051082);;	--	17.3 kDa class II heat shock protein OS=Solanum peruvianum (Peruvian tomato) PE=1 SV=1	predicted protein [Populus trichocarpa]		0.159
08032609-CHIP_SEQ08 A10	[O]	Posttranslational modification, protein turnover, chaperones	Biological Process: protein folding (GO:0006457);; Biological Process: hyperosmotic response (GO:0006972);; Biological Process: response to heat (GO:0009408);; Biological Process: response to high light intensity (GO:0009644);; Biological Process: response to hydrogen peroxide (GO:0042542);; Molecular Function: unfolded protein binding (GO:0051082);;	--	17.9 kDa class II heat shock protein GN=HSP17.9-D OS=Glycine max (Soybean) PE=3 SV=1	predicted protein [Populus trichocarpa]		0.129
08032609-CHIP_SEQ08 C05	[G]	Carbohydrate transport and metabolism	--	--	Protein RALF-like 27 (Precursor) GN=RALFL27 OS=Arabidopsis thaliana (Mouse-ear cress) PE=2 SV=1	predicted protein [Populus trichocarpa]		0.148
08032609-CHIP_SEQ01 D09	[O]	Posttranslational modification, protein turnover, chaperones	--	--	17.9 kDa class II heat shock protein GN=HSP17.9-D OS=Glycine max (Soybean) PE=3 SV=1	predicted protein [Populus trichocarpa]		0.166
08032609-CHIP_SEQ01 E06	[O]	Posttranslational modification, protein turnover, chaperones	--	--	17.5 kDa class I heat shock protein GN=HSP17.5-E OS=Glycine max (Soybean) PE=3 SV=1	predicted protein [Populus trichocarpa]		0.408
08032609-CHIP_SEQ04 E04	[P]	Inorganic ion transport and metabolism	Molecular Function: carbonate dehydratase activity (GO:0004089);; Molecular Function: zinc ion binding (GO:0008270);; Biological Process: carbon utilization (GO:0015976);;	K01673|1e-148|pop:POPTR_666464|hypothetical protein	Carbonic anhydrase 2, chloroplastic GN=T9L3_40 OS=Arabidopsis thaliana (Mouse-ear cress) PE=1 SV=2	predicted protein [Populus trichocarpa]		0.343
08032609-CHIP_SEQ05 H09	[O]	Posttranslational modification, protein turnover, chaperones	Biological Process: protein folding (GO:0006457);; Biological Process: hyperosmotic response (GO:0006972);; Biological Process: response to heat (GO:0009408);; Biological Process: response to high light intensity (GO:0009644);; Biological Process: response to hydrogen peroxide (GO:0042542);; Molecular Function: unfolded protein binding (GO:0051082);;	--	17.9 kDa class II heat shock protein GN=HSP17.9-D OS=Glycine max (Soybean) PE=3 SV=1	predicted protein [Populus trichocarpa]		0.159
08032609-CHIP SEQ09 D12	[O]	Posttranslational modification, protein turnover, chaperones	Biological Process: protein folding (GO:0006457);; Biological Process: hyperosmotic response (GO:0006972);; Biological Process: response to heat (GO:0009408);; Biological Process: response to high light intensity (GO:0009644);; Biological Process: response to hydrogen peroxide (GO:0042542);; Molecular Function: unfolded protein binding (GO:0051082);;	--	17.9 kDa class II heat shock protein GN=HSP17.9-D OS=Glycine max (Soybean) PE=3 SV=1	predicted protein [Populus trichocarpa]		0.208
08032609-CHIP_SEQ08 B04	[O]	Posttranslational modification, protein turnover, chaperones	--	--	23.6 kDa heat shock protein, mitochondrial (Precursor) GN=HSP23.6 OS=Arabidopsis thaliana (Mouse-ear cress) PE=2 SV=1	predicted protein [Populus trichocarpa]		0.162
08032609-CHIP_SEQ08 A03	[O]	Posttranslational modification, protein turnover, chaperones	--	--	17.3 kDa class II heat shock protein OS=Solanum peruvianum (Peruvian tomato) PE=1 SV=1	predicted protein [Populus trichocarpa]		0.33
08032609-CHIP_SEQ08 E02	[O]	Posttranslational modification, protein turnover, chaperones	--	--	23.6 kDa heat shock protein, mitochondrial (Precursor) GN=HSP23.6 OS=Arabidopsis thaliana (Mouse-ear cress) PE=2 SV=1	predicted protein [Populus trichocarpa]		0.158
08032609-CHIP_SEQ01 C07	[O]	Posttranslational modification, protein turnover, chaperones	--	--	17.9 kDa class II heat shock protein GN=HSP17.9-D OS=Glycine max (Soybean) PE=3 SV=1	predicted protein [Populus trichocarpa]		0.18
08032609-CHIP_SEQ01 D04	[O]	Posttranslational modification, protein turnover, chaperones	--	K13993|1e-109|pop:POPTR_579131|hypothetical protein	18.5 kDa class I heat shock protein GN=HSP18.5-C OS=Glycine max (Soybean) PE=3 SV=1	predicted protein [Populus trichocarpa]		0.124
08032609-CHIP_SEQ02 G05	[O]	Posttranslational modification, protein turnover, chaperones	Cellular Component: mitochondrion (GO:0005739);; Biological Process: protein folding (GO:0006457);; Biological Process: response to heat (GO:0009408);; Biological Process: response to high light intensity (GO:0009644);; Biological Process: response to endoplasmic reticulum stress (GO:0034976);; Biological Process: response to hydrogen peroxide (GO:0042542);; Biological Process: response to cadmiu…	--	23.6 kDa heat shock protein, mitochondrial (Precursor) GN=HSP23.6 OS=Arabidopsis thaliana (Mouse-ear cress) PE=2 SV=1	predicted protein [Populus trichocarpa]		0.191
08032609-CHIP_SEQ03 C01	[O]	Posttranslational modification, protein turnover, chaperones	Biological Process: protein folding (GO:0006457);; Biological Process: hyperosmotic response (GO:0006972);; Biological Process: response to heat (GO:0009408);; Biological Process: response to high light intensity (GO:0009644);; Biological Process: response to hydrogen peroxide (GO:0042542);; Molecular Function: unfolded protein binding (GO:0051082);;	--	17.9 kDa class II heat shock protein GN=HSP17.9-D OS=Glycine max (Soybean) PE=3 SV=1	predicted protein [Populus trichocarpa]		0.198
08032609-CHIP SEQ09 B11	--	--	Molecular Function: peroxidase activity (GO:0004601);; Cellular Component: extracellular region (GO:0005576);; Biological Process: polyamine catabolic process (GO:0006598);; Biological Process: response to oxidative stress (GO:0006979);; Biological Process: phenylpropanoid metabolic process (GO:0009698);; Biological Process: response to nitrate (GO:0010167);; Biological Process: nitrate transport…	K00430|1e-134|pop:POPTR_800693|hypothetical protein	Peroxidase 47 (Precursor) GN=F17M5.180 OS=Arabidopsis thaliana (Mouse-ear cress) PE=2 SV=2	predicted protein [Populus trichocarpa]		0.327
08032609-CHIP_SEQ03 G11	[O]	Posttranslational modification, protein turnover, chaperones	Biological Process: protein folding (GO:0006457);; Biological Process: hyperosmotic response (GO:0006972);; Biological Process: response to heat (GO:0009408);; Biological Process: response to high light intensity (GO:0009644);; Biological Process: response to hydrogen peroxide (GO:0042542);; Molecular Function: unfolded protein binding (GO:0051082);;	--	17.9 kDa class II heat shock protein GN=HSP17.9-D OS=Glycine max (Soybean) PE=3 SV=1	predicted protein [Populus trichocarpa]		0.166
08032609-CHIP_SEQ03 H11	[O]	Posttranslational modification, protein turnover, chaperones	Biological Process: protein folding (GO:0006457);; Biological Process: hyperosmotic response (GO:0006972);; Biological Process: response to heat (GO:0009408);; Biological Process: response to high light intensity (GO:0009644);; Biological Process: response to hydrogen peroxide (GO:0042542);; Molecular Function: unfolded protein binding (GO:0051082);;	--	17.9 kDa class II heat shock protein GN=HSP17.9-D OS=Glycine max (Soybean) PE=3 SV=1	predicted protein [Populus trichocarpa]		0.179
08032609-CHIP_SEQ06 E01	[O]	Posttranslational modification, protein turnover, chaperones	--	K13993|1e-104|pop:POPTR_723183|hypothetical protein	18.5 kDa class I heat shock protein GN=HSP18.5-C OS=Glycine max (Soybean) PE=3 SV=1	predicted protein [Populus trichocarpa]		0.312
08032609-CHIP_SEQ08 G06	[P]	Inorganic ion transport and metabolism	--	K00430|1e-170|pop:POPTR_647567|hypothetical protein	Peroxidase 42 (Precursor) OS=Arabidopsis thaliana (Mouse-ear cress) PE=1 SV=2	predicted protein [Populus trichocarpa]		0.184
08032609-CHIP_SEQ08 B12	--	--	Molecular Function: endopeptidase inhibitor activity (GO:0004866);; Biological Process: proteolysis (GO:0006508);; Molecular Function: peptidase activity (GO:0008233);; Biological Process: negative regulation of endopeptidase activity (GO:0010951);;	--	Wound-responsive protein GWIN3 (Precursor) GN=GWIN3 OS=Populus sp. (Poplar) PE=2 SV=1	kunitz trypsin inhibitor TI3 [Populus tremula]		0.367
08032609-CHIP_SEQ08 G09	[G]	Carbohydrate transport and metabolism	Molecular Function: copper ion binding (GO:0005507);;	--	Metallothionein-like protein type 2 GN=MTI OS=Ricinus communis (Castor bean) PE=3 SV=1	metallothionein 2a [Populus trichocarpa x Populus deltoides]		0.199
08032609-CHIP_SEQ02 B12	[O]	Posttranslational modification, protein turnover, chaperones	Cellular Component: endoplasmic reticulum lumen (GO:0005788);; Biological Process: protein folding (GO:0006457);; Biological Process: response to heat (GO:0009408);; Cellular Component: chloroplast (GO:0009507);; Biological Process: response to high light intensity (GO:0009644);; Biological Process: response to hydrogen peroxide (GO:0042542);;	K13993|1e-120|pop:POPTR_823806|hypothetical protein	22.0 kDa class IV heat shock protein (Precursor) GN=HSP22.0 OS=Glycine max (Soybean) PE=3 SV=1	predicted protein [Populus trichocarpa]		0.342
08032609-CHIP_SEQ05 F09	[O]	Posttranslational modification, protein turnover, chaperones	Biological Process: protein folding (GO:0006457);; Biological Process: hyperosmotic response (GO:0006972);; Biological Process: response to heat (GO:0009408);; Biological Process: response to high light intensity (GO:0009644);; Biological Process: response to hydrogen peroxide (GO:0042542);; Molecular Function: unfolded protein binding (GO:0051082);;	--	17.9 kDa class II heat shock protein GN=HSP17.9-D OS=Glycine max (Soybean) PE=3 SV=1	predicted protein [Populus trichocarpa]		0.19
08032609-CHIP_SEQ05 G04	[OU]	--	Molecular Function: serine-type endopeptidase activity (GO:0004252);; Cellular Component: mitochondrial matrix (GO:0005759);; Biological Process: proteolysis (GO:0006508);; Molecular Function: zinc ion binding (GO:0008270);; Cellular Component: chloroplast thylakoid membrane (GO:0009535);; Cellular Component: chloroplastic endopeptidase Clp complex (GO:0009840);; Biological Process: methylglyoxal…	K01358|5e-86|pop:POPTR_562818|hypothetical protein	ATP-dependent Clp protease proteolytic subunit 2, mitochondrial (Precursor) GN=MYJ24.13 OS=Arabidopsis thaliana (Mouse-ear cress) PE=1 SV=1	predicted protein [Populus trichocarpa]		0.418
08032609-CHIP SEQ07 H06	--	--	Molecular Function: iron ion binding (GO:0005506);; Cellular Component: photosystem II (GO:0009523);; Cellular Component: chloroplast thylakoid membrane (GO:0009535);; Biological Process: response to herbicide (GO:0009635);; Biological Process: photosynthetic electron transport in photosystem II (GO:0009772);; Cellular Component: integral component of membrane (GO:0016021);; Molecular Function: o…	K02703|1e-151|osa:3131409|psbA, OrsajCp002	Photosystem Q(B) protein (Precursor) GN=psbA OS=Brassica napus (Rape) PE=3 SV=1	photosystem II protein D1 [Calectasia narragara]		0.237
08032609-CHIP_SEQ08 E02	[O]	Posttranslational modification, protein turnover, chaperones	--	--	23.6 kDa heat shock protein, mitochondrial (Precursor) GN=HSP23.6 OS=Arabidopsis thaliana (Mouse-ear cress) PE=2 SV=1	predicted protein [Populus trichocarpa]		0.21
08032609-CHIP_SEQ08 F07	[O]	Posttranslational modification, protein turnover, chaperones	Biological Process: protein folding (GO:0006457);; Biological Process: hyperosmotic response (GO:0006972);; Biological Process: response to heat (GO:0009408);; Biological Process: response to high light intensity (GO:0009644);; Biological Process: response to hydrogen peroxide (GO:0042542);; Molecular Function: unfolded protein binding (GO:0051082);;	--	17.9 kDa class II heat shock protein GN=HSP17.9-D OS=Glycine max (Soybean) PE=3 SV=1	predicted protein [Populus trichocarpa]		0.162
08032609-CHIP_SEQ08 C03	[P]	Inorganic ion transport and metabolism	--	K01673|1e-169|pop:POPTR_666464|hypothetical protein	Carbonic anhydrase 2, chloroplastic GN=T9L3_40 OS=Arabidopsis thaliana (Mouse-ear cress) PE=1 SV=2	predicted protein [Populus trichocarpa]		0.142
08032609-CHIP_SEQ01 D11	[O]	Posttranslational modification, protein turnover, chaperones	--	--	17.9 kDa class II heat shock protein GN=HSP17.9-D OS=Glycine max (Soybean) PE=3 SV=1	predicted protein [Populus trichocarpa]		0.182
08032609-CHIP_SEQ03 D11	[O]	Posttranslational modification, protein turnover, chaperones	Biological Process: protein folding (GO:0006457);; Biological Process: hyperosmotic response (GO:0006972);; Biological Process: response to heat (GO:0009408);; Biological Process: response to high light intensity (GO:0009644);; Biological Process: response to hydrogen peroxide (GO:0042542);; Molecular Function: unfolded protein binding (GO:0051082);;	--	17.9 kDa class II heat shock protein GN=HSP17.9-D OS=Glycine max (Soybean) PE=3 SV=1	predicted protein [Populus trichocarpa]		0.153
08032609-CHIP_SEQ05 B07	[O]	Posttranslational modification, protein turnover, chaperones	Cellular Component: cytoplasm (GO:0005737);; Biological Process: response to stress (GO:0006950);;	K13993|1e-104|pop:POPTR_679803|hypothetical protein	18.5 kDa class I heat shock protein GN=HSP18.5-C OS=Glycine max (Soybean) PE=3 SV=1	predicted protein [Populus trichocarpa]		0.158
08032609-CHIP_SEQ05 G11	[RTKL]	--	Molecular Function: protein serine/threonine kinase activity (GO:0004674);; Molecular Function: ATP binding (GO:0005524);; Cellular Component: plasma membrane (GO:0005886);; Biological Process: protein phosphorylation (GO:0006468);; Biological Process: transmembrane receptor protein tyrosine kinase signaling pathway (GO:0007169);; Biological Process: response to cold (GO:0009409);; Biological Pro…	--	LRR receptor-like serine/threonine-protein kinase RPK2 (Precursor) OS=Arabidopsis thaliana (Mouse-ear cress) PE=1 SV=1	predicted protein [Populus trichocarpa]		0.35
08032609-CHIP SEQ09 E01	[O]	Posttranslational modification, protein turnover, chaperones	Biological Process: protein folding (GO:0006457);; Biological Process: hyperosmotic response (GO:0006972);; Biological Process: response to heat (GO:0009408);; Biological Process: response to high light intensity (GO:0009644);; Biological Process: response to hydrogen peroxide (GO:0042542);; Molecular Function: unfolded protein binding (GO:0051082);;	--	17.9 kDa class II heat shock protein GN=HSP17.9-D OS=Glycine max (Soybean) PE=3 SV=1	predicted protein [Populus trichocarpa]		0.238
08032609-CHIP SEQ09 E09	--	--	Cellular Component: chloroplast (GO:0009507);; Cellular Component: photosystem II (GO:0009523);; Biological Process: photosynthetic electron transport in photosystem II (GO:0009772);; Cellular Component: integral component of membrane (GO:0016021);; Molecular Function: electron transporter, transferring electrons within the cyclic electron transport pathway of photosynthesis activity (GO:0045156)…	K02703|1e-116|vvi:100264988|similar to PSII 32 kDa protein	Photosystem Q(B) protein (Precursor) GN=psbA OS=Triticum aestivum (Wheat) PE=3 SV=2	photosystem II D1 protein, partial (chloroplast) [Baldellia ranunculoides]		0.233
08032609-CHIP_SEQ08 E09	--	--	--	--	Protein ycf2 GN=ycf2-B OS=Oenothera argillicola (Appalachian evening primrose) PE=3 SV=1	Uncharacterized protein isoform 1 [Theobroma cacao]		0.328
08032609-CHIP_SEQ01 F09	[O]	Posttranslational modification, protein turnover, chaperones	--	--	17.9 kDa class II heat shock protein GN=HSP17.9-D OS=Glycine max (Soybean) PE=3 SV=1	predicted protein [Populus trichocarpa]		0.144
08032609-CHIP_SEQ01 H11	[R]	General function prediction only	--	--	Hyoscyamine 6-dioxygenase GN=H6H OS=Hyoscyamus niger (Black henbane) PE=1 SV=1	predicted protein [Populus trichocarpa]		0.35
08032609-CHIP_SEQ05 B11	[G]	Carbohydrate transport and metabolism	Biological Process: protein folding (GO:0006457);; Biological Process: hyperosmotic response (GO:0006972);; Biological Process: response to heat (GO:0009408);; Biological Process: response to high light intensity (GO:0009644);; Biological Process: response to hydrogen peroxide (GO:0042542);; Molecular Function: unfolded protein binding (GO:0051082);;	--	17.3 kDa class II heat shock protein OS=Solanum peruvianum (Peruvian tomato) PE=1 SV=1	putative puroindoline b protein [Triticum macha]		0.143
08032609-CHIP_SEQ08 H07	--	--	Cellular Component: vacuolar membrane (GO:0005774);; Cellular Component: plasma membrane (GO:0005886);; Cellular Component: chloroplast (GO:0009507);; Biological Process: glucosinolate biosynthetic process (GO:0019761);;	--	Heme-binding-like protein At3g10130, chloroplastic (Precursor) GN=At3g10130 OS=Arabidopsis thaliana (Mouse-ear cress) PE=1 SV=1	predicted protein [Populus trichocarpa]		0.161
08050702-CHIP_SEQ14 F10	[F]	Nucleotide transport and metabolism	--	--	Bark storage protein A (Precursor) GN=BSPA OS=Populus deltoides (Eastern poplar) PE=2 SV=1	predicted protein [Populus trichocarpa]		0.273
08032609-CHIP_SEQ01 E02	[F]	Nucleotide transport and metabolism	--	--	Bark storage protein A (Precursor) GN=BSPA OS=Populus deltoides (Eastern poplar) PE=2 SV=1	predicted protein [Populus trichocarpa]		0.274
08032609-CHIP_SEQ03 H04	[O]	Posttranslational modification, protein turnover, chaperones	Biological Process: protein folding (GO:0006457);; Biological Process: hyperosmotic response (GO:0006972);; Biological Process: response to heat (GO:0009408);; Biological Process: response to high light intensity (GO:0009644);; Biological Process: response to hydrogen peroxide (GO:0042542);; Molecular Function: unfolded protein binding (GO:0051082);;	--	17.9 kDa class II heat shock protein GN=HSP17.9-D OS=Glycine max (Soybean) PE=3 SV=1	predicted protein [Populus trichocarpa]		0.19
08032609-CHIP_SEQ05 D11	[G]	Carbohydrate transport and metabolism	--	--	--	putative puroindoline b protein [Triticum macha]		0.36
08032609-CHIP_SEQ06 E03	[O]	Posttranslational modification, protein turnover, chaperones	--	K09487|1e-174|pop:POPTR_818818|hypothetical protein	Endoplasmin homolog (Precursor) GN=HSP90 OS=Catharanthus roseus (Madagascar periwinkle) PE=1 SV=1	predicted protein [Populus trichocarpa]		0.43
08032609-CHIP_SEQ06 G04	[G]	Carbohydrate transport and metabolism	--	--	17.3 kDa class II heat shock protein OS=Solanum peruvianum (Peruvian tomato) PE=1 SV=1	predicted protein [Populus trichocarpa]		0.242
08032609-CHIP_SEQ06 G10	[O]	Posttranslational modification, protein turnover, chaperones	--	--	17.9 kDa class II heat shock protein GN=HSP17.9-D OS=Glycine max (Soybean) PE=3 SV=1	predicted protein [Populus trichocarpa]		0.21
08032609-CHIP SEQ07 E12	[O]	Posttranslational modification, protein turnover, chaperones	Biological Process: protein folding (GO:0006457);; Biological Process: hyperosmotic response (GO:0006972);; Biological Process: response to heat (GO:0009408);; Biological Process: response to high light intensity (GO:0009644);; Biological Process: response to hydrogen peroxide (GO:0042542);; Molecular Function: unfolded protein binding (GO:0051082);;	--	17.9 kDa class II heat shock protein GN=HSP17.9-D OS=Glycine max (Soybean) PE=3 SV=1	predicted protein [Populus trichocarpa]		0.213
08050702-CHIP_SEQ13 G06	[O]	Posttranslational modification, protein turnover, chaperones	Cellular Component: endoplasmic reticulum lumen (GO:0005788);; Biological Process: protein folding (GO:0006457);; Biological Process: response to heat (GO:0009408);; Cellular Component: chloroplast (GO:0009507);; Biological Process: response to high light intensity (GO:0009644);; Biological Process: response to hydrogen peroxide (GO:0042542);;	K13993|1e-120|pop:POPTR_823806|hypothetical protein	22.0 kDa class IV heat shock protein (Precursor) GN=HSP22.0 OS=Glycine max (Soybean) PE=3 SV=1	predicted protein [Populus trichocarpa]		0.32
08032609-CHIP_SEQ08 A11	[O]	Posttranslational modification, protein turnover, chaperones	Biological Process: protein folding (GO:0006457);; Biological Process: hyperosmotic response (GO:0006972);; Biological Process: response to heat (GO:0009408);; Biological Process: response to high light intensity (GO:0009644);; Biological Process: response to hydrogen peroxide (GO:0042542);; Molecular Function: unfolded protein binding (GO:0051082);;	--	17.9 kDa class II heat shock protein GN=HSP17.9-D OS=Glycine max (Soybean) PE=3 SV=1	predicted protein [Populus trichocarpa]		0.22
08032609-CHIP_SEQ08 B03	[O]	Posttranslational modification, protein turnover, chaperones	--	K03283|1e-180|pop:POPTR_822482|hypothetical protein	Heat shock cognate 70 kDa protein GN=HSP70 OS=Petunia hybrida (Petunia) PE=2 SV=1	predicted protein [Populus trichocarpa]		0.384
08032609-CHIP_SEQ08 C01	[O]	Posttranslational modification, protein turnover, chaperones	--	--	18.5 kDa class I heat shock protein GN=HSP18.5-C OS=Glycine max (Soybean) PE=3 SV=1	predicted protein [Populus trichocarpa]		0.21
08032609-CHIP SEQ09 F03	--	--	Cellular Component: mitochondrial inner membrane (GO:0005743);; Biological Process: glycolysis (GO:0006096);; Biological Process: protein targeting to vacuole (GO:0006623);; Biological Process: mitochondrial pyruvate transport (GO:0006850);; Biological Process: aerobic respiration (GO:0009060);; Cellular Component: chloroplast (GO:0009507);; Biological Process: response to cadmium ion (GO:0046686…	--	--	predicted protein [Populus trichocarpa]		0.155
08032609-CHIP_SEQ01 D02	[O]	Posttranslational modification, protein turnover, chaperones	--	--	17.9 kDa class II heat shock protein GN=HSP17.9-D OS=Glycine max (Soybean) PE=3 SV=1	predicted protein [Populus trichocarpa]		0.169
08032609-CHIP_SEQ02 B09	--	--	Cellular Component: nucleus (GO:0005634);; Cellular Component: plasma membrane (GO:0005886);; Biological Process: protein folding (GO:0006457);; Biological Process: response to heat (GO:0009408);; Biological Process: response to high light intensity (GO:0009644);; Biological Process: response to endoplasmic reticulum stress (GO:0034976);; Biological Process: response to hydrogen peroxide (GO:0042…	K04507|1e-117|pop:POPTR_675455|hypothetical protein	--	predicted protein [Populus trichocarpa]		0.391
08032609-CHIP_SEQ02 D11	--	--	Molecular Function: iron ion binding (GO:0005506);; Molecular Function: electron carrier activity (GO:0009055);; Molecular Function: heme binding (GO:0020037);; Molecular Function: flavonoid 3',5'-hydroxylase activity (GO:0033772);; Biological Process: oxidation-reduction process (GO:0055114);;	--	Flavonoid 3&apos;-monooxygenase GN=CYP75B2 OS=Petunia hybrida (Petunia) PE=2 SV=1	cytochrome P450 [Populus trichocarpa]		0.448
08032609-CHIP_SEQ05 F03	[O]	Posttranslational modification, protein turnover, chaperones	Biological Process: protein folding (GO:0006457);; Biological Process: hyperosmotic response (GO:0006972);; Biological Process: response to heat (GO:0009408);; Biological Process: response to high light intensity (GO:0009644);; Biological Process: response to hydrogen peroxide (GO:0042542);; Molecular Function: unfolded protein binding (GO:0051082);;	--	17.9 kDa class II heat shock protein GN=HSP17.9-D OS=Glycine max (Soybean) PE=3 SV=1	predicted protein [Populus trichocarpa]		0.433
08032609-CHIP_SEQ06 B12	[O]	Posttranslational modification, protein turnover, chaperones	--	--	Heat shock 70 kDa protein GN=HSP70 OS=Daucus carota (Carrot) PE=3 SV=1	predicted protein [Populus trichocarpa]		0.165
08032609-CHIP_SEQ08 F11	[O]	Posttranslational modification, protein turnover, chaperones	Molecular Function: ATP binding (GO:0005524);; Cellular Component: cell wall (GO:0005618);; Cellular Component: cytosol (GO:0005829);; Cellular Component: plasma membrane (GO:0005886);; Biological Process: protein folding (GO:0006457);; Cellular Component: chloroplast (GO:0009507);; Biological Process: response to high light intensity (GO:0009644);; Biological Process: heat acclimation (GO:001028…	--	Heat shock cognate 70 kDa protein GN=HSP70 OS=Petunia hybrida (Petunia) PE=2 SV=1	predicted protein [Populus trichocarpa]		0.177
08032609-CHIP_SEQ01 H09	[H]	Coenzyme transport and metabolism	--	K06215|1e-143|pop:POPTR_548840|hypothetical protein	Probable pyridoxal biosynthesis protein PDX1.2 GN=MSL1.3 OS=Arabidopsis thaliana (Mouse-ear cress) PE=1 SV=1	predicted protein [Populus trichocarpa]		0.312
08032609-CHIP_SEQ06 B08	[O]	Posttranslational modification, protein turnover, chaperones	--	--	Heat shock cognate 70 kDa protein GN=HSP70 OS=Petunia hybrida (Petunia) PE=2 SV=1	predicted protein [Populus trichocarpa]		0.15
08032609-CHIP SEQ09 D05	[O]	Posttranslational modification, protein turnover, chaperones	Biological Process: protein folding (GO:0006457);; Biological Process: hyperosmotic response (GO:0006972);; Biological Process: response to heat (GO:0009408);; Biological Process: response to high light intensity (GO:0009644);; Biological Process: response to hydrogen peroxide (GO:0042542);; Molecular Function: unfolded protein binding (GO:0051082);;	--	17.9 kDa class II heat shock protein GN=HSP17.9-D OS=Glycine max (Soybean) PE=3 SV=1	predicted protein [Populus trichocarpa]		0.214
08050702-CHIP_SEQ13 D02	[O]	Posttranslational modification, protein turnover, chaperones	Biological Process: protein folding (GO:0006457);; Biological Process: hyperosmotic response (GO:0006972);; Biological Process: response to heat (GO:0009408);; Biological Process: response to high light intensity (GO:0009644);; Biological Process: response to hydrogen peroxide (GO:0042542);; Molecular Function: unfolded protein binding (GO:0051082);;	--	17.9 kDa class II heat shock protein GN=HSP17.9-D OS=Glycine max (Soybean) PE=3 SV=1	predicted protein [Populus trichocarpa]		0.16
08032609-CHIP_SEQ08 B01	[O]	Posttranslational modification, protein turnover, chaperones	--	K13993|5e-94|pop:POPTR_721475|hypothetical protein	17.3 kDa class I heat shock protein GN=HSP17.3-B OS=Glycine max (Soybean) PE=3 SV=1	predicted protein [Populus trichocarpa]		0.198
08032609-CHIP_SEQ08 G11	--	--	Molecular Function: nutrient reservoir activity (GO:0045735);;	--	13S globulin seed storage protein 2 basic chain (Precursor) GN=FA18 OS=Fagopyrum esculentum (Common buckwheat) PE=2 SV=1	predicted protein [Populus trichocarpa]		0.129
08032609-CHIP_SEQ08 H07	--	--	Cellular Component: vacuolar membrane (GO:0005774);; Cellular Component: plasma membrane (GO:0005886);; Cellular Component: chloroplast (GO:0009507);; Biological Process: glucosinolate biosynthetic process (GO:0019761);;	--	Heme-binding-like protein At3g10130, chloroplastic (Precursor) GN=At3g10130 OS=Arabidopsis thaliana (Mouse-ear cress) PE=1 SV=1	predicted protein [Populus trichocarpa]		0.124
08032609-CHIP_SEQ01 D03	[G]	Carbohydrate transport and metabolism	--	--	--	putative puroindoline b protein [Triticum macha]		0.472
08032609-CHIP_SEQ02 C10	[O]	Posttranslational modification, protein turnover, chaperones	Biological Process: response to stress (GO:0006950);;	K13993|1e-103|pop:POPTR_679803|hypothetical protein	18.5 kDa class I heat shock protein GN=HSP18.5-C OS=Glycine max (Soybean) PE=3 SV=1	predicted protein [Populus trichocarpa]		0.196
08032609-CHIP_SEQ02 F12	[O]	Posttranslational modification, protein turnover, chaperones	Molecular Function: ATP binding (GO:0005524);; Cellular Component: cell wall (GO:0005618);; Cellular Component: nucleolus (GO:0005730);; Cellular Component: mitochondrion (GO:0005739);; Cellular Component: cytosol (GO:0005829);; Cellular Component: plasma membrane (GO:0005886);; Biological Process: protein folding (GO:0006457);; Biological Process: defense response (GO:0006952);; Biological Proce…	K04079|1e-138|pop:POPTR_642154|hypothetical protein	Heat shock protein 90-2 GN=At5g56030 OS=Arabidopsis thaliana (Mouse-ear cress) PE=1 SV=1	predicted protein [Populus trichocarpa]		0.472
08032609-CHIP_SEQ06 B04	[O]	Posttranslational modification, protein turnover, chaperones	--	--	18.5 kDa class I heat shock protein GN=HSP18.5-C OS=Glycine max (Soybean) PE=3 SV=1	heat-shock protein, putative [Ricinus communis]		0.311
08032609-CHIP_SEQ06 E02	[O]	Posttranslational modification, protein turnover, chaperones	--	--	17.9 kDa class II heat shock protein GN=HSP17.9-D OS=Glycine max (Soybean) PE=3 SV=1	predicted protein [Populus trichocarpa]		0.153
08032609-CHIP_SEQ08 A12	[OC]	--	Biological Process: glycerol ether metabolic process (GO:0006662);; Molecular Function: electron carrier activity (GO:0009055);; Cellular Component: chloroplast stroma (GO:0009570);; Molecular Function: protein disulfide oxidoreductase activity (GO:0015035);; Molecular Function: oxidoreductase activity, acting on a sulfur group of donors, disulfide as acceptor (GO:0016671);; Cellular Component: c…	--	Thioredoxin-like 1-1, chloroplastic (Precursor) GN=At1g08570 OS=Arabidopsis thaliana (Mouse-ear cress) PE=2 SV=1	predicted protein [Populus trichocarpa]		0.399
08032609-CHIP_SEQ08 B08	[G]	Carbohydrate transport and metabolism	Cellular Component: chloroplast thylakoid membrane (GO:0009535);; Biological Process: response to blue light (GO:0009637);; Biological Process: response to high light intensity (GO:0009644);; Cellular Component: photosystem II oxygen evolving complex (GO:0009654);; Biological Process: response to sucrose (GO:0009744);; Biological Process: response to red light (GO:0010114);; Biological Process: r…	K03541|1e-90|pop:POPTR_661166|photosystem II subunit R (PsbR)	Photosystem II 10 kDa polypeptide, chloroplastic (Precursor) GN=PSBR OS=Nicotiana tabacum (Common tobacco) PE=2 SV=1	predicted protein [Populus trichocarpa]		0.479
08032609-CHIP_SEQ03 F06	[O]	Posttranslational modification, protein turnover, chaperones	Molecular Function: protein binding (GO:0005515);; Molecular Function: ATP binding (GO:0005524);; Biological Process: ATP catabolic process (GO:0006200);; Biological Process: protein folding (GO:0006457);; Cellular Component: chloroplast stroma (GO:0009570);; Biological Process: response to high light intensity (GO:0009644);; Cellular Component: chloroplast envelope (GO:0009941);; Biological Proc…	--	Chaperone protein ClpB1 GN=F1O17.2 OS=Arabidopsis thaliana (Mouse-ear cress) PE=1 SV=2	predicted protein [Populus trichocarpa]		0.158
08032609-CHIP_SEQ05 C04	[O]	Posttranslational modification, protein turnover, chaperones	Molecular Function: ATP binding (GO:0005524);; Cellular Component: cell wall (GO:0005618);; Cellular Component: cytosol (GO:0005829);; Cellular Component: plasma membrane (GO:0005886);; Biological Process: protein folding (GO:0006457);; Biological Process: response to heat (GO:0009408);; Biological Process: response to high light intensity (GO:0009644);; Biological Process: defense response to ba…	K04079|1e-141|pop:POPTR_592912|hypothetical protein	Heat shock protein 83 GN=HSP83A OS=Ipomoea nil (Japanese morning glory) PE=2 SV=1	predicted protein [Populus trichocarpa]		0.447
08032609-CHIP_SEQ05 F08	[O]	Posttranslational modification, protein turnover, chaperones	Biological Process: protein folding (GO:0006457);; Biological Process: hyperosmotic response (GO:0006972);; Biological Process: response to heat (GO:0009408);; Biological Process: response to high light intensity (GO:0009644);; Biological Process: response to hydrogen peroxide (GO:0042542);; Molecular Function: unfolded protein binding (GO:0051082);;	--	17.9 kDa class II heat shock protein GN=HSP17.9-D OS=Glycine max (Soybean) PE=3 SV=1	predicted protein [Populus trichocarpa]		0.17
08032609-CHIP_SEQ06 A11	[G]	Carbohydrate transport and metabolism	--	--	Galactinol synthase 1 GN=GOLS1 OS=Arabidopsis thaliana (Mouse-ear cress) PE=1 SV=1	predicted protein [Populus trichocarpa]		0.453
08032609-CHIP_SEQ08 A10	[O]	Posttranslational modification, protein turnover, chaperones	Biological Process: protein folding (GO:0006457);; Biological Process: hyperosmotic response (GO:0006972);; Biological Process: response to heat (GO:0009408);; Biological Process: response to high light intensity (GO:0009644);; Biological Process: response to hydrogen peroxide (GO:0042542);; Molecular Function: unfolded protein binding (GO:0051082);;	--	17.9 kDa class II heat shock protein GN=HSP17.9-D OS=Glycine max (Soybean) PE=3 SV=1	predicted protein [Populus trichocarpa]		0.194
08032609-CHIP SEQ09 E12	--	--	Molecular Function: hydrolase activity, hydrolyzing O-glycosyl compounds (GO:0004553);; Biological Process: carbohydrate metabolic process (GO:0005975);; Molecular Function: transferase activity, transferring glycosyl groups (GO:0016757);;	K08235|1e-146|pop:POPTR_718004|hypothetical protein	Probable xyloglucan endotransglucosylase/hydrolase protein 6 (Precursor) GN=MPA24.8 OS=Arabidopsis thaliana (Mouse-ear cress) PE=2 SV=2	predicted protein [Populus trichocarpa]		0.128
08050702-CHIP_SEQ14 C08	[G]	Carbohydrate transport and metabolism	--	--	--	putative puroindoline b protein [Triticum macha]		0.497
08050702-CHIP_SEQ14 D01	[O]	Posttranslational modification, protein turnover, chaperones	Cellular Component: cytoplasm (GO:0005737);; Biological Process: response to high light intensity (GO:0009644);; Biological Process: response to hydrogen peroxide (GO:0042542);;	K13993|1e-101|pop:POPTR_723183|hypothetical protein	18.5 kDa class I heat shock protein GN=HSP18.5-C OS=Glycine max (Soybean) PE=3 SV=1	predicted protein [Populus trichocarpa]		0.324
08032609-CHIP_SEQ01 A11	[O]	Posttranslational modification, protein turnover, chaperones	--	K13993|1e-108|pop:POPTR_679803|hypothetical protein	18.1 kDa class I heat shock protein GN=HSP18.1 OS=Pisum sativum (Garden pea) PE=2 SV=1	predicted protein [Populus trichocarpa]		0.167
08032609-CHIP SEQ09 A04	[O]	Posttranslational modification, protein turnover, chaperones	Cellular Component: cytoplasm (GO:0005737);; Biological Process: response to stress (GO:0006950);;	K13993|1e-108|pop:POPTR_579131|hypothetical protein	18.5 kDa class I heat shock protein GN=HSP18.5-C OS=Glycine max (Soybean) PE=3 SV=1	predicted protein [Populus trichocarpa]		0.212
08032609-CHIP_SEQ01 H02	--	--	--	--	17.4 kDa class III heat shock protein GN=HSP17.4B OS=Arabidopsis thaliana (Mouse-ear cress) PE=2 SV=1	predicted protein [Populus trichocarpa]		0.352
08032609-CHIP_SEQ05 A08	[O]	Posttranslational modification, protein turnover, chaperones	Molecular Function: ATP binding (GO:0005524);; Cellular Component: cell wall (GO:0005618);; Cellular Component: cytosol (GO:0005829);; Cellular Component: plasma membrane (GO:0005886);; Biological Process: protein folding (GO:0006457);; Cellular Component: chloroplast (GO:0009507);; Biological Process: response to high light intensity (GO:0009644);; Biological Process: heat acclimation (GO:001028…	--	Heat shock cognate 70 kDa protein GN=HSP70 OS=Petunia hybrida (Petunia) PE=2 SV=1	predicted protein [Populus trichocarpa]		0.186
08032609-CHIP_SEQ05 G09	[O]	Posttranslational modification, protein turnover, chaperones	Cellular Component: cytoplasm (GO:0005737);; Biological Process: response to stress (GO:0006950);;	K13993|1e-108|pop:POPTR_579131|hypothetical protein	18.5 kDa class I heat shock protein GN=HSP18.5-C OS=Glycine max (Soybean) PE=3 SV=1	predicted protein [Populus trichocarpa]		0.193
08032609-CHIP SEQ09 D07	--	--	--	--	--	predicted protein [Populus trichocarpa]		0.182
08050702-CHIP_SEQ13 G02	[O]	Posttranslational modification, protein turnover, chaperones	Biological Process: protein folding (GO:0006457);; Biological Process: hyperosmotic response (GO:0006972);; Biological Process: response to heat (GO:0009408);; Biological Process: response to high light intensity (GO:0009644);; Biological Process: response to hydrogen peroxide (GO:0042542);; Molecular Function: unfolded protein binding (GO:0051082);;	--	17.9 kDa class II heat shock protein GN=HSP17.9-D OS=Glycine max (Soybean) PE=3 SV=1	predicted protein [Populus trichocarpa]		0.221
08032609-CHIP SEQ07 G11	[O]	Posttranslational modification, protein turnover, chaperones	Molecular Function: ATP binding (GO:0005524);; Cellular Component: cell wall (GO:0005618);; Cellular Component: nucleolus (GO:0005730);; Cellular Component: mitochondrion (GO:0005739);; Cellular Component: cytosol (GO:0005829);; Cellular Component: plasma membrane (GO:0005886);; Biological Process: protein folding (GO:0006457);; Biological Process: response to water deprivation (GO:0009414);; Bio…	K04079|5e-92|pop:POPTR_592912|hypothetical protein	Heat shock protein 82 (Fragment) GN=HSP82 OS=Nicotiana tabacum (Common tobacco) PE=1 SV=1	predicted protein [Populus trichocarpa]		0.365
08032609-CHIP_SEQ08 A06	[O]	Posttranslational modification, protein turnover, chaperones	--	--	17.9 kDa class II heat shock protein GN=HSP17.9-D OS=Glycine max (Soybean) PE=3 SV=1	predicted protein [Populus trichocarpa]		0.188
08032609-CHIP_SEQ08 C08	[O]	Posttranslational modification, protein turnover, chaperones	Cellular Component: cytoplasm (GO:0005737);; Biological Process: response to high light intensity (GO:0009644);; Biological Process: response to hydrogen peroxide (GO:0042542);;	K13993|1e-104|pop:POPTR_723183|hypothetical protein	18.5 kDa class I heat shock protein GN=HSP18.5-C OS=Glycine max (Soybean) PE=3 SV=1	predicted protein [Populus trichocarpa]		0.446
08032609-CHIP_SEQ08 D11	[O]	Posttranslational modification, protein turnover, chaperones	Biological Process: protein folding (GO:0006457);; Biological Process: hyperosmotic response (GO:0006972);; Biological Process: response to heat (GO:0009408);; Biological Process: response to high light intensity (GO:0009644);; Biological Process: response to hydrogen peroxide (GO:0042542);; Molecular Function: unfolded protein binding (GO:0051082);;	--	17.9 kDa class II heat shock protein GN=HSP17.9-D OS=Glycine max (Soybean) PE=3 SV=1	predicted protein [Populus trichocarpa]		0.151
08032609-CHIP_SEQ08 A04	[I]	Lipid transport and metabolism	--	K01858|1e-113|pop:POPTR_831371|inositol-3-phosphate synthase (EC:5.5.1.4)	Inositol-3-phosphate synthase GN=INPS1 OS=Nicotiana paniculata PE=2 SV=1	predicted protein [Populus trichocarpa]		0.106
08032609-CHIP_SEQ08 C07	[O]	Posttranslational modification, protein turnover, chaperones	Biological Process: protein folding (GO:0006457);; Biological Process: hyperosmotic response (GO:0006972);; Biological Process: response to heat (GO:0009408);; Biological Process: response to high light intensity (GO:0009644);; Biological Process: response to hydrogen peroxide (GO:0042542);; Molecular Function: unfolded protein binding (GO:0051082);;	--	17.9 kDa class II heat shock protein GN=HSP17.9-D OS=Glycine max (Soybean) PE=3 SV=1	predicted protein [Populus trichocarpa]		0.123
08032609-CHIP_SEQ08 G04	--	--	--	K00430|2e-85|pop:POPTR_647567|hypothetical protein	Peroxidase 42 (Precursor) OS=Arabidopsis thaliana (Mouse-ear cress) PE=1 SV=2	predicted protein [Populus trichocarpa]		0.303
08032609-CHIP_SEQ08 H01	--	--	--	--	--	predicted protein [Populus trichocarpa]		0.163

## Sheet: T14 up and down regulated
#GeneID	COG_class	COG_class_annotation	GO_annotation	KEGG_annotation	Swissprot_annotation	nr_annotation		Ratio
14号上调
08032609-CHIP_SEQ03 D08	[K]	Transcription	Molecular Function: transcription regulatory region sequence-specific DNA binding (GO:0000976);; Molecular Function: sequence-specific DNA binding transcription factor activity (GO:0003700);; Cellular Component: nucleus (GO:0005634);; Biological Process: regulation of transcription, DNA-templated (GO:0006355);;	--	Homeobox-leucine zipper protein ATHB-7 GN=ATHB-7 OS=Arabidopsis thaliana (Mouse-ear cress) PE=2 SV=2	predicted protein [Populus trichocarpa]		2.116
08032609-CHIP_SEQ06 A05	[G]	Carbohydrate transport and metabolism	--	K03541|7e-91|pop:POPTR_661166|photosystem II subunit R (PsbR)	Photosystem II 10 kDa polypeptide, chloroplastic (Precursor) GN=PSBR OS=Nicotiana tabacum (Common tobacco) PE=2 SV=1	predicted protein [Populus trichocarpa]		2.826
08032609-CHIP_SEQ06 H03	[I]	Lipid transport and metabolism	--	K01858|1e-146|pop:POPTR_831371|inositol-3-phosphate synthase (EC:5.5.1.4)	Inositol-3-phosphate synthase GN=INPS1 OS=Nicotiana paniculata PE=2 SV=1	predicted protein [Populus trichocarpa]		2.157
08032609-CHIP SEQ09 E04	[O]	Posttranslational modification, protein turnover, chaperones	Biological Process: protein folding (GO:0006457);; Biological Process: hyperosmotic response (GO:0006972);; Biological Process: response to heat (GO:0009408);; Biological Process: response to high light intensity (GO:0009644);; Biological Process: response to hydrogen peroxide (GO:0042542);; Molecular Function: unfolded protein binding (GO:0051082);;	--	17.9 kDa class II heat shock protein GN=HSP17.9-D OS=Glycine max (Soybean) PE=3 SV=1	predicted protein [Populus trichocarpa]		2.306
08050702-CHIP_SEQ13 H04	--	--	Cellular Component: nucleosome (GO:0000786);; Molecular Function: DNA binding (GO:0003677);; Cellular Component: nucleus (GO:0005634);; Biological Process: nucleosome assembly (GO:0006334);;	K11275|1e-115|pop:POPTR_679169|HON906	Histone H1 OS=Solanum pennellii (Tomato) PE=2 SV=1	histone H1 [Populus trichocarpa]		2.117
08032609-CHIP_SEQ08 F10	--	--	Cellular Component: chloroplast (GO:0009507);; Molecular Function: phenylpyruvate tautomerase activity (GO:0050178);;	--	--	predicted protein [Populus trichocarpa]		2.147
08032609-CHIP_SEQ01 C05	[I]	Lipid transport and metabolism	--	K01858|1e-147|pop:POPTR_831371|inositol-3-phosphate synthase (EC:5.5.1.4)	Inositol-3-phosphate synthase GN=INPS1 OS=Nicotiana paniculata PE=2 SV=1	predicted protein [Populus trichocarpa]		2.059
08032609-CHIP_SEQ08 B07	--	--	Cellular Component: chloroplast thylakoid membrane (GO:0009535);; Biological Process: response to blue light (GO:0009637);; Biological Process: response to high light intensity (GO:0009644);; Cellular Component: photosystem II oxygen evolving complex (GO:0009654);; Biological Process: response to sucrose (GO:0009744);; Biological Process: response to red light (GO:0010114);; Biological Process: r…	K03541|5e-91|pop:POPTR_661166|photosystem II subunit R (PsbR)	Photosystem II 10 kDa polypeptide, chloroplastic (Precursor) GN=PSBR OS=Nicotiana tabacum (Common tobacco) PE=2 SV=1	predicted protein [Populus trichocarpa]		2.28
08032609-CHIP_SEQ01 H01	--	--	--	K03541|3e-74|pop:POPTR_661166|photosystem II subunit R (PsbR)	Photosystem II 10 kDa polypeptide, chloroplastic (Precursor) GN=PSBR OS=Nicotiana tabacum (Common tobacco) PE=2 SV=1	predicted protein [Populus trichocarpa]		3.85
08032609-CHIP_SEQ02 G11	[I]	Lipid transport and metabolism	Molecular Function: inositol-3-phosphate synthase activity (GO:0004512);; Cellular Component: cytoplasm (GO:0005737);; Biological Process: inositol biosynthetic process (GO:0006021);; Biological Process: phosphatidylserine biosynthetic process (GO:0006659);; Biological Process: response to heat (GO:0009408);; Biological Process: response to high light intensity (GO:0009644);; Biological Process: …	K01858|1e-139|pop:POPTR_831371|inositol-3-phosphate synthase (EC:5.5.1.4)	Inositol-3-phosphate synthase GN=INPS1 OS=Nicotiana paniculata PE=2 SV=1	predicted protein [Populus trichocarpa]		2.241
08032609-CHIP_SEQ06 F11	--	--	--	K08235|1e-133|pop:POPTR_718004|hypothetical protein	Probable xyloglucan endotransglucosylase/hydrolase protein 6 (Precursor) GN=MPA24.8 OS=Arabidopsis thaliana (Mouse-ear cress) PE=2 SV=2	predicted protein [Populus trichocarpa]		2.556
08032609-CHIP SEQ07 G09	--	--	Cellular Component: chloroplast stroma (GO:0009570);; Molecular Function: oxidoreductase activity, acting on a sulfur group of donors, disulfide as acceptor (GO:0016671);; Cellular Component: chloroplast membrane (GO:0031969);;	--	Thioredoxin-like 1-1, chloroplastic (Precursor) GN=At1g08570 OS=Arabidopsis thaliana (Mouse-ear cress) PE=2 SV=1	predicted protein [Populus trichocarpa]		2.25
08032609-CHIP_SEQ08 H03	[G]	Carbohydrate transport and metabolism	--	K01807|1e-140|pop:POPTR_720159|ribose-5-phosphate isomerase (EC:5.3.1.6)	Probable ribose-5-phosphate isomerase GN=At2g01290 OS=Arabidopsis thaliana (Mouse-ear cress) PE=2 SV=1	predicted protein [Populus trichocarpa]		3.057
08032609-CHIP_SEQ01 H07	[G]	Carbohydrate transport and metabolism	--	--	--	predicted protein [Populus trichocarpa]		2.22
08032609-CHIP SEQ07 C04	[O]	Posttranslational modification, protein turnover, chaperones	Molecular Function: ATP binding (GO:0005524);; Cellular Component: cell wall (GO:0005618);; Cellular Component: nucleolus (GO:0005730);; Cellular Component: mitochondrion (GO:0005739);; Cellular Component: cytosol (GO:0005829);; Cellular Component: plasma membrane (GO:0005886);; Biological Process: protein folding (GO:0006457);; Biological Process: response to water deprivation (GO:0009414);; Bio…	K04079|1e-92|pop:POPTR_592912|hypothetical protein	Heat shock protein 82 (Fragment) GN=HSP82 OS=Nicotiana tabacum (Common tobacco) PE=1 SV=1	predicted protein [Populus trichocarpa]		2.579
08050702-CHIP_SEQ11 E04	--	--	--	--	--	predicted protein [Populus trichocarpa]		2.114
08032609-CHIP_SEQ03 H01	--	--	Cellular Component: nucleosome (GO:0000786);; Molecular Function: DNA binding (GO:0003677);; Cellular Component: nucleus (GO:0005634);; Biological Process: nucleosome assembly (GO:0006334);;	K11275|1e-131|pop:POPTR_679169|HON906	Histone H1 OS=Solanum pennellii (Tomato) PE=2 SV=1	histone H1 [Populus trichocarpa]		2.641
08032609-CHIP_SEQ05 F07	[G]	Carbohydrate transport and metabolism	Molecular Function: fructose-bisphosphate aldolase activity (GO:0004332);; Biological Process: glycolysis (GO:0006096);; Biological Process: response to abscisic acid (GO:0009737);; Cellular Component: chloroplast envelope (GO:0009941);; Cellular Component: plastoglobule (GO:0010287);; Cellular Component: membrane (GO:0016020);; Cellular Component: cytosolic ribosome (GO:0022626);; Cellular Compo…	K01623|1e-159|pop:POPTR_833033|hypothetical protein	Fructose-bisphosphate aldolase, chloroplastic (Precursor) OS=Spinacia oleracea (Spinach) PE=1 SV=3	predicted protein [Populus trichocarpa]		2.277
08050702-CHIP_SEQ13 A11	[I]	Lipid transport and metabolism	Biological Process: defense response (GO:0006952);; Biological Process: phospholipid biosynthetic process (GO:0008654);; Biological Process: response to abiotic stimulus (GO:0009628);; Molecular Function: isomerase activity (GO:0016853);; Biological Process: polyol biosynthetic process (GO:0046173);; Biological Process: response to other organism (GO:0051707);;	K01858|1e-151|pop:POPTR_831371|inositol-3-phosphate synthase (EC:5.5.1.4)	Inositol-3-phosphate synthase GN=INPS1 OS=Nicotiana paniculata PE=2 SV=1	predicted protein [Populus trichocarpa]		2.575
08032609-CHIP_SEQ08 F04	[G]	Carbohydrate transport and metabolism	--	K03541|7e-91|pop:POPTR_661166|photosystem II subunit R (PsbR)	Photosystem II 10 kDa polypeptide, chloroplastic (Precursor) GN=PSBR OS=Nicotiana tabacum (Common tobacco) PE=2 SV=1	predicted protein [Populus trichocarpa]		3.6
08032609-CHIP_SEQ08 A05	[P]	Inorganic ion transport and metabolism	--	K01673|1e-164|pop:POPTR_666464|hypothetical protein	Carbonic anhydrase 2, chloroplastic GN=T9L3_40 OS=Arabidopsis thaliana (Mouse-ear cress) PE=1 SV=2	predicted protein [Populus trichocarpa]		5.179
08032609-CHIP_SEQ01 C10	[I]	Lipid transport and metabolism	--	K01858|1e-159|pop:POPTR_831371|inositol-3-phosphate synthase (EC:5.5.1.4)	Inositol-3-phosphate synthase GN=INPS1 OS=Nicotiana paniculata PE=2 SV=1	predicted protein [Populus trichocarpa]		2.74
08032609-CHIP_SEQ02 C09	--	--	Cellular Component: chloroplast thylakoid membrane (GO:0009535);; Biological Process: response to blue light (GO:0009637);; Biological Process: response to high light intensity (GO:0009644);; Cellular Component: photosystem II oxygen evolving complex (GO:0009654);; Biological Process: response to sucrose (GO:0009744);; Biological Process: response to red light (GO:0010114);; Biological Process: r…	K03541|2e-45|pop:POPTR_661166|photosystem II subunit R (PsbR)	Photosystem II 10 kDa polypeptide, chloroplastic (Precursor) OS=Arabidopsis thaliana (Mouse-ear cress) PE=1 SV=1	predicted protein [Populus trichocarpa]		3.469
08032609-CHIP SEQ07 C06	[O]	Posttranslational modification, protein turnover, chaperones	Molecular Function: ATP binding (GO:0005524);; Cellular Component: cell wall (GO:0005618);; Cellular Component: nucleolus (GO:0005730);; Cellular Component: mitochondrion (GO:0005739);; Cellular Component: cytosol (GO:0005829);; Cellular Component: plasma membrane (GO:0005886);; Biological Process: protein folding (GO:0006457);; Biological Process: response to water deprivation (GO:0009414);; Bio…	K04079|4e-89|pop:POPTR_592912|hypothetical protein	Heat shock protein 82 (Fragment) GN=HSP82 OS=Nicotiana tabacum (Common tobacco) PE=1 SV=1	predicted protein [Populus trichocarpa]		5.341
08032609-CHIP SEQ07 G08	[O]	Posttranslational modification, protein turnover, chaperones	Biological Process: protein folding (GO:0006457);; Biological Process: hyperosmotic response (GO:0006972);; Biological Process: response to heat (GO:0009408);; Biological Process: response to high light intensity (GO:0009644);; Biological Process: response to hydrogen peroxide (GO:0042542);; Molecular Function: unfolded protein binding (GO:0051082);;	--	17.9 kDa class II heat shock protein GN=HSP17.9-D OS=Glycine max (Soybean) PE=3 SV=1	predicted protein [Populus trichocarpa]		3.499
08032609-CHIP_SEQ08 D09	[R]	General function prediction only	Biological Process: protein folding (GO:0006457);; Biological Process: response to heat (GO:0009408);; Biological Process: response to high light intensity (GO:0009644);; Biological Process: brassinosteroid mediated signaling pathway (GO:0009742);; Biological Process: unidimensional cell growth (GO:0009826);; Cellular Component: integral component of membrane (GO:0016021);; Molecular Function: gl…	K06890|1e-165|pop:POPTR_831600|hypothetical protein	BI1-like protein GN=At4g15470 OS=Arabidopsis thaliana (Mouse-ear cress) PE=2 SV=1	predicted protein [Populus trichocarpa]		2.605
08032609-CHIP_SEQ08 F02	--	--	--	--	Ferric reduction oxidase 6 GN=FRO6 OS=Arabidopsis thaliana (Mouse-ear cress) PE=2 SV=1	predicted protein [Populus trichocarpa]		2
08032609-CHIP_SEQ08 G03	[G]	Carbohydrate transport and metabolism	--	--	--	putative puroindoline b protein [Triticum macha]		2.048
08032609-CHIP_SEQ01 G03	[G]	Carbohydrate transport and metabolism	--	--	--	predicted protein [Populus trichocarpa]		2.372
08032609-CHIP_SEQ03 C08	[I]	Lipid transport and metabolism	Molecular Function: inositol-3-phosphate synthase activity (GO:0004512);; Cellular Component: cytoplasm (GO:0005737);; Biological Process: inositol biosynthetic process (GO:0006021);; Biological Process: phosphatidylserine biosynthetic process (GO:0006659);; Biological Process: response to heat (GO:0009408);; Biological Process: response to high light intensity (GO:0009644);; Biological Process: …	K01858|1e-149|pop:POPTR_831371|inositol-3-phosphate synthase (EC:5.5.1.4)	Inositol-3-phosphate synthase GN=INPS1 OS=Nicotiana paniculata PE=2 SV=1	predicted protein [Populus trichocarpa]		2.652
08032609-CHIP_SEQ05 H03	[G]	Carbohydrate transport and metabolism	Molecular Function: copper ion binding (GO:0005507);;	--	Metallothionein-like protein type 2 GN=pKIWI504 OS=Actinidia deliciosa (Kiwi) PE=2 SV=1	metallothionein 1b [Populus trichocarpa x Populus deltoides]		2.28
08032609-CHIP_SEQ08 D04	[I]	Lipid transport and metabolism	--	K01858|1e-168|pop:POPTR_831371|inositol-3-phosphate synthase (EC:5.5.1.4)	Inositol-3-phosphate synthase GN=INPS1 OS=Nicotiana paniculata PE=2 SV=1	predicted protein [Populus trichocarpa]		2.59
08032609-CHIP_SEQ08 C08	[O]	Posttranslational modification, protein turnover, chaperones	Cellular Component: cytoplasm (GO:0005737);; Biological Process: response to high light intensity (GO:0009644);; Biological Process: response to hydrogen peroxide (GO:0042542);;	K13993|1e-104|pop:POPTR_723183|hypothetical protein	18.5 kDa class I heat shock protein GN=HSP18.5-C OS=Glycine max (Soybean) PE=3 SV=1	predicted protein [Populus trichocarpa]		4.18
08032609-CHIP_SEQ01 H08	[I]	Lipid transport and metabolism	--	K01858|1e-160|pop:POPTR_831371|inositol-3-phosphate synthase (EC:5.5.1.4)	Inositol-3-phosphate synthase GN=INPS1 OS=Nicotiana paniculata PE=2 SV=1	predicted protein [Populus trichocarpa]		2.161
08032609-CHIP_SEQ02 D10	[G]	Carbohydrate transport and metabolism	Cellular Component: chloroplast thylakoid membrane (GO:0009535);; Biological Process: response to blue light (GO:0009637);; Biological Process: response to high light intensity (GO:0009644);; Cellular Component: photosystem II oxygen evolving complex (GO:0009654);; Biological Process: response to sucrose (GO:0009744);; Biological Process: response to red light (GO:0010114);; Biological Process: r…	K03541|1e-91|pop:POPTR_661166|photosystem II subunit R (PsbR)	Photosystem II 10 kDa polypeptide, chloroplastic (Precursor) GN=PSBR OS=Nicotiana tabacum (Common tobacco) PE=2 SV=1	predicted protein [Populus trichocarpa]		3.609
08032609-CHIP_SEQ05 F02	--	--	Cellular Component: chloroplast thylakoid membrane (GO:0009535);; Biological Process: response to blue light (GO:0009637);; Biological Process: response to high light intensity (GO:0009644);; Cellular Component: photosystem II oxygen evolving complex (GO:0009654);; Biological Process: response to sucrose (GO:0009744);; Biological Process: response to red light (GO:0010114);; Biological Process: r…	K03541|6e-92|pop:POPTR_661166|photosystem II subunit R (PsbR)	Photosystem II 10 kDa polypeptide, chloroplastic (Precursor) GN=PSBR OS=Nicotiana tabacum (Common tobacco) PE=2 SV=1	predicted protein [Populus trichocarpa]		4.058
08032609-CHIP_SEQ06 D03	--	--	--	--	--	predicted protein [Populus trichocarpa]		2.054
08032609-CHIP_SEQ02 A01	[F]	Nucleotide transport and metabolism	Molecular Function: catalytic activity (GO:0003824);; Biological Process: nucleoside metabolic process (GO:0009116);; Molecular Function: nutrient reservoir activity (GO:0045735);;	--	Bark storage protein B (Precursor) GN=BSP OS=Populus deltoides (Eastern poplar) PE=1 SV=1	predicted protein [Populus trichocarpa]		2.582
08032609-CHIP_SEQ05 E12	--	--	Cellular Component: cell wall (GO:0005618);; Biological Process: cellular glucan metabolic process (GO:0006073);; Biological Process: response to water deprivation (GO:0009414);; Molecular Function: xyloglucan:xyloglucosyl transferase activity (GO:0016762);; Molecular Function: xyloglucan-specific endo-beta-1,4-glucanase activity (GO:0033946);; Cellular Component: apoplast (GO:0048046);;	K08235|0.0|pop:POPTR_718004|hypothetical protein	Probable xyloglucan endotransglucosylase/hydrolase protein 6 (Precursor) GN=MPA24.8 OS=Arabidopsis thaliana (Mouse-ear cress) PE=2 SV=2	predicted protein [Populus trichocarpa]		2.854
08032609-CHIP_SEQ06 B11	[I]	Lipid transport and metabolism	--	K01858|1e-148|pop:POPTR_831371|inositol-3-phosphate synthase (EC:5.5.1.4)	Inositol-3-phosphate synthase GN=INPS1 OS=Nicotiana paniculata PE=2 SV=1	predicted protein [Populus trichocarpa]		2.553
08032609-CHIP_SEQ08 B06	[I]	Lipid transport and metabolism	--	K01858|1e-171|pop:POPTR_831371|inositol-3-phosphate synthase (EC:5.5.1.4)	Inositol-3-phosphate synthase GN=INPS1 OS=Nicotiana paniculata PE=2 SV=1	predicted protein [Populus trichocarpa]		2.885
08032609-CHIP SEQ09 F09	--	--	Molecular Function: sequence-specific DNA binding transcription factor activity (GO:0003700);; Molecular Function: calmodulin binding (GO:0005516);; Cellular Component: nucleus (GO:0005634);; Biological Process: regulation of transcription, DNA-templated (GO:0006355);; Biological Process: response to xenobiotic stimulus (GO:0009410);; Biological Process: systemic acquired resistance, salicylic ac…	K14431|1e-114|pop:POPTR_1082653|hypothetical protein	Transcription factor TGA1 GN=MQN23.15 OS=Arabidopsis thaliana (Mouse-ear cress) PE=1 SV=2	predicted protein [Populus trichocarpa]		2.468
08032609-CHIP_SEQ01 H10	--	--	--	--	Probable nucleoredoxin 1-2 OS=Oryza sativa subsp. japonica (Rice) PE=2 SV=1	predicted protein [Populus trichocarpa]		2.064
08032609-CHIP_SEQ05 H04	[G]	Carbohydrate transport and metabolism	Cellular Component: chloroplast thylakoid membrane (GO:0009535);; Biological Process: response to blue light (GO:0009637);; Biological Process: response to high light intensity (GO:0009644);; Cellular Component: photosystem II oxygen evolving complex (GO:0009654);; Biological Process: response to sucrose (GO:0009744);; Biological Process: response to red light (GO:0010114);; Biological Process: r…	K03541|3e-31|pop:POPTR_661166|photosystem II subunit R (PsbR)	Photosystem II 10 kDa polypeptide, chloroplastic (Precursor) GN=PSBR OS=Spinacia oleracea (Spinach) PE=2 SV=1	putative puroindoline b protein [Triticum macha]		2.798
08032609-CHIP_SEQ06 F03	[I]	Lipid transport and metabolism	--	K01858|1e-142|pop:POPTR_831371|inositol-3-phosphate synthase (EC:5.5.1.4)	Inositol-3-phosphate synthase GN=INPS1 OS=Nicotiana paniculata PE=2 SV=1	predicted protein [Populus trichocarpa]		2.186
08032609-CHIP_SEQ08 A04	[I]	Lipid transport and metabolism	--	K01858|1e-113|pop:POPTR_831371|inositol-3-phosphate synthase (EC:5.5.1.4)	Inositol-3-phosphate synthase GN=INPS1 OS=Nicotiana paniculata PE=2 SV=1	predicted protein [Populus trichocarpa]		2.783
08032609-CHIP_SEQ08 F09	--	--	--	--	--	PREDICTED: transmembrane protein 230-like isoform 1 [Fragaria vesca subsp. vesca]		2.183
08032609-CHIP_SEQ08 F02	--	--	--	--	Ferric reduction oxidase 6 GN=FRO6 OS=Arabidopsis thaliana (Mouse-ear cress) PE=2 SV=1	predicted protein [Populus trichocarpa]		3.613
08032609-CHIP_SEQ08 G01	--	--	--	--	--	predicted protein [Populus trichocarpa]		2.358
08032609-CHIP_SEQ02 E11	[I]	Lipid transport and metabolism	Biological Process: response to reactive oxygen species (GO:0000302);; Molecular Function: inositol-3-phosphate synthase activity (GO:0004512);; Cellular Component: cytoplasm (GO:0005737);; Biological Process: inositol biosynthetic process (GO:0006021);; Biological Process: defense response (GO:0006952);; Biological Process: phospholipid biosynthetic process (GO:0008654);; Biological Process: res…	K01858|1e-124|pop:POPTR_831371|inositol-3-phosphate synthase (EC:5.5.1.4)	Inositol-3-phosphate synthase GN=INPS1 OS=Nicotiana paniculata PE=2 SV=1	predicted protein [Populus trichocarpa]		2.747
08032609-CHIP_SEQ05 D12	[G]	Carbohydrate transport and metabolism	Cellular Component: cell wall (GO:0005618);; Biological Process: cellular glucan metabolic process (GO:0006073);; Biological Process: response to water deprivation (GO:0009414);; Molecular Function: xyloglucan:xyloglucosyl transferase activity (GO:0016762);; Molecular Function: xyloglucan-specific endo-beta-1,4-glucanase activity (GO:0033946);; Cellular Component: apoplast (GO:0048046);;	K08235|2e-62|pop:POPTR_718004|hypothetical protein	Probable xyloglucan endotransglucosylase/hydrolase protein 7 (Precursor) GN=T28I19.80 OS=Arabidopsis thaliana (Mouse-ear cress) PE=2 SV=2	predicted protein [Populus trichocarpa]		3.199
08032609-CHIP_SEQ06 B05	[I]	Lipid transport and metabolism	--	K01858|1e-161|pop:POPTR_831371|inositol-3-phosphate synthase (EC:5.5.1.4)	Inositol-3-phosphate synthase GN=INPS1 OS=Nicotiana paniculata PE=2 SV=1	predicted protein [Populus trichocarpa]		3.326
08032609-CHIP_SEQ06 E10	--	--	--	--	Probable inactive purple acid phosphatase 9 (Precursor) GN=PAP9 OS=Arabidopsis thaliana (Mouse-ear cress) PE=2 SV=1	predicted protein [Populus trichocarpa]		2.271
08032609-CHIP_SEQ02 A11	[O]	Posttranslational modification, protein turnover, chaperones	Molecular Function: ATP binding (GO:0005524);; Biological Process: response to stress (GO:0006950);; Molecular Function: 2-alkenal reductase [NAD(P)] activity (GO:0032440);; Biological Process: oxidation-reduction process (GO:0055114);;	K03283|0.0|pop:POPTR_1118968|hypothetical protein	Probable mediator of RNA polymerase II transcription subunit 37c GN=At3g12580 OS=Arabidopsis thaliana (Mouse-ear cress) PE=1 SV=1	heat shock protein 70 cognate [Salix gilgiana]		2.073
08032609-CHIP_SEQ05 G08	[R]	General function prediction only	Biological Process: pentose-phosphate shunt (GO:0006098);; Cellular Component: chloroplast stroma (GO:0009570);; Cellular Component: chloroplast envelope (GO:0009941);; Biological Process: thylakoid membrane organization (GO:0010027);; Biological Process: stomatal complex morphogenesis (GO:0010103);; Biological Process: carotenoid biosynthetic process (GO:0016117);; Molecular Function: hydrolase …	--	--	unknown [Populus trichocarpa x Populus deltoides]		2.071
08032609-CHIP_SEQ05 H07	[I]	Lipid transport and metabolism	Molecular Function: inositol-3-phosphate synthase activity (GO:0004512);; Cellular Component: cytoplasm (GO:0005737);; Biological Process: inositol biosynthetic process (GO:0006021);; Biological Process: phosphatidylserine biosynthetic process (GO:0006659);; Biological Process: response to heat (GO:0009408);; Biological Process: response to high light intensity (GO:0009644);; Biological Process: …	K01858|1e-179|pop:POPTR_831371|inositol-3-phosphate synthase (EC:5.5.1.4)	Inositol-3-phosphate synthase GN=INPS1 OS=Nicotiana paniculata PE=2 SV=1	predicted protein [Populus trichocarpa]		3.721
08032609-CHIP_SEQ06 G11	--	--	--	--	NAC domain-containing protein 72 GN=F27G19.10 OS=Arabidopsis thaliana (Mouse-ear cress) PE=2 SV=1	NAC domain protein, IPR003441 [Populus trichocarpa]		2.282
08032609-CHIP_SEQ01 C03	[I]	Lipid transport and metabolism	--	K01858|1e-156|pop:POPTR_831371|inositol-3-phosphate synthase (EC:5.5.1.4)	Inositol-3-phosphate synthase GN=INPS1 OS=Nicotiana paniculata PE=2 SV=1	predicted protein [Populus trichocarpa]		2.773
08032609-CHIP_SEQ01 G09	--	--	--	--	--	predicted protein [Populus trichocarpa]		2.288
08032609-CHIP_SEQ05 B05	[F]	Nucleotide transport and metabolism	Molecular Function: catalytic activity (GO:0003824);; Biological Process: nucleoside metabolic process (GO:0009116);; Molecular Function: nutrient reservoir activity (GO:0045735);;	--	Bark storage protein A (Precursor) GN=BSPA OS=Populus deltoides (Eastern poplar) PE=2 SV=1	predicted protein [Populus trichocarpa]		3.246
08032609-CHIP_SEQ05 B12	[O]	Posttranslational modification, protein turnover, chaperones	Molecular Function: ubiquitin-protein ligase activity (GO:0004842);; Cellular Component: cytoplasm (GO:0005737);; Biological Process: embryo development ending in seed dormancy (GO:0009793);; Biological Process: protein ubiquitination (GO:0016567);; Cellular Component: SCF ubiquitin ligase complex (GO:0019005);; Biological Process: DNA endoreduplication (GO:0042023);; Biological Process: regulati…	--	SKP1-like protein 1B GN=MJC20.30 OS=Arabidopsis thaliana (Mouse-ear cress) PE=1 SV=1	unknown [Populus trichocarpa]		2.033
08032609-CHIP_SEQ05 G12	--	--	Molecular Function: structural constituent of ribosome (GO:0003735);; Cellular Component: nucleolus (GO:0005730);; Cellular Component: plasma membrane (GO:0005886);; Biological Process: translation (GO:0006412);; Cellular Component: cytosolic large ribosomal subunit (GO:0022625);;	K02891|4e-77|pop:POPTR_240547|hypothetical protein	60S ribosomal protein L22-2 GN=RPL22B OS=Arabidopsis thaliana (Mouse-ear cress) PE=2 SV=1	unknown [Populus trichocarpa]		2.216
08032609-CHIP_SEQ02 H07	--	--	Molecular Function: acidic amino acid transmembrane transporter activity (GO:0015172);; Molecular Function: neutral amino acid transmembrane transporter activity (GO:0015175);; Molecular Function: primary active transmembrane transporter activity (GO:0015399);; Biological Process: acidic amino acid transport (GO:0015800);; Biological Process: neutral amino acid transport (GO:0015804);; Cellular C…	--	Amino acid permease 3 GN=AAP3 OS=Arabidopsis thaliana (Mouse-ear cress) PE=1 SV=2	predicted protein [Populus trichocarpa]		2.137
08032609-CHIP_SEQ05 A07	[G]	Carbohydrate transport and metabolism	Molecular Function: copper ion binding (GO:0005507);;	--	Metallothionein-like protein type 2 GN=MTI OS=Ricinus communis (Castor bean) PE=3 SV=1	metallothionein 2a [Populus trichocarpa x Populus deltoides]		2.033
08032609-CHIP_SEQ08 F03	[G]	Carbohydrate transport and metabolism	--	--	Metallothionein-like protein type 2 GN=pKIWI504 OS=Actinidia deliciosa (Kiwi) PE=2 SV=1	metallothionein 1b [Populus trichocarpa x Populus deltoides]		2.155
08032609-CHIP_SEQ08 G04	--	--	--	K00430|2e-85|pop:POPTR_647567|hypothetical protein	Peroxidase 42 (Precursor) OS=Arabidopsis thaliana (Mouse-ear cress) PE=1 SV=2	predicted protein [Populus trichocarpa]		2.542
08032609-CHIP_SEQ08 D04	[I]	Lipid transport and metabolism	--	K01858|1e-168|pop:POPTR_831371|inositol-3-phosphate synthase (EC:5.5.1.4)	Inositol-3-phosphate synthase GN=INPS1 OS=Nicotiana paniculata PE=2 SV=1	predicted protein [Populus trichocarpa]		2.227
08050702-CHIP_SEQ11 F09	--	--	--	--	--	hypothetical protein GUITHDRAFT_113400 [Guillardia theta CCMP2712]		3.078
08050702-CHIP_SEQ14 H02	[G]	Carbohydrate transport and metabolism	Cellular Component: cell wall (GO:0005618);; Biological Process: cellular glucan metabolic process (GO:0006073);; Biological Process: response to water deprivation (GO:0009414);; Molecular Function: xyloglucan:xyloglucosyl transferase activity (GO:0016762);; Molecular Function: xyloglucan-specific endo-beta-1,4-glucanase activity (GO:0033946);; Cellular Component: apoplast (GO:0048046);;	K08235|8e-84|pop:POPTR_718004|hypothetical protein	Probable xyloglucan endotransglucosylase/hydrolase protein 7 (Precursor) GN=T28I19.80 OS=Arabidopsis thaliana (Mouse-ear cress) PE=2 SV=2	predicted protein [Populus trichocarpa]		3.471
08032609-CHIP_SEQ08 D06	--	--	--	--	Metallothionein-like protein type 2 GN=MTI OS=Ricinus communis (Castor bean) PE=3 SV=1	metallothionein 2a [Populus trichocarpa x Populus deltoides]		2.058
08032609-CHIP_SEQ08 E11	[F]	Nucleotide transport and metabolism	Molecular Function: catalytic activity (GO:0003824);; Biological Process: nucleoside metabolic process (GO:0009116);; Molecular Function: nutrient reservoir activity (GO:0045735);;	--	Bark storage protein B (Precursor) GN=BSP OS=Populus deltoides (Eastern poplar) PE=1 SV=1	predicted protein [Populus trichocarpa]		3.078
08032609-CHIP_SEQ08 B11	[O]	Posttranslational modification, protein turnover, chaperones	Cellular Component: cytoplasm (GO:0005737);; Biological Process: response to high light intensity (GO:0009644);; Biological Process: response to hydrogen peroxide (GO:0042542);;	K13993|1e-104|pop:POPTR_723183|hypothetical protein	18.5 kDa class I heat shock protein GN=HSP18.5-C OS=Glycine max (Soybean) PE=3 SV=1	predicted protein [Populus trichocarpa]		2.14
08032609-CHIP_SEQ01 B03	[I]	Lipid transport and metabolism	--	K01858|1e-173|pop:POPTR_831371|inositol-3-phosphate synthase (EC:5.5.1.4)	Inositol-3-phosphate synthase GN=INPS1 OS=Nicotiana paniculata PE=2 SV=1	predicted protein [Populus trichocarpa]		2.932
08032609-CHIP_SEQ03 F04	[G]	Carbohydrate transport and metabolism	Cellular Component: extracellular region (GO:0005576);;	--	Putative defensin-like protein 184 (Precursor) GN=LCR18 OS=Arabidopsis thaliana (Mouse-ear cress) PE=3 SV=1	predicted protein [Populus trichocarpa]		2.015
08032609-CHIP_SEQ05 C05	[I]	Lipid transport and metabolism	Molecular Function: inositol-3-phosphate synthase activity (GO:0004512);; Cellular Component: cytoplasm (GO:0005737);; Biological Process: inositol biosynthetic process (GO:0006021);; Biological Process: phosphatidylserine biosynthetic process (GO:0006659);; Biological Process: response to heat (GO:0009408);; Biological Process: response to high light intensity (GO:0009644);; Biological Process: …	K01858|1e-123|pop:POPTR_831371|inositol-3-phosphate synthase (EC:5.5.1.4)	Inositol-3-phosphate synthase GN=INPS1 OS=Nicotiana paniculata PE=2 SV=1	predicted protein [Populus trichocarpa]		3.503
08032609-CHIP_SEQ08 C10	[O]	Posttranslational modification, protein turnover, chaperones	Biological Process: protein folding (GO:0006457);; Biological Process: hyperosmotic response (GO:0006972);; Biological Process: response to heat (GO:0009408);; Biological Process: response to high light intensity (GO:0009644);; Biological Process: response to hydrogen peroxide (GO:0042542);; Molecular Function: unfolded protein binding (GO:0051082);;	--	17.9 kDa class II heat shock protein GN=HSP17.9-D OS=Glycine max (Soybean) PE=3 SV=1	predicted protein [Populus trichocarpa]		2.763
08032609-CHIP_SEQ02 G04	[I]	Lipid transport and metabolism	Molecular Function: inositol-3-phosphate synthase activity (GO:0004512);; Cellular Component: cytoplasm (GO:0005737);; Biological Process: inositol biosynthetic process (GO:0006021);; Biological Process: phosphatidylserine biosynthetic process (GO:0006659);; Biological Process: response to heat (GO:0009408);; Biological Process: response to high light intensity (GO:0009644);; Biological Process: …	K01858|1e-152|pop:POPTR_831371|inositol-3-phosphate synthase (EC:5.5.1.4)	Inositol-3-phosphate synthase GN=INPS1 OS=Nicotiana paniculata PE=2 SV=1	predicted protein [Populus trichocarpa]		2.351
08032609-CHIP_SEQ06 H04	[I]	Lipid transport and metabolism	--	K01858|1e-125|pop:POPTR_831371|inositol-3-phosphate synthase (EC:5.5.1.4)	Inositol-3-phosphate synthase GN=INPS1 OS=Nicotiana paniculata PE=2 SV=1	predicted protein [Populus trichocarpa]		3.699
08032609-CHIP_SEQ08 H10	--	--	Cellular Component: chloroplast thylakoid membrane (GO:0009535);; Cellular Component: chloroplast envelope (GO:0009941);; Cellular Component: plastoglobule (GO:0010287);;	--	Uncharacterized protein At4g01150, chloroplastic (Precursor) GN=At4g01150 OS=Arabidopsis thaliana (Mouse-ear cress) PE=1 SV=1	predicted protein [Populus trichocarpa]		2.012
08032609-CHIP_SEQ08 A11	[O]	Posttranslational modification, protein turnover, chaperones	Biological Process: protein folding (GO:0006457);; Biological Process: hyperosmotic response (GO:0006972);; Biological Process: response to heat (GO:0009408);; Biological Process: response to high light intensity (GO:0009644);; Biological Process: response to hydrogen peroxide (GO:0042542);; Molecular Function: unfolded protein binding (GO:0051082);;	--	17.9 kDa class II heat shock protein GN=HSP17.9-D OS=Glycine max (Soybean) PE=3 SV=1	predicted protein [Populus trichocarpa]		3.016
08050702-CHIP_SEQ11 D08	--	--	Molecular Function: copper ion binding (GO:0005507);;	--	Metallothionein-like protein type 2 GN=pKIWI504 OS=Actinidia deliciosa (Kiwi) PE=2 SV=1	metallothionein 1b [Populus trichocarpa x Populus deltoides]		2.202
08032609-CHIP_SEQ06 A04	[G]	Carbohydrate transport and metabolism	--	--	Metallothionein-like protein type 2 GN=pKIWI504 OS=Actinidia deliciosa (Kiwi) PE=2 SV=1	metallothionein 1b [Populus trichocarpa x Populus deltoides]		2.056
08032609-CHIP_SEQ06 G07	[I]	Lipid transport and metabolism	--	K01858|1e-152|pop:POPTR_831371|inositol-3-phosphate synthase (EC:5.5.1.4)	Inositol-3-phosphate synthase GN=INPS1 OS=Nicotiana paniculata PE=2 SV=1	predicted protein [Populus trichocarpa]		2.514
08032609-CHIP SEQ07 H07	[O]	Posttranslational modification, protein turnover, chaperones	Molecular Function: ATP binding (GO:0005524);; Cellular Component: cell wall (GO:0005618);; Cellular Component: nucleolus (GO:0005730);; Cellular Component: mitochondrion (GO:0005739);; Cellular Component: cytosol (GO:0005829);; Cellular Component: plasma membrane (GO:0005886);; Biological Process: protein folding (GO:0006457);; Biological Process: response to water deprivation (GO:0009414);; Bio…	K04079|1e-89|pop:POPTR_592912|hypothetical protein	Heat shock protein 82 (Fragment) GN=HSP82 OS=Nicotiana tabacum (Common tobacco) PE=1 SV=1	predicted protein [Populus trichocarpa]		2.135
08050702-CHIP_SEQ14 E06	--	--	--	--	Remorin OS=Solanum tuberosum (Potato) PE=1 SV=1	Remorin, putative [Ricinus communis]		2.217
08050702-CHIP_SEQ14 E10	[I]	Lipid transport and metabolism	--	K01858|0.0|pop:POPTR_831371|inositol-3-phosphate synthase (EC:5.5.1.4)	Inositol-3-phosphate synthase GN=INPS1 OS=Nicotiana paniculata PE=2 SV=1	predicted protein [Populus trichocarpa]		3.217
08032609-CHIP_SEQ01 B11	--	--	--	--	Metallothionein-like protein type 2 GN=MTI OS=Ricinus communis (Castor bean) PE=3 SV=1	metallothionein 2a [Populus trichocarpa x Populus deltoides]		2.315
08032609-CHIP_SEQ02 H11	--	--	--	--	--	hypothetical protein [Populus euphratica]		2.14
08032609-CHIP_SEQ05 A11	[G]	Carbohydrate transport and metabolism	--	--	--	predicted protein [Populus trichocarpa]		3.84
08032609-CHIP_SEQ08 B08	[G]	Carbohydrate transport and metabolism	Cellular Component: chloroplast thylakoid membrane (GO:0009535);; Biological Process: response to blue light (GO:0009637);; Biological Process: response to high light intensity (GO:0009644);; Cellular Component: photosystem II oxygen evolving complex (GO:0009654);; Biological Process: response to sucrose (GO:0009744);; Biological Process: response to red light (GO:0010114);; Biological Process: r…	K03541|1e-90|pop:POPTR_661166|photosystem II subunit R (PsbR)	Photosystem II 10 kDa polypeptide, chloroplastic (Precursor) GN=PSBR OS=Nicotiana tabacum (Common tobacco) PE=2 SV=1	predicted protein [Populus trichocarpa]		3.467
08032609-CHIP_SEQ01 F06	[G]	Carbohydrate transport and metabolism	--	--	Metallothionein-like protein type 2 GN=pKIWI504 OS=Actinidia deliciosa (Kiwi) PE=2 SV=1	metallothionein 1b [Populus trichocarpa x Populus deltoides]		2.201
08032609-CHIP_SEQ08 C12	[O]	Posttranslational modification, protein turnover, chaperones	Cellular Component: cytoplasm (GO:0005737);; Biological Process: response to high light intensity (GO:0009644);; Biological Process: response to hydrogen peroxide (GO:0042542);;	K13993|1e-104|pop:POPTR_723183|hypothetical protein	18.5 kDa class I heat shock protein GN=HSP18.5-C OS=Glycine max (Soybean) PE=3 SV=1	predicted protein [Populus trichocarpa]		3.53
08032609-CHIP_SEQ08 E12	--	--	Molecular Function: monooxygenase activity (GO:0004497);; Molecular Function: copper ion binding (GO:0005507);; Cellular Component: cell wall (GO:0005618);; Biological Process: response to cold (GO:0009409);; Cellular Component: chloroplast thylakoid membrane (GO:0009535);; Cellular Component: chloroplast stroma (GO:0009570);; Biological Process: response to blue light (GO:0009637);; Biological P…	K01602|1e-123|pop:POPTR_580797|ribulose-bisphosphate carboxylase small chain (EC:4.1.1.39)	Ribulose bisphosphate carboxylase small chain, chloroplastic (Precursor) GN=RBCS OS=Pyrus pyrifolia (Chinese pear) PE=2 SV=1	unknown [Populus trichocarpa x Populus deltoides]		2.902
08032609-CHIP_SEQ06 B10	--	--	--	K03541|2e-91|pop:POPTR_661166|photosystem II subunit R (PsbR)	Photosystem II 10 kDa polypeptide, chloroplastic (Precursor) GN=PSBR OS=Nicotiana tabacum (Common tobacco) PE=2 SV=1	predicted protein [Populus trichocarpa]		3.178
08032609-CHIP SEQ09 E05	[G]	Carbohydrate transport and metabolism	--	--	--	predicted protein [Populus trichocarpa]		2.163
08050702-CHIP_SEQ13 F01	--	--	Molecular Function: binding (GO:0005488);; Cellular Component: chloroplast (GO:0009507);; Cellular Component: thylakoid (GO:0009579);; Cellular Component: membrane (GO:0016020);;	K03798|1e-09|pop:POPTR_552657|hypothetical protein	Probable inositol 3-phosphate synthase isozyme 3 GN=At5g10170 OS=Arabidopsis thaliana (Mouse-ear cress) PE=2 SV=1	predicted protein [Populus trichocarpa]		2.339
08050702-CHIP_SEQ13 H05	[G]	Carbohydrate transport and metabolism	Molecular Function: copper ion binding (GO:0005507);;	--	Metallothionein-like protein type 2 GN=pKIWI504 OS=Actinidia deliciosa (Kiwi) PE=2 SV=1	unknown [Populus trichocarpa]		2.35
08032609-CHIP_SEQ08 E08	[KAD]	--	Molecular Function: DNA binding (GO:0003677);; Molecular Function: chromatin binding (GO:0003682);; Biological Process: transcription, DNA-templated (GO:0006351);; Biological Process: response to salicylic acid (GO:0009751);; Biological Process: response to jasmonic acid (GO:0009753);; Biological Process: response to UV-B (GO:0010224);;	K09422|1e-149|pop:POPTR_818190|MYB221	Myb-related protein 308 GN=MYB308 OS=Antirrhinum majus (Garden snapdragon) PE=2 SV=1	predicted protein [Populus trichocarpa]		2.013
08032609-CHIP_SEQ08 F05	[G]	Carbohydrate transport and metabolism	--	K03541|5e-91|pop:POPTR_661166|photosystem II subunit R (PsbR)	Photosystem II 10 kDa polypeptide, chloroplastic (Precursor) GN=PSBR OS=Nicotiana tabacum (Common tobacco) PE=2 SV=1	predicted protein [Populus trichocarpa]		3.414
08032609-CHIP_SEQ08 G05	--	--	--	--	Heavy metal-associated isoprenylated plant protein 26 (Precursor) GN=F20M13.140 OS=Arabidopsis thaliana (Mouse-ear cress) PE=1 SV=1	predicted protein [Populus trichocarpa]		2.422
08032609-CHIP_SEQ08 H12	[G]	Carbohydrate transport and metabolism	--	--	--	putative puroindoline b protein [Triticum macha]		2.939
14号下调
08032609-CHIP_SEQ01 G08	[G]	Carbohydrate transport and metabolism	--	K00799|2e-62|pop:POPTR_831173|hypothetical protein	--	predicted protein [Populus trichocarpa]		0.435
08032609-CHIP_SEQ05 C07	--	--	Biological Process: response to wounding (GO:0009611);; Biological Process: jasmonic acid biosynthetic process (GO:0009695);; Biological Process: jasmonic acid mediated signaling pathway (GO:0009867);; Molecular Function: hydroxyjasmonate sulfotransferase activity (GO:0080131);;	--	Cytosolic sulfotransferase 15 GN=MOJ9.18 OS=Arabidopsis thaliana (Mouse-ear cress) PE=1 SV=1	predicted protein [Populus trichocarpa]		0.467
08032609-CHIP_SEQ02 C12	[G]	Carbohydrate transport and metabolism	Biological Process: defense response (GO:0006952);; Biological Process: response to osmotic stress (GO:0006970);; Biological Process: primary metabolic process (GO:0044238);; Biological Process: cellular biosynthetic process (GO:0044249);; Cellular Component: cell part (GO:0044464);; Biological Process: single-organism process (GO:0044699);; Biological Process: single-organism metabolic process (…	--	Probable protein Pop3 GN=At3g17210 OS=Arabidopsis thaliana (Mouse-ear cress) PE=1 SV=1	Chain A, Boiling Stable Protein Isolated From Populus Tremula		0.173
08032609-CHIP_SEQ06 A08	--	--	--	--	Wound-responsive protein GWIN3 (Precursor) GN=GWIN3 OS=Populus sp. (Poplar) PE=2 SV=1	kunitz trypsin inhibitor TI3 [Populus tremula]		0.462
08032609-CHIP SEQ07 A03	--	--	Biological Process: metal ion transport (GO:0030001);; Molecular Function: metal ion binding (GO:0046872);;	--	--	predicted protein [Populus trichocarpa]		0.448
08032609-CHIP SEQ07 C01	[O]	Posttranslational modification, protein turnover, chaperones	Molecular Function: copper ion binding (GO:0005507);; Molecular Function: ATP binding (GO:0005524);; Cellular Component: mitochondrial matrix (GO:0005759);; Cellular Component: plasma membrane (GO:0005886);; Biological Process: response to heat (GO:0009408);; Cellular Component: chloroplast (GO:0009507);; Cellular Component: cytosolic ribosome (GO:0022626);; Biological Process: protein refolding …	K04077|1e-115|pop:POPTR_829355|hypothetical protein	Chaperonin CPN60-2, mitochondrial (Precursor) GN=CPN60-2 OS=Cucurbita maxima (Pumpkin) PE=1 SV=1	unknown [Populus trichocarpa]		0.456
08032609-CHIP_SEQ01 A06	--	--	--	--	Wound-responsive protein GWIN3 (Precursor) GN=GWIN3 OS=Populus sp. (Poplar) PE=2 SV=1	kunitz trypsin inhibitor TI3 [Populus tremula]		0.448
08032609-CHIP_SEQ03 C11	[P]	Inorganic ion transport and metabolism	Molecular Function: carbonate dehydratase activity (GO:0004089);; Molecular Function: zinc ion binding (GO:0008270);; Biological Process: carbon utilization (GO:0015976);;	K01673|1e-152|pop:POPTR_666464|hypothetical protein	Carbonic anhydrase 2, chloroplastic GN=T9L3_40 OS=Arabidopsis thaliana (Mouse-ear cress) PE=1 SV=2	predicted protein [Populus trichocarpa]		0.347
08032609-CHIP_SEQ06 H01	--	--	--	--	Wound-responsive protein GWIN3 (Precursor) GN=GWIN3 OS=Populus sp. (Poplar) PE=2 SV=1	kunitz trypsin inhibitor TI3 [Populus tremula]		0.47
08032609-CHIP_SEQ08 A07	[O]	Posttranslational modification, protein turnover, chaperones	Biological Process: protein folding (GO:0006457);; Biological Process: hyperosmotic response (GO:0006972);; Biological Process: response to heat (GO:0009408);; Biological Process: response to high light intensity (GO:0009644);; Biological Process: response to hydrogen peroxide (GO:0042542);; Molecular Function: unfolded protein binding (GO:0051082);;	--	17.9 kDa class II heat shock protein GN=HSP17.9-D OS=Glycine max (Soybean) PE=3 SV=1	predicted protein [Populus trichocarpa]		0.488
08032609-CHIP_SEQ08 C11	--	--	Molecular Function: metal ion binding (GO:0046872);;	--	Zinc finger protein ZAT6 GN=T19N18.70 OS=Arabidopsis thaliana (Mouse-ear cress) PE=2 SV=1	predicted protein [Populus trichocarpa]		0.41
08032609-CHIP_SEQ08 E11	[F]	Nucleotide transport and metabolism	Molecular Function: catalytic activity (GO:0003824);; Biological Process: nucleoside metabolic process (GO:0009116);; Molecular Function: nutrient reservoir activity (GO:0045735);;	--	Bark storage protein B (Precursor) GN=BSP OS=Populus deltoides (Eastern poplar) PE=1 SV=1	predicted protein [Populus trichocarpa]		0.47
08032609-CHIP_SEQ08 G10	[G]	Carbohydrate transport and metabolism	Molecular Function: fructose-bisphosphate aldolase activity (GO:0004332);; Biological Process: glycolysis (GO:0006096);; Biological Process: response to abscisic acid (GO:0009737);; Cellular Component: chloroplast envelope (GO:0009941);; Cellular Component: plastoglobule (GO:0010287);; Cellular Component: membrane (GO:0016020);; Cellular Component: cytosolic ribosome (GO:0022626);; Cellular Compo…	K01623|1e-162|pop:POPTR_713130|hypothetical protein	Probable fructose-bisphosphate aldolase 2, chloroplastic (Precursor) GN=FBA2 OS=Arabidopsis thaliana (Mouse-ear cress) PE=1 SV=2	predicted protein [Populus trichocarpa]		0.299
08032609-CHIP_SEQ01 B01	[G]	Carbohydrate transport and metabolism	--	K04078|1e-60|pop:POPTR_719845|hypothetical protein	10 kDa chaperonin GN=CPN10 OS=Arabidopsis thaliana (Mouse-ear cress) PE=3 SV=1	predicted protein [Populus trichocarpa]		0.396
08032609-CHIP_SEQ01 E09	[P]	Inorganic ion transport and metabolism	--	K01673|1e-172|pop:POPTR_666464|hypothetical protein	Carbonic anhydrase 2, chloroplastic GN=T9L3_40 OS=Arabidopsis thaliana (Mouse-ear cress) PE=1 SV=2	predicted protein [Populus trichocarpa]		0.384
08032609-CHIP_SEQ03 B11	[R]	General function prediction only	Molecular Function: double-stranded DNA binding (GO:0003690);; Cellular Component: cytosol (GO:0005829);;	K06875|4e-79|pop:POPTR_746752|hypothetical protein	--	predicted protein [Populus trichocarpa]		0.449
08032609-CHIP_SEQ03 H10	--	--	Molecular Function: endopeptidase inhibitor activity (GO:0004866);; Biological Process: proteolysis (GO:0006508);; Molecular Function: peptidase activity (GO:0008233);; Biological Process: negative regulation of endopeptidase activity (GO:0010951);;	--	Wound-responsive protein GWIN3 (Precursor) GN=GWIN3 OS=Populus sp. (Poplar) PE=2 SV=1	kunitz trypsin inhibitor TI3 [Populus tremula]		0.418
08032609-CHIP_SEQ05 H11	[G]	Carbohydrate transport and metabolism	Molecular Function: serine-type endopeptidase inhibitor activity (GO:0004867);; Biological Process: response to wounding (GO:0009611);;	--	Inhibitor of trypsin and hageman factor OS=Cucurbita maxima (Pumpkin) PE=1 SV=1	predicted protein [Populus trichocarpa]		0.425
08032609-CHIP SEQ07 D06	[O]	Posttranslational modification, protein turnover, chaperones	Molecular Function: binding (GO:0005488);; Cellular Component: chloroplast (GO:0009507);; Biological Process: cellular protein metabolic process (GO:0044267);; Cellular Component: intracellular organelle part (GO:0044446);;	K04077|1e-11|pop:POPTR_829355|hypothetical protein	Chaperonin CPN60-like 1, mitochondrial (Precursor) GN=At2g33210 OS=Arabidopsis thaliana (Mouse-ear cress) PE=1 SV=1	hypothetical protein PRUPE_ppa003440mg [Prunus persica]		0.488
08032609-CHIP_SEQ08 F07	[O]	Posttranslational modification, protein turnover, chaperones	Biological Process: protein folding (GO:0006457);; Biological Process: hyperosmotic response (GO:0006972);; Biological Process: response to heat (GO:0009408);; Biological Process: response to high light intensity (GO:0009644);; Biological Process: response to hydrogen peroxide (GO:0042542);; Molecular Function: unfolded protein binding (GO:0051082);;	--	17.9 kDa class II heat shock protein GN=HSP17.9-D OS=Glycine max (Soybean) PE=3 SV=1	predicted protein [Populus trichocarpa]		0.489
08050702-CHIP_SEQ11 B02	--	--	Molecular Function: endopeptidase inhibitor activity (GO:0004866);; Biological Process: proteolysis (GO:0006508);; Molecular Function: peptidase activity (GO:0008233);; Biological Process: negative regulation of endopeptidase activity (GO:0010951);;	--	Wound-responsive protein GWIN3 (Precursor) GN=GWIN3 OS=Populus sp. (Poplar) PE=2 SV=1	kunitz trypsin inhibitor TI3 [Populus tremula]		0.441
08032609-CHIP_SEQ03 D07	[O]	Posttranslational modification, protein turnover, chaperones	Cellular Component: cytoplasm (GO:0005737);; Biological Process: response to stress (GO:0006950);;	--	18.5 kDa class I heat shock protein GN=HSP18.5-C OS=Glycine max (Soybean) PE=3 SV=1	predicted protein [Populus trichocarpa]		0.416
08032609-CHIP_SEQ05 D07	[P]	Inorganic ion transport and metabolism	Molecular Function: carbonate dehydratase activity (GO:0004089);; Molecular Function: zinc ion binding (GO:0008270);; Biological Process: carbon utilization (GO:0015976);;	K01673|1e-173|pop:POPTR_666464|hypothetical protein	Carbonic anhydrase 2, chloroplastic GN=T9L3_40 OS=Arabidopsis thaliana (Mouse-ear cress) PE=1 SV=2	predicted protein [Populus trichocarpa]		0.33
08032609-CHIP_SEQ06 D09	[GEPR]	--	--	--	Polyol transporter 5 GN=PLT5 OS=Arabidopsis thaliana (Mouse-ear cress) PE=1 SV=2	polyol transporter [Populus trichocarpa]		0.355
08032609-CHIP_SEQ08 B04	[O]	Posttranslational modification, protein turnover, chaperones	--	--	23.6 kDa heat shock protein, mitochondrial (Precursor) GN=HSP23.6 OS=Arabidopsis thaliana (Mouse-ear cress) PE=2 SV=1	predicted protein [Populus trichocarpa]		0.425
08032609-CHIP_SEQ01 F04	--	--	--	--	Stem-specific protein TSJT1 GN=TSJT1 OS=Nicotiana tabacum (Common tobacco) PE=2 SV=1	predicted protein [Populus trichocarpa]		0.361
08032609-CHIP SEQ09 A09	[C]	Energy production and conversion	Cellular Component: mitochondrial proton-transporting ATP synthase complex, catalytic core F(1) (GO:0000275);; Molecular Function: ATP binding (GO:0005524);; Biological Process: ATP synthesis coupled proton transport (GO:0015986);; Biological Process: ATP hydrolysis coupled proton transport (GO:0015991);; Molecular Function: proton-transporting ATP synthase activity, rotational mechanism (GO:0046…	--	ATP synthase subunit alpha, mitochondrial GN=ATPA OS=Arabidopsis thaliana (Mouse-ear cress) PE=1 SV=2	predicted protein [Populus trichocarpa]		0.336
08032609-CHIP_SEQ03 C05	[P]	Inorganic ion transport and metabolism	Molecular Function: carbonate dehydratase activity (GO:0004089);; Molecular Function: zinc ion binding (GO:0008270);; Biological Process: carbon utilization (GO:0015976);;	K01673|1e-151|pop:POPTR_575155|hypothetical protein	Carbonic anhydrase 2, chloroplastic GN=T9L3_40 OS=Arabidopsis thaliana (Mouse-ear cress) PE=1 SV=2	predicted protein [Populus trichocarpa]		0.372
08032609-CHIP_SEQ03 G12	[P]	Inorganic ion transport and metabolism	Molecular Function: carbonate dehydratase activity (GO:0004089);; Molecular Function: zinc ion binding (GO:0008270);; Biological Process: carbon utilization (GO:0015976);;	K01673|1e-144|pop:POPTR_575155|hypothetical protein	Carbonic anhydrase 2, chloroplastic GN=T9L3_40 OS=Arabidopsis thaliana (Mouse-ear cress) PE=1 SV=2	predicted protein [Populus trichocarpa]		0.336
08032609-CHIP_SEQ04 B02	--	--	Cellular Component: nucleus (GO:0005634);; Cellular Component: plasma membrane (GO:0005886);; Biological Process: protein folding (GO:0006457);; Biological Process: response to heat (GO:0009408);; Biological Process: response to high light intensity (GO:0009644);; Biological Process: response to endoplasmic reticulum stress (GO:0034976);; Biological Process: response to hydrogen peroxide (GO:0042…	K04507|1e-153|pop:POPTR_675455|hypothetical protein	--	predicted protein [Populus trichocarpa]		0.324
08032609-CHIP_SEQ06 F07	--	--	--	--	Major allergen Pru ar 1 OS=Prunus armeniaca (Apricot) PE=1 SV=1	predicted protein [Populus trichocarpa]		0.457
08032609-CHIP_SEQ08 B12	--	--	Molecular Function: endopeptidase inhibitor activity (GO:0004866);; Biological Process: proteolysis (GO:0006508);; Molecular Function: peptidase activity (GO:0008233);; Biological Process: negative regulation of endopeptidase activity (GO:0010951);;	--	Wound-responsive protein GWIN3 (Precursor) GN=GWIN3 OS=Populus sp. (Poplar) PE=2 SV=1	kunitz trypsin inhibitor TI3 [Populus tremula]		0.485
08032609-CHIP_SEQ03 C09	--	--	Molecular Function: endopeptidase inhibitor activity (GO:0004866);; Biological Process: proteolysis (GO:0006508);; Molecular Function: peptidase activity (GO:0008233);; Biological Process: negative regulation of endopeptidase activity (GO:0010951);;	--	Wound-responsive protein GWIN3 (Precursor) GN=GWIN3 OS=Populus sp. (Poplar) PE=2 SV=1	kunitz trypsin inhibitor TI3 [Populus tremula]		0.473
08032609-CHIP SEQ07 H05	[OC]	--	Biological Process: glycerol ether metabolic process (GO:0006662);; Molecular Function: electron carrier activity (GO:0009055);; Cellular Component: chloroplast stroma (GO:0009570);; Molecular Function: protein disulfide oxidoreductase activity (GO:0015035);; Molecular Function: oxidoreductase activity, acting on a sulfur group of donors, disulfide as acceptor (GO:0016671);; Cellular Component: c…	--	Thioredoxin-like 1-1, chloroplastic (Precursor) GN=At1g08570 OS=Arabidopsis thaliana (Mouse-ear cress) PE=2 SV=1	predicted protein [Populus trichocarpa]		0.497
08032609-CHIP_SEQ08 C02	[P]	Inorganic ion transport and metabolism	--	K01673|1e-172|pop:POPTR_575155|hypothetical protein	Carbonic anhydrase 2, chloroplastic GN=T9L3_40 OS=Arabidopsis thaliana (Mouse-ear cress) PE=1 SV=2	predicted protein [Populus trichocarpa]		0.386
08032609-CHIP_SEQ01 G01	--	--	--	--	Wound-responsive protein GWIN3 (Precursor) GN=GWIN3 OS=Populus sp. (Poplar) PE=2 SV=1	kunitz trypsin inhibitor TI3 [Populus tremula]		0.419
08032609-CHIP_SEQ03 E11	[G]	Carbohydrate transport and metabolism	Biological Process: lipid metabolic process (GO:0006629);; Molecular Function: hydrolase activity, acting on ester bonds (GO:0016788);;	--	GDSL esterase/lipase At5g45670 (Precursor) GN=At5g45670 OS=Arabidopsis thaliana (Mouse-ear cress) PE=2 SV=1	predicted protein [Populus trichocarpa]		0.462
08032609-CHIP_SEQ05 F11	--	--	Molecular Function: endopeptidase inhibitor activity (GO:0004866);; Biological Process: proteolysis (GO:0006508);; Molecular Function: peptidase activity (GO:0008233);; Biological Process: negative regulation of endopeptidase activity (GO:0010951);;	--	Wound-responsive protein GWIN3 (Precursor) GN=GWIN3 OS=Populus sp. (Poplar) PE=2 SV=1	kunitz trypsin inhibitor TI3 [Populus tremula]		0.448
08050702-CHIP_SEQ15 C02	[R]	General function prediction only	--	--	Endochitinase WIN8 (Precursor) GN=WIN8 OS=Populus trichocarpa (Western balsam poplar) PE=2 SV=1	predicted protein [Populus trichocarpa]		0.463
08032609-CHIP_SEQ03 C12	--	--	Molecular Function: triglyceride lipase activity (GO:0004806);; Biological Process: lipid metabolic process (GO:0006629);;	--	Phospholipase A1-IIgamma GN=DSEL OS=Arabidopsis thaliana (Mouse-ear cress) PE=1 SV=1	predicted protein [Populus trichocarpa]		0.133
08032609-CHIP_SEQ08 H09	--	--	Cellular Component: mitochondrion (GO:0005739);; Cellular Component: chloroplast thylakoid membrane (GO:0009535);; Biological Process: response to blue light (GO:0009637);; Biological Process: photosynthesis, light harvesting (GO:0009765);; Cellular Component: chloroplast envelope (GO:0009941);; Biological Process: response to red light (GO:0010114);; Biological Process: response to far red light…	K08912|1e-151|pop:POPTR_652073|Lhcb1-2	Chlorophyll a-b binding protein 3, chloroplastic (Precursor) GN=CAB3 OS=Glycine max (Soybean) PE=3 SV=1	chloroplast light harvesting chlorophyll a/b binding protein [Populus euphratica]		0.497
08032609-CHIP_SEQ01 C08	[P]	Inorganic ion transport and metabolism	--	K01673|1e-159|pop:POPTR_666464|hypothetical protein	Carbonic anhydrase 2, chloroplastic GN=T9L3_40 OS=Arabidopsis thaliana (Mouse-ear cress) PE=1 SV=2	predicted protein [Populus trichocarpa]		0.394
08032609-CHIP_SEQ02 C05	--	--	Molecular Function: endopeptidase inhibitor activity (GO:0004866);; Biological Process: proteolysis (GO:0006508);; Molecular Function: peptidase activity (GO:0008233);; Biological Process: negative regulation of endopeptidase activity (GO:0010951);;	--	Wound-responsive protein GWIN3 (Precursor) GN=GWIN3 OS=Populus sp. (Poplar) PE=2 SV=1	kunitz trypsin inhibitor TI3 [Populus tremula]		0.445
08050702-CHIP_SEQ12 D04	[E]	Amino acid transport and metabolism	Molecular Function: cystathionine gamma-synthase activity (GO:0003962);; Cellular Component: cytosol (GO:0005829);; Biological Process: one-carbon metabolic process (GO:0006730);; Biological Process: cellular response to sulfate starvation (GO:0009970);; Molecular Function: methionine gamma-lyase activity (GO:0018826);; Biological Process: methionine catabolic process via 2-oxobutanoate (GO:00194…	K01761|2e-80|pop:POPTR_709036|methionine gamma-lyase (EC:4.4.1.11)	Methionine gamma-lyase GN=MGL OS=Arabidopsis thaliana (Mouse-ear cress) PE=1 SV=1	unknown [Populus trichocarpa]		0.346
08032609-CHIP_SEQ05 E01	--	--	Molecular Function: endopeptidase inhibitor activity (GO:0004866);; Biological Process: proteolysis (GO:0006508);; Molecular Function: peptidase activity (GO:0008233);; Biological Process: negative regulation of endopeptidase activity (GO:0010951);;	--	Wound-responsive protein GWIN3 (Precursor) GN=GWIN3 OS=Populus sp. (Poplar) PE=2 SV=1	kunitz trypsin inhibitor TI3 [Populus tremula]		0.405
08032609-CHIP_SEQ08 G10	[G]	Carbohydrate transport and metabolism	Molecular Function: fructose-bisphosphate aldolase activity (GO:0004332);; Biological Process: glycolysis (GO:0006096);; Biological Process: response to abscisic acid (GO:0009737);; Cellular Component: chloroplast envelope (GO:0009941);; Cellular Component: plastoglobule (GO:0010287);; Cellular Component: membrane (GO:0016020);; Cellular Component: cytosolic ribosome (GO:0022626);; Cellular Compo…	K01623|1e-162|pop:POPTR_713130|hypothetical protein	Probable fructose-bisphosphate aldolase 2, chloroplastic (Precursor) GN=FBA2 OS=Arabidopsis thaliana (Mouse-ear cress) PE=1 SV=2	predicted protein [Populus trichocarpa]		0.492
08032609-CHIP SEQ09 F08	--	--	Biological Process: pollen tube growth (GO:0009860);; Molecular Function: oxidoreductase activity (GO:0016491);; Biological Process: intracellular signal transduction (GO:0035556);; Molecular Function: metal ion binding (GO:0046872);;	--	Probable nucleoredoxin 2 OS=Oryza sativa subsp. japonica (Rice) PE=2 SV=1	predicted protein [Populus trichocarpa]		0.486
08032609-CHIP_SEQ02 C06	[F]	Nucleotide transport and metabolism	Molecular Function: catalytic activity (GO:0003824);; Biological Process: nucleoside metabolic process (GO:0009116);;	--	Bark storage protein A (Precursor) GN=BSPA OS=Populus deltoides (Eastern poplar) PE=2 SV=1	predicted protein [Populus trichocarpa]		0.363
08032609-CHIP_SEQ03 A09	[O]	Posttranslational modification, protein turnover, chaperones	Biological Process: protein peptidyl-prolyl isomerization (GO:0000413);; Molecular Function: peptidyl-prolyl cis-trans isomerase activity (GO:0003755);; Cellular Component: plasma membrane (GO:0005886);; Biological Process: protein folding (GO:0006457);; Biological Process: response to cadmium ion (GO:0046686);; Cellular Component: apoplast (GO:0048046);;	--	Peptidyl-prolyl cis-trans isomerase GN=CYP OS=Allium cepa (Onion) PE=2 SV=1	predicted protein [Populus trichocarpa]		0.317
08032609-CHIP SEQ09 E03	[M]	Cell wall/membrane/envelope biogenesis	Molecular Function: DNA binding (GO:0003677);; Cellular Component: vacuole (GO:0005773);; Cellular Component: plasma membrane (GO:0005886);; Biological Process: cell-cell signaling (GO:0007267);; Molecular Function: galacturonate binding (GO:0048032);;	--	Remorin OS=Solanum tuberosum (Potato) PE=1 SV=1	predicted protein [Populus trichocarpa]		0.399
08050702-CHIP_SEQ14 C01	[P]	Inorganic ion transport and metabolism	Molecular Function: carbonate dehydratase activity (GO:0004089);; Molecular Function: zinc ion binding (GO:0008270);; Biological Process: carbon utilization (GO:0015976);;	K01673|1e-169|pop:POPTR_666464|hypothetical protein	Carbonic anhydrase 2, chloroplastic GN=T9L3_40 OS=Arabidopsis thaliana (Mouse-ear cress) PE=1 SV=2	predicted protein [Populus trichocarpa]		0.398
08032609-CHIP_SEQ05 D10	--	--	Cellular Component: cytoplasmic membrane-bounded vesicle (GO:0016023);;	--	--	predicted protein [Populus trichocarpa]		0.0443
08032609-CHIP_SEQ08 A05	[P]	Inorganic ion transport and metabolism	--	K01673|1e-164|pop:POPTR_666464|hypothetical protein	Carbonic anhydrase 2, chloroplastic GN=T9L3_40 OS=Arabidopsis thaliana (Mouse-ear cress) PE=1 SV=2	predicted protein [Populus trichocarpa]		0.466
08032609-CHIP_SEQ01 A07	--	--	--	--	Pectinesterase 3 (Precursor) GN=MPE3 OS=Phaseolus vulgaris (Kidney bean) PE=2 SV=1	predicted protein [Populus trichocarpa]		0.398
08032609-CHIP_SEQ01 H12	--	--	--	--	--	predicted protein [Populus trichocarpa]		0.494
08032609-CHIP_SEQ03 A05	--	--	Molecular Function: endopeptidase inhibitor activity (GO:0004866);; Biological Process: proteolysis (GO:0006508);; Molecular Function: peptidase activity (GO:0008233);; Biological Process: negative regulation of endopeptidase activity (GO:0010951);;	--	Wound-responsive protein GWIN3 (Precursor) GN=GWIN3 OS=Populus sp. (Poplar) PE=2 SV=1	kunitz trypsin inhibitor TI3 [Populus tremula]		0.471
08032609-CHIP_SEQ03 A12	--	--	Molecular Function: endopeptidase inhibitor activity (GO:0004866);; Biological Process: proteolysis (GO:0006508);; Molecular Function: peptidase activity (GO:0008233);; Biological Process: negative regulation of endopeptidase activity (GO:0010951);;	--	Wound-responsive protein GWIN3 (Precursor) GN=GWIN3 OS=Populus sp. (Poplar) PE=2 SV=1	kunitz trypsin inhibitor TI3 [Populus tremula]		0.479
08032609-CHIP_SEQ03 D06	--	--	Molecular Function: endopeptidase inhibitor activity (GO:0004866);; Biological Process: proteolysis (GO:0006508);; Molecular Function: peptidase activity (GO:0008233);; Biological Process: negative regulation of endopeptidase activity (GO:0010951);;	--	Wound-responsive protein GWIN3 (Precursor) GN=GWIN3 OS=Populus sp. (Poplar) PE=2 SV=1	kunitz trypsin inhibitor TI3 [Populus tremula]		0.452
08032609-CHIP_SEQ04 E04	[P]	Inorganic ion transport and metabolism	Molecular Function: carbonate dehydratase activity (GO:0004089);; Molecular Function: zinc ion binding (GO:0008270);; Biological Process: carbon utilization (GO:0015976);;	K01673|1e-148|pop:POPTR_666464|hypothetical protein	Carbonic anhydrase 2, chloroplastic GN=T9L3_40 OS=Arabidopsis thaliana (Mouse-ear cress) PE=1 SV=2	predicted protein [Populus trichocarpa]		0.434
08032609-CHIP SEQ09 F07	[G]	Carbohydrate transport and metabolism	--	--	--	putative puroindoline b protein [Triticum macha]		0.495
08050702-CHIP_SEQ12 G09	[G]	Carbohydrate transport and metabolism	Cellular Component: protein storage vacuole (GO:0000326);; Cellular Component: endoplasmic reticulum (GO:0005783);; Cellular Component: plasma membrane (GO:0005886);; Biological Process: water transport (GO:0006833);; Cellular Component: plant-type vacuole membrane (GO:0009705);; Cellular Component: chloroplast envelope (GO:0009941);; Molecular Function: urea transmembrane transporter activity (G…	--	Aquaporin TIP1-1 GN=T1J8.1 OS=Arabidopsis thaliana (Mouse-ear cress) PE=1 SV=1	aquaporin, MIP family, TIP subfamily [Populus trichocarpa]		0.255
08032609-CHIP_SEQ05 E07	[P]	Inorganic ion transport and metabolism	Molecular Function: carbonate dehydratase activity (GO:0004089);; Molecular Function: zinc ion binding (GO:0008270);; Biological Process: carbon utilization (GO:0015976);;	K01673|1e-150|pop:POPTR_666464|hypothetical protein	Carbonic anhydrase 2, chloroplastic GN=T9L3_40 OS=Arabidopsis thaliana (Mouse-ear cress) PE=1 SV=2	predicted protein [Populus trichocarpa]		0.428
08032609-CHIP_SEQ08 B12	--	--	Molecular Function: endopeptidase inhibitor activity (GO:0004866);; Biological Process: proteolysis (GO:0006508);; Molecular Function: peptidase activity (GO:0008233);; Biological Process: negative regulation of endopeptidase activity (GO:0010951);;	--	Wound-responsive protein GWIN3 (Precursor) GN=GWIN3 OS=Populus sp. (Poplar) PE=2 SV=1	kunitz trypsin inhibitor TI3 [Populus tremula]		0.378
08032609-CHIP_SEQ02 B03	[G]	Carbohydrate transport and metabolism	--	--	--	putative puroindoline b protein [Triticum macha]		0.403
08032609-CHIP_SEQ05 D02	[G]	Carbohydrate transport and metabolism	--	--	--	putative puroindoline b protein [Triticum macha]		0.498
08032609-CHIP_SEQ05 D05	[G]	Carbohydrate transport and metabolism	Molecular Function: peroxidase activity (GO:0004601);; Cellular Component: plant-type cell wall (GO:0009505);; Cellular Component: chloroplast stroma (GO:0009570);; Cellular Component: thylakoid (GO:0009579);; Cellular Component: chloroplast envelope (GO:0009941);; Biological Process: defense response to bacterium (GO:0042742);; Molecular Function: peroxiredoxin activity (GO:0051920);; Biological…	--	Peroxiredoxin-2E-1, chloroplastic (Precursor) OS=Oryza sativa subsp. japonica (Rice) PE=2 SV=1	putative puroindoline b protein [Triticum macha]		0.469
08032609-CHIP_SEQ05 G03	[G]	Carbohydrate transport and metabolism	Cellular Component: plasma membrane (GO:0005886);; Biological Process: response to cold (GO:0009409);; Biological Process: response to water deprivation (GO:0009414);; Biological Process: response to abscisic acid (GO:0009737);; Cellular Component: integral component of membrane (GO:0016021);; Cellular Component: cytoplasmic membrane-bounded vesicle (GO:0016023);; Biological Process: secretion by…	--	Hydrophobic protein LTI6A GN=OJ1136_D11.102 OS=Oryza sativa subsp. japonica (Rice) PE=2 SV=1	stress-induced hydrophobic peptide [Populus trichocarpa]		0.482
08032609-CHIP_SEQ05 G04	[OU]	--	Molecular Function: serine-type endopeptidase activity (GO:0004252);; Cellular Component: mitochondrial matrix (GO:0005759);; Biological Process: proteolysis (GO:0006508);; Molecular Function: zinc ion binding (GO:0008270);; Cellular Component: chloroplast thylakoid membrane (GO:0009535);; Cellular Component: chloroplastic endopeptidase Clp complex (GO:0009840);; Biological Process: methylglyoxal…	K01358|5e-86|pop:POPTR_562818|hypothetical protein	ATP-dependent Clp protease proteolytic subunit 2, mitochondrial (Precursor) GN=MYJ24.13 OS=Arabidopsis thaliana (Mouse-ear cress) PE=1 SV=1	predicted protein [Populus trichocarpa]		0.264
08032609-CHIP_SEQ03 D12	[G]	Carbohydrate transport and metabolism	Molecular Function: serine-type endopeptidase inhibitor activity (GO:0004867);; Biological Process: proteolysis (GO:0006508);; Molecular Function: peptidase activity (GO:0008233);; Biological Process: response to wounding (GO:0009611);;	--	Glu S.griseus protease inhibitor OS=Momordica charantia (Bitter gourd) PE=1 SV=1	predicted protein [Populus trichocarpa]		0.451
08032609-CHIP_SEQ01 B08	--	--	--	--	21 kDa seed protein (Precursor) GN=ASP OS=Theobroma cacao (Cacao) PE=2 SV=1	predicted protein [Populus trichocarpa]		0.365
08032609-CHIP_SEQ01 E07	--	--	--	--	Defensin-like protein (Precursor) OS=Glycine max (Soybean) PE=3 SV=1	predicted protein [Populus trichocarpa]		0.0917
08050702-CHIP_SEQ12 B02	[P]	Inorganic ion transport and metabolism	Biological Process: MAPK cascade (GO:0000165);; Biological Process: response to molecule of bacterial origin (GO:0002237);; Cellular Component: plasma membrane (GO:0005886);; Biological Process: protein targeting to membrane (GO:0006612);; Biological Process: nucleotide transport (GO:0006862);; Biological Process: ER to Golgi vesicle-mediated transport (GO:0006888);; Biological Process: cellular …	--	Ammonium transporter 2 GN=AMT2 OS=Arabidopsis thaliana (Mouse-ear cress) PE=1 SV=2	ammonium transporter [Populus trichocarpa]		0.49
08050702-CHIP_SEQ12 F08	--	--	--	--	--	predicted protein [Populus trichocarpa]		0.319
08032609-CHIP_SEQ08 C03	[P]	Inorganic ion transport and metabolism	--	K01673|1e-169|pop:POPTR_666464|hypothetical protein	Carbonic anhydrase 2, chloroplastic GN=T9L3_40 OS=Arabidopsis thaliana (Mouse-ear cress) PE=1 SV=2	predicted protein [Populus trichocarpa]		0.41
08032609-CHIP_SEQ08 H08	[E]	Amino acid transport and metabolism	Molecular Function: glutamate-ammonia ligase activity (GO:0004356);; Molecular Function: ATP binding (GO:0005524);; Cellular Component: cytoplasm (GO:0005737);; Biological Process: glutamine biosynthetic process (GO:0006542);; Biological Process: nitrogen fixation (GO:0009399);;	K01915|1e-160|pop:POPTR_831163|glutamine synthetase (EC:6.3.1.2)	Glutamine synthetase cytosolic isozyme 1 GN=GS1-1 OS=Vitis vinifera (Grape) PE=2 SV=1	predicted protein [Populus trichocarpa]		0.268
08032609-CHIP_SEQ01 E02	[F]	Nucleotide transport and metabolism	--	--	Bark storage protein A (Precursor) GN=BSPA OS=Populus deltoides (Eastern poplar) PE=2 SV=1	predicted protein [Populus trichocarpa]		0.335
08032609-CHIP_SEQ05 A03	[G]	Carbohydrate transport and metabolism	Biological Process: polysaccharide catabolic process (GO:0000272);; Molecular Function: chitinase activity (GO:0004568);; Biological Process: chitin catabolic process (GO:0006032);; Biological Process: defense response (GO:0006952);; Molecular Function: chitin binding (GO:0008061);; Biological Process: cell wall macromolecule catabolic process (GO:0016998);;	--	Endochitinase WIN8 (Precursor) GN=WIN8 OS=Populus trichocarpa (Western balsam poplar) PE=2 SV=1	predicted protein [Populus trichocarpa]		0.443
08032609-CHIP_SEQ05 C02	--	--	Molecular Function: endopeptidase inhibitor activity (GO:0004866);; Biological Process: proteolysis (GO:0006508);; Molecular Function: peptidase activity (GO:0008233);; Biological Process: negative regulation of endopeptidase activity (GO:0010951);;	--	21 kDa seed protein (Precursor) GN=ASP OS=Theobroma cacao (Cacao) PE=2 SV=1	predicted protein [Populus trichocarpa]		0.382
08032609-CHIP_SEQ06 D12	[R]	General function prediction only	--	--	Endochitinase WIN8 (Precursor) GN=WIN8 OS=Populus trichocarpa (Western balsam poplar) PE=2 SV=1	chitinase [Populus szechuanica]		0.489
08032609-CHIP_SEQ08 G08	[OC]	--	Cellular Component: cell wall (GO:0005618);; Cellular Component: mitochondrion (GO:0005739);; Cellular Component: vacuole (GO:0005773);; Cellular Component: plasma membrane (GO:0005886);; Biological Process: glycerol ether metabolic process (GO:0006662);; Molecular Function: electron carrier activity (GO:0009055);; Cellular Component: chloroplast stroma (GO:0009570);; Biological Process: response…	K03671|2e-77|pop:POPTR_818765|PtrTrxh7	Thioredoxin H-type OS=Ricinus communis (Castor bean) PE=3 SV=1	thioredoxin h [Populus trichocarpa]		0.377
08050702-CHIP_SEQ11 A02	--	--	Molecular Function: catalytic activity (GO:0003824);; Cellular Component: cytoplasm (GO:0005737);; Biological Process: response to stress (GO:0006950);; Biological Process: response to abiotic stimulus (GO:0009628);;	--	Probable galactinol--sucrose galactosyltransferase 6 GN=F5O24.140 OS=Arabidopsis thaliana (Mouse-ear cress) PE=2 SV=2	predicted protein [Populus trichocarpa]		0.395
08050702-CHIP_SEQ12 B05	--	--	Molecular Function: endopeptidase inhibitor activity (GO:0004866);; Biological Process: proteolysis (GO:0006508);; Molecular Function: peptidase activity (GO:0008233);; Biological Process: negative regulation of endopeptidase activity (GO:0010951);;	--	Sporamin B (Precursor) GN=GSPO-B1 OS=Ipomoea batatas (Sweet potato) PE=2 SV=1	predicted protein [Populus trichocarpa]		0.322
08032609-CHIP SEQ07 C05	[O]	Posttranslational modification, protein turnover, chaperones	Biological Process: protein folding (GO:0006457);; Biological Process: hyperosmotic response (GO:0006972);; Biological Process: response to heat (GO:0009408);; Biological Process: response to high light intensity (GO:0009644);; Biological Process: response to hydrogen peroxide (GO:0042542);; Molecular Function: unfolded protein binding (GO:0051082);;	--	17.9 kDa class II heat shock protein GN=HSP17.9-D OS=Glycine max (Soybean) PE=3 SV=1	predicted protein [Populus trichocarpa]		0.432
08032609-CHIP_SEQ08 H04	[E]	Amino acid transport and metabolism	--	K00281|1e-169|pop:POPTR_832093|gdcP1	Glycine dehydrogenase [decarboxylating], mitochondrial (Precursor) GN=GDCSP OS=Pisum sativum (Garden pea) PE=1 SV=1	precursor of carboxylase p-protein 1, glycine decarboxylase complex [Populus trichocarpa]		0.0977
08032609-CHIP_SEQ03 G10	--	--	Molecular Function: endopeptidase inhibitor activity (GO:0004866);; Biological Process: proteolysis (GO:0006508);; Molecular Function: peptidase activity (GO:0008233);; Biological Process: negative regulation of endopeptidase activity (GO:0010951);;	--	21 kDa seed protein (Precursor) GN=ASP OS=Theobroma cacao (Cacao) PE=2 SV=1	predicted protein [Populus trichocarpa]		0.357
08032609-CHIP_SEQ06 G02	[G]	Carbohydrate transport and metabolism	--	K00660|1e-88|pop:POPTR_814871|CHS2	Chalcone synthase OS=Hypericum androsaemum (Tutsan) PE=1 SV=1	chalcone synthase [Populus trichocarpa]		0.45
08032609-CHIP_SEQ08 G05	--	--	--	--	Heavy metal-associated isoprenylated plant protein 26 (Precursor) GN=F20M13.140 OS=Arabidopsis thaliana (Mouse-ear cress) PE=1 SV=1	predicted protein [Populus trichocarpa]		0.484
08050702-CHIP_SEQ11 A12	[G]	Carbohydrate transport and metabolism	Cellular Component: protein storage vacuole (GO:0000326);; Molecular Function: catalytic activity (GO:0003824);; Cellular Component: endoplasmic reticulum (GO:0005783);; Cellular Component: plasma membrane (GO:0005886);; Biological Process: water transport (GO:0006833);; Cellular Component: plant-type vacuole membrane (GO:0009705);; Cellular Component: chloroplast envelope (GO:0009941);; Molecula…	--	Aquaporin TIP1-2 GN=MFE16.17 OS=Arabidopsis thaliana (Mouse-ear cress) PE=1 SV=2	aquaporin, MIP family, TIP subfamily [Populus trichocarpa]		0.347
08032609-CHIP_SEQ03 A11	--	--	Biological Process: vacuole organization (GO:0007033);; Biological Process: response to wounding (GO:0009611);; Biological Process: anthocyanin-containing compound biosynthetic process (GO:0009718);; Biological Process: response to jasmonic acid (GO:0009753);; Biological Process: proanthocyanidin biosynthetic process (GO:0010023);; Molecular Function: oxidoreductase activity, acting on single don…	K05277|1e-169|pop:POPTR_646527|ANS1	Leucoanthocyanidin dioxygenase OS=Vitis vinifera (Grape) PE=2 SV=1	anthocyanidin synthase [Populus trichocarpa]		0.486
08032609-CHIP_SEQ08 F01	[G]	Carbohydrate transport and metabolism	--	--	Inhibitor of trypsin and hageman factor OS=Cucurbita maxima (Pumpkin) PE=1 SV=1	potato inhibitor I family protein [Populus alba x Populus glandulosa]		0.422
08032609-CHIP_SEQ01 D03	[G]	Carbohydrate transport and metabolism	--	--	--	putative puroindoline b protein [Triticum macha]		0.484
08032609-CHIP_SEQ08 A01	[P]	Inorganic ion transport and metabolism	--	K01673|1e-166|pop:POPTR_575155|hypothetical protein	Carbonic anhydrase 2, chloroplastic GN=T9L3_40 OS=Arabidopsis thaliana (Mouse-ear cress) PE=1 SV=2	predicted protein [Populus trichocarpa]		0.44
08032609-CHIP_SEQ08 F06	[P]	Inorganic ion transport and metabolism	--	K01673|1e-149|pop:POPTR_666464|hypothetical protein	Carbonic anhydrase 2, chloroplastic GN=T9L3_40 OS=Arabidopsis thaliana (Mouse-ear cress) PE=1 SV=2	predicted protein [Populus trichocarpa]		0.391
08032609-CHIP_SEQ08 C02	[P]	Inorganic ion transport and metabolism	--	K01673|1e-172|pop:POPTR_575155|hypothetical protein	Carbonic anhydrase 2, chloroplastic GN=T9L3_40 OS=Arabidopsis thaliana (Mouse-ear cress) PE=1 SV=2	predicted protein [Populus trichocarpa]		0.451
08032609-CHIP_SEQ08 C04	[O]	Posttranslational modification, protein turnover, chaperones	--	K13113|2e-46|pop:POPTR_680026|hypothetical protein	Ubiquitin-like protein 5 GN=UBL5 OS=Arabidopsis thaliana (Mouse-ear cress) PE=1 SV=1	PREDICTED: ubiquitin-like protein 5-like [Setaria italica]		0.352
08032609-CHIP_SEQ03 G09	[P]	Inorganic ion transport and metabolism	Molecular Function: carbonate dehydratase activity (GO:0004089);; Molecular Function: zinc ion binding (GO:0008270);; Biological Process: carbon utilization (GO:0015976);; Cellular Component: membrane (GO:0016020);; Cellular Component: cytoplasmic part (GO:0044444);;	K01673|3e-94|pop:POPTR_666464|hypothetical protein	Carbonic anhydrase, chloroplastic (Precursor) OS=Spinacia oleracea (Spinach) PE=1 SV=2	predicted protein [Populus trichocarpa]		0.454
08032609-CHIP SEQ07 A01	[O]	Posttranslational modification, protein turnover, chaperones	Molecular Function: ATP binding (GO:0005524);; Cellular Component: cell wall (GO:0005618);; Cellular Component: nucleolus (GO:0005730);; Cellular Component: mitochondrion (GO:0005739);; Cellular Component: cytosol (GO:0005829);; Cellular Component: plasma membrane (GO:0005886);; Biological Process: protein folding (GO:0006457);; Biological Process: response to water deprivation (GO:0009414);; Bio…	K04079|7e-91|pop:POPTR_592912|hypothetical protein	Heat shock protein 82 (Fragment) GN=HSP82 OS=Nicotiana tabacum (Common tobacco) PE=1 SV=1	predicted protein [Populus trichocarpa]		0.467
08032609-CHIP_SEQ08 F12	[G]	Carbohydrate transport and metabolism	Molecular Function: serine-type endopeptidase inhibitor activity (GO:0004867);; Biological Process: response to wounding (GO:0009611);;	--	Glu S.griseus protease inhibitor OS=Momordica charantia (Bitter gourd) PE=1 SV=1	predicted protein [Populus trichocarpa]		0.495

## Sheet: Summary
Sample	Regulation Type	Total Gene Number	COG Annotated Gene Number	GO Annotated Gene Number	KEGGAnnotated Gene Number	Novel Gene	COG Classification	KEGG Pathway
11	UP Regulated	80	58	33	42	12	2%[E],34%[G],2%[KAD],2%[MG],26%[O],27%[P],2%[Q],5%[R]	Nitrogen Metabolism,photosynthesis,Protein processing in endoplasmic reticulum
	Down Regulated	89	41	42	20	20	8%[C],2%[F],59%[G],2%[MG],15%[O],2%[OC],5%[P],5%[R],2%[T]	Cysteine and methionine metabolism,Arginine and proline metabolism,photosynthesis,
12	UP Regulated	84	52	45	22	18	4%[E],6%[F],36%[G],2%[I],2%[J],4%[M],22%[O],2%[OC],10%[P],8%[R],2%[T],2%[TZDR]	Protein processing in endoplasmic reticulum,Nitrogen metabolism
	Down Regulated	152	114	85	48	5	2%[C],1%[E],13%[G],1%[H],3%[I],1%[J],70%[O],1%[OC],2%[P],4%[R],2%[RTKL]	Inositol phosphate metabolism, Photosynthesis,Protein processing in endoplasmic reticulum,
13	UP Regulated	83	48	47	34	13	4%[C],42%[G],2%[I],2%[K],2%[KAD],21%[O],7%[OC],7%[P],2%[Q],7%[R],2%[RTKL],2%[T]	Photosynthesis,Protein processing in endoplasmic reticulum,PI3K-Akt signaling pathway,Antigen processing and presentation,NOD-like receptor signaling pathway,Plant-pathogen interaction,Progesterone-mediated, Plant hormone signal transduction oocyte maturation,Estrogen signaling pathway,Pathways in cancer,Prostate cancer
	Down Regulated	197	161	108	66	14	1%[C],1%[E],2%[F],14%[G],1%[GEPR],1%[H],2%[I],2%[J],68%[O],1%[OC],1%[OU],2%[P],1%[Q],2%[R],1%[RTKL]	Protein processing in endoplasmic reticulum,photosynthesis,Phenylalanine metabolism,Phenylpropanoid biosynthesis
14	UP Regulated	100	65	50	57	15	5%[F],35%[G],35%[I],2%[KAD],18%[O],2%[P],3%[R]
	Down Regulated	97	61	63	33	10	2%[C],5%[E],5%[F],30%[G],2%[GEPR],2%[M],16%[O],4%[OC],2%[OU],27%[P],5%[R]
